# Supplementary material for: NMDARs Drive the Expression of Neuropsychiatric Disorder Risk Genes Within GABAergic Interneuron Subtypes in the Juvenile Brain
Source: Front Mol Neurosci. 2021 Sep 14;14:712609. doi: 10.3389/fnmol.2021.712609 (PMC8500094; doi:10.3389/fnmol.2021.712609)
Supplement: Supplementary file 17 [file Table_1.XLSX]

## Sheet: Table1a.DEGs
			Log. Fold Change of all MGE clusters, p.Adj < 0.01						Molecular, functional annotation
Human.Gene symbol	Mouse.Gene symbol	Entrez Gene Name	SST.CX	PVALB.CX	NGFC.CX	SST.HPC	PVALB.HPC	NGFC.HPC	All Transcription factors (TFs)	MGE-TFs	Activity-TFs	Ca2+ homeostasis	Second messengers	Kinase and Phosphatase	Guidance and migration	Synaptic organizers	ECM	Membrane excitability	Presynapse	Growth hormone	Neuropeptides signaling	Neuro modulatory	Cytoskeletal modifiers	Energetics
GRIN1	Grin1	glutamate ionotropic receptor NMDA type subunit 1	-0.359	-0.1	-0.165	-0.2	-0.268	-0.173				X						X
1500009L16RIK	1500009L16Rik	RIKEN cDNA 1500009L16 gene				-0.119
1700086L19RIK	1700086L19Rik	RIKEN cDNA 1700086L19 gene				-0.163	-0.308
2010204K13RIK	2010204K13Rik	RIKEN cDNA 2010204K13 gene		-0.141	-0.156
9530059O14RIK	9530059O14Rik	RIKEN cDNA 9530059O14 gene	-0.115
ABAT	Abat	4-aminobutyrate aminotransferase		0.119	-0.124	-0.12	-0.252																	X
ACHE	Ache	acetylcholinesterase (Cartwright blood group)		0.149
ACLY	Acly	ATP citrate lyase			-0.233																			X
ACSL3	Acsl3	acyl-CoA synthetase long chain family member 3	-0.169	-0.213	-0.104	-0.183	-0.204	-0.132																X
ACSL6	Acsl6	acyl-CoA synthetase long chain family member 6					-0.12																	X
ADAMTS5	Adamts5	ADAM metallopeptidase with thrombospondin type 1 motif 5		0.201													X
ADARB1	Adarb1	adenosine deaminase RNA specific B1	-0.164	-0.148		-0.222		-0.19
ADARB2	Adarb2	adenosine deaminase RNA specific B2 (inactive)			-0.154			-0.115
ADCY1	Adcy1	adenylate cyclase 1	-0.222	0.161			0.112						X
ADCY2	Adcy2	adenylate cyclase 2	-0.172			-0.114							X
AFAP1	Afap1	actin filament associated protein 1	-0.132	-0.137		-0.113	-0.132																X
AHI1	Ahi1	Abelson helper integration site 1	-0.135	-0.133	-0.173	-0.306	-0.325	-0.376
AI504432	AI504432	expressed sequence AI504432	-0.154	-0.217	-0.24	-0.257	-0.292	-0.103
AK5	Ak5	adenylate kinase 5					-0.188							X
AKAP5	Akap5	A-kinase anchoring protein 5	-0.124			-0.23	-0.181	-0.103
AKAP7	Akap7	A-kinase anchoring protein 7	-0.226			-0.214	-0.105	-0.187
ALCAM	Alcam	activated leukocyte cell adhesion molecule	-0.101		-0.243		-0.138	-0.168								X
ALDOC	Aldoc	aldolase, fructose-bisphosphate C					-0.102
AMN	Amn	amnion associated transmembrane protein		-0.118			-0.102
ANK1	Ank1	ankyrin 1	-0.105			-0.185		-0.137
ANKRD29	Ankrd29	ankyrin repeat domain 29			0.114		-0.143
ANKRD34B	Ankrd34b	ankyrin repeat domain 34B		-0.1	-0.231	-0.157	-0.239		X
AP1S2	Ap1s2	adaptor related protein complex 1 subunit sigma 2	-0.119	0.122	-0.275	-0.373	-0.148	-0.367
APLP1	Aplp1	amyloid beta precursor like protein 1			-0.142		-0.231	-0.127
APOE	Apoe	apolipoprotein E				0.356									X								X
ARAP2	Arap2	ArfGAP with RhoGAP domain, ankyrin repeat and PH domain 2		-0.154			-0.233	-0.14															X
ARF4	Arf4	ADP ribosylation factor 4		-0.1
ARHGDIG	Arhgdig	Rho GDP dissociation inhibitor gamma		-0.225	-0.172		-0.15
ARL4C	Arl4c	ADP ribosylation factor like GTPase 4C	-0.197			-0.153	-0.115	-0.122
ARNT2	Arnt2	aryl hydrocarbon receptor nuclear translocator 2	-0.216	-0.236	-0.125	-0.142	-0.108		X	X	X
ARPP21	Arpp21	cAMP regulated phosphoprotein 21	-0.119		-0.177
ARX	Arx	aristaless related homeobox	-0.204	-0.16		-0.308	-0.145	-0.193	X	X	X
ATP1A3	Atp1a3	ATPase Na+/K+ transporting subunit alpha 3			0.2	-0.415	-0.277	-0.365
ATP1B2	Atp1b2	ATPase Na+/K+ transporting subunit beta 2	-0.24	-0.202	-0.298	-0.119	-0.231
ATP2B2	Atp2b2	ATPase plasma membrane Ca2+ transporting 2	-0.206			-0.304	-0.246	-0.154
ATP5MC3	Atp5g3	ATP synthase membrane subunit c locus 3				-0.109																		X
ATP6V1G2	Atp6v1g2	ATPase H+ transporting V1 subunit G2				-0.1	-0.121	-0.125
ATRNL1	Atrnl1	attractin like 1		-0.14	-0.155		-0.118
ATXN1	Atxn1	ataxin 1	-0.183			-0.174	-0.155	-0.143	X
AVP	Avp	arginine vasopressin	-0.669
AW551984	AW551984	expressed sequence AW551984	-0.104	-0.146		-0.153
B230216N24RIK	B230216N24Rik	RIKEN cDNA B230216N24 gene	-0.152	-0.196	-0.156	-0.223	-0.153
B3GAT1	B3gat1	beta-1,3-glucuronyltransferase 1	0.201	0.195
B4GALT6	B4galt6	beta-1,4-galactosyltransferase 6	-0.148			-0.127	-0.119
BAIAP3	Baiap3	BAI1 associated protein 3					-0.123
BARX2	Barx2	BARX homeobox 2	-0.138						X
BASP1	Basp1	brain abundant membrane attached signal protein 1		0.125		-0.306	-0.316	-0.181	X	X
BCAS1	Bcas1	breast carcinoma amplified sequence 1						-0.153
BCL11A	Bcl11a	BAF chromatin remodeling complex subunit BCL11A		-0.103	-0.169	-0.14	-0.128		X	X
BCL11B	Bcl11b	BAF chromatin remodeling complex subunit BCL11B			-0.213	-0.14		-0.201	X	X
BCL6	Bcl6	BCL6 transcription repressor		-0.111			-0.137		X
BEND6	Bend6	BEN domain containing 6			-0.162	-0.257	-0.312	-0.285	X
BEX1	Bex1	brain expressed X-linked 1					-0.115
BEX1	Bex1	brain expressed X-linked 1		-0.107		-0.164	-0.15
BIN1	Bin1	bridging integrator 1	-0.267	-0.171	-0.213
BIRC2	Birc2	baculoviral IAP repeat containing 2			0.269		-0.168
BRINP1	Brinp1	BMP/retinoic acid inducible neural specific 1	-0.135		-0.133	-0.145	-0.12
BRINP3	Brinp3	BMP/retinoic acid inducible neural specific 3	-0.116			-0.183	-0.138
BTBD11	Btbd11	BTB domain containing 11		-0.271					X
BTBD17	Btbd17	BTB domain containing 17			0.138
BTBD3	Btbd3	BTB domain containing 3	-0.118	-0.325		-0.224	-0.221	-0.21
BTG2	Btg2	BTG anti-proliferation factor 2	-0.107		0.153				X		X
C11ORF87	AI593442	chromosome 11 open reading frame 87		-0.195		-0.103	-0.166
C1QL1	C1ql1	complement C1q like 1		0.236			0.13
C1QTNF4	C1qtnf4	C1q and TNF related 4				-0.195	-0.143
C8ORF34	A830018L16Rik	chromosome 8 open reading frame 34	-0.103	-0.13	-0.108	-0.106	-0.122	-0.157
C9ORF16	1110008P14Rik	chromosome 9 open reading frame 16					-0.137
CA10	Car10	carbonic anhydrase 10		-0.142		-0.122												X
CA4	Car4	carbonic anhydrase 4		0.113	0.143													X
CABP1	Cabp1	calcium binding protein 1		-0.144	-0.229		-0.159					X
CACNA2D1	Cacna2d1	calcium voltage-gated channel auxiliary subunit alpha2delta 1		0.113	-0.21			-0.14				X						X	X
CACNA2D2	Cacna2d2	calcium voltage-gated channel auxiliary subunit alpha2delta 2	-0.112	-0.126		-0.12	-0.185					X						X
CACNA2D3	Cacna2d3	calcium voltage-gated channel auxiliary subunit alpha2delta 3	-0.243	0.163		-0.273	-0.173					X						X
CACNG2	Cacng2	calcium voltage-gated channel auxiliary subunit gamma 2	-0.142			-0.115	-0.195					X						X
CADM1	Cadm1	cell adhesion molecule 1	-0.175	-0.229	0.1	-0.111		-0.18								X
CADM2	Cadm2	cell adhesion molecule 2	-0.153			-0.133	-0.147	-0.266								X
CADPS	Cadps	calcium dependent secretion activator	-0.143		-0.189	-0.203	-0.131	-0.127				X
CALB1	Calb1	calbindin 1	-0.237	-0.408	-0.121	-0.165						X
CALB2	Calb2	calbindin 2			-0.106	-0.107						X
CALCB	Calca	calcitonin related polypeptide beta		-0.226			-0.244					X									X
CALN1	Caln1	calneuron 1		0.113								X
CALY	Caly	calcyon neuron specific vesicular protein		-0.142		-0.158	-0.115					X
CAMK2A	Camk2a	calcium/calmodulin dependent protein kinase II alpha	-0.227		-0.268	-0.177	-0.21	-0.303				X		X									X
CAMK2N1	Camk2n1	calcium/calmodulin dependent protein kinase II inhibitor 1	-0.225	-0.295	-0.185	-0.197	-0.334	-0.123				X		X									X
CAMK2N2	Camk2n2	calcium/calmodulin dependent protein kinase II inhibitor 2	-0.124	-0.168	-0.138		-0.105					X											X
CAMK4	Camk4	calcium/calmodulin dependent protein kinase IV			-0.116	-0.107						X		X									X
CAMKV	Camkv	CaM kinase like vesicle associated	-0.109			-0.111	-0.112							X									X
CARTPT	Cartpt	CART prepropeptide	-0.186	-0.612	-0.16																X
CBLN2	Cbln2	cerebellin 2 precursor						-0.136								X
CCDC136	Ccdc136	coiled-coil domain containing 136	-0.149		-0.187	-0.334	-0.22	-0.378
CCK	Cck	cholecystokinin		0.134
CCND2	Ccnd2	cyclin D2	-0.251		-0.124	-0.234	-0.174
CCNE1	Ccne1	cyclin E1	0.141				-0.14		X	X
CD59A	Cd59a	CD59a antigen		0.135
CD63	Cd63	CD63 molecule			0.12
CD9	Cd9	CD9 molecule	0.104													X
CDH12	Cdh12	cadherin 12					-0.138									X
CDH13	Cdh13	cadherin 13		-0.246		-0.119	-0.132									X
CDH2	Cdh2	cadherin 2	-0.154	-0.104	-0.195	-0.117	-0.237	-0.192								X
CDH4	Cdh4	cadherin 4	-0.107													X
CDH7	Cdh7	cadherin 7	-0.144	-0.16												X
CDH9	Cdh9	cadherin 9	-0.133			-0.105										X
CDKN1A	Cdkn1a	cyclin dependent kinase inhibitor 1A	0.134											X
CELF4	Celf4	CUGBP Elav-like family member 4		0.134	-0.317	-0.233	-0.279	-0.206
CELF6	Celf6	CUGBP, Elav-like family member 6		-0.125		-0.133	-0.122
CEMIP	Cemip	cell migration inducing hyaluronidase 1		-0.167	0.141										X
CEND1	Cend1	cell cycle exit and neuronal differentiation 1					-0.122
CENPA	Cenpa	centromere protein A			0.132																		X
CHCHD10	Chchd10	coiled-coil-helix-coiled-coil-helix domain containing 10	0.148																					X
CHGA	Chga	chromogranin A			-0.116	-0.192	-0.201	-0.188											X
CHGB	Chgb	chromogranin B	-0.169			-0.313	-0.117	-0.2											X
CHL1	Chl1	cell adhesion molecule L1 like	-0.175		-0.124	-0.183	-0.126	-0.122								X
CHN1	Chn1	chimerin 1	-0.1		-0.183	-0.2	-0.124	-0.162							X
CHN2	Chn2	chimerin 2			-0.118		-0.197								X
CHODL	Chodl	chondrolectin	0.201																				X
CHRM2	Chrm2	cholinergic receptor muscarinic 2	0.118				-0.188															X
CIT	Cit	citron rho-interacting serine/threonine kinase	-0.136			-0.14	-0.177	-0.128						X
CITED2	Cited2	Cbp/p300 interacting transactivator with Glu/Asp rich carboxy-terminal domain 2			-0.18	-0.16		-0.142	X
CLDN11	Cldn11	claudin 11	0.222		-0.11		-0.135	-0.121
CLIC4	Clic4	chloride intracellular channel 4		-0.135														X						X
CLSTN3	Clstn3	calsyntenin 3	-0.101	-0.106		-0.196	-0.107	-0.124				X				X
CLU	Clu	clusterin			-0.151	-0.104	-0.208
CNKSR2	Cnksr2	connector enhancer of kinase suppressor of Ras 2	-0.175		-0.144	-0.127	-0.112	-0.169					X
CNNM1	Cnnm1	cyclin and CBS domain divalent metal cation transport mediator 1	-0.148	-0.14		-0.17	-0.144
CNP	Cnp	2',3'-cyclic nucleotide 3' phosphodiesterase	0.246		-0.146	0.115
CNR1	Cnr1	cannabinoid receptor 1	-0.326	0.259	-0.301	-0.128												X	X			X
CNTN4	Cntn4	contactin 4	-0.105													X
CNTN5	Cntn5	contactin 5	-0.138	-0.106												X
CNTNAP1	Cntnap1	contactin associated protein 1					-0.128									X
CNTNAP2	Cntnap2	contactin associated protein like 2	-0.175			-0.14	-0.105	-0.102								X
CNTNAP4	Cntnap4	contactin associated protein like 4			-0.156		-0.107	-0.106								X
CNTNAP5	Cntnap5a	contactin associated protein like 5	-0.129			-0.222	-0.404	-0.338								X
COL19A1	Col19a1	collagen type XIX alpha 1 chain	-0.183				-0.106	-0.107															X
COL25A1	Col25a1	collagen type XXV alpha 1 chain	0.211		-0.208			-0.218															X
CORO6	Coro6	coronin 6		-0.105	-0.116																		X
CORT	Cort	cortistatin		-0.176		-0.13	-0.237															X
COX5A	Cox5a	cytochrome c oxidase subunit 5A					-0.114																	X
COX6A2	Cox6a2	cytochrome c oxidase subunit 6A2	0.179					-0.175																X
CPE	Cpe	carboxypeptidase E			-0.169
CPLX1	Cplx1	complexin 1		-0.259		-0.399	-0.34	-0.55											X
CPLX2	Cplx2	complexin 2	-0.206		-0.271	-0.466	-0.126	-0.308											X
CPLX3	Cplx3	complexin 3			-0.163														X
CPNE5	Cpne5	copine 5	-0.168
CPNE7	Cpne7	copine 7			-0.133
CPOX	Cpox	coproporphyrinogen oxidase			-0.144																			X
CRABP1	Crabp1	cellular retinoic acid binding protein 1		0.47
CREG2	Creg2	cellular repressor of E1A stimulated genes 2	-0.158	-0.262	-0.16	-0.114	-0.153
CRH	Crh	corticotropin releasing hormone			-0.149																	X
CRHBP	Crhbp	corticotropin releasing hormone binding protein	0.491	-0.22			-0.205															X
CRISPLD1	Crispld1	cysteine rich secretory protein LCCL domain containing 1						-0.113
CRTAC1	Crtac1	cartilage acidic protein 1		0.222
CRYAB	Cryab	crystallin alpha B		0.17	-0.143
CSPG5	Cspg5	chondroitin sulfate proteoglycan 5					-0.201										X			X
CST3	Cst3	cystatin C					-0.104	-0.121
CTNND2	Ctnnd2	catenin delta 2	-0.192	-0.282	-0.201	-0.154	-0.191									X
CTSD	Ctsd	cathepsin D			-0.139		-0.162
CTSV	Ctsl	cathepsin V					-0.117
CTSZ	Ctsz	cathepsin Z			0.124
CTXN1	Ctxn1	cortexin 1	-0.119		-0.206
CTXN2	Ctxn2	cortexin 2			-0.128	-0.14
CX3CL1	Cx3cl1	C-X3-C motif chemokine ligand 1	-0.221				-0.115								X
CYGB	Cygb	cytoglobin			-0.188	-0.168	-0.159	-0.161
CYP51A1	Cyp51	cytochrome P450 family 51 subfamily A member 1						-0.134																X
DBI	Dbi	diazepam binding inhibitor, acyl-CoA binding protein			-0.155		-0.12	-0.15																X
DBPHT2	Dbpht2	DNA binding protein with his-thr domain				-0.107
DCLK1	Dclk1	doublecortin like kinase 1		-0.106	-0.118	-0.126	-0.126	-0.134						X	X
DDAH1	Ddah1	dimethylarginine dimethylaminohydrolase 1	-0.137	-0.122		-0.118	-0.115																	X
DGKB	Dgkb	diacylglycerol kinase beta		0.117				-0.131						X
DGKG	Dgkg	diacylglycerol kinase gamma	-0.271			-0.219	-0.243	-0.205						X
DISP2	Disp2	dispatched RND transporter family member 2	-0.143			-0.117	-0.125
DLEU7	Dleu7	deleted in lymphocytic leukemia 7			-0.136
DLGAP1	Dlgap1	DLG associated protein 1	-0.112				-0.212	-0.126															X
DLX1	Dlx1	distal-less homeobox 1	-0.186			-0.243	-0.108	-0.128	X	X
DLX6OS1	Dlx6os1	distal-less homeobox 6, opposite strand 1		0.114			-0.121	-0.165	X	X
DNER	Dner	delta/notch like EGF repeat containing		0.137												X
DNM1	Dnm1	dynamin 1	-0.181	-0.149		-0.261	-0.2	-0.126											X
DOCK10	Dock10	dedicator of cytokinesis 10						-0.123
DPP10	Dpp10	dipeptidyl peptidase like 10		0.16		-0.12
DPYSL3	Dpysl3	dihydropyrimidinase like 3		-0.124	-0.119	-0.162
DUSP1	Dusp1	dual specificity phosphatase 1			0.108		-0.129							X
DZANK1	Dzank1	double zinc ribbon and ankyrin repeat domains 1	-0.171			-0.127		-0.133
EEF1A2	Eef1a2	eukaryotic translation elongation factor 1 alpha 2	-0.129			-0.215	-0.247	-0.162
EFHD2	Efhd2	EF-hand domain family member D2				-0.113	-0.164					X
EFNA5	Efna5	ephrin A5	-0.119					-0.118						X	X
EFNB3	Efnb3	ephrin B3		-0.137	-0.103									X	X
EGFR	Egfr	epidermal growth factor receptor		0.265	-0.182									X						X
EGR1	Egr1	early growth response 1	-0.26	-0.107	-0.217	-0.337	-0.314	-0.229	X		X
EIF4A2	Eif4a2	eukaryotic translation initiation factor 4A2	-0.176	-0.147		-0.102
ELAVL2	Elavl2	ELAV like RNA binding protein 2	-0.178	-0.296	-0.14	-0.256	-0.164	-0.151
ELAVL4	Elavl4	ELAV like RNA binding protein 4	-0.143			-0.194		-0.146
ELFN1	Elfn1	extracellular leucine rich repeat and fibronectin type III domain containing 1	-0.207	0.119		-0.132										X
ELMO1	Elmo1	engulfment and cell motility 1	0.16	0.228					X	X
ELMOD1	Elmod1	ELMO domain containing 1			-0.156	-0.241	-0.23	-0.162
ENC1	Enc1	ectodermal-neural cortex 1	-0.13			-0.148		-0.133
ENHO	Enho	energy homeostasis associated					-0.106																	X
ENO2	Eno2	enolase 2			-0.18	-0.177	-0.172																	X
ENPP2	Enpp2	ectonucleotide pyrophosphatase/phosphodiesterase 2			-0.15			-0.135
EPHA4	Epha4	EPH receptor A4		0.368										X	X
EPHA5	Epha5	EPH receptor A5	-0.206	0.138	-0.28	-0.539	-0.358	-0.514						X	X
EPHA7	Epha7	EPH receptor A7		-0.196			-0.208							X	X
EPHX4	Ephx4	epoxide hydrolase 4		-0.155	0.133
EPS8	Eps8	epidermal growth factor receptor pathway substrate 8		-0.101				-0.152												X
ERBB4	Erbb4	erb-b2 receptor tyrosine kinase 4				-0.243	-0.26	-0.267						X		X							X
ERMN	Ermn	ermin				-0.108		-0.204
ETV1	Etv1	ETS variant transcription factor 1		0.239					X	X
FABP3	Fabp3	fatty acid binding protein 3	0.122	-0.232		-0.241	-0.253	-0.156
FABP5	Fabp5	fatty acid binding protein 5		0.155		-0.211	-0.176	-0.191
FABP7	Fabp7	fatty acid binding protein 7			0.145
FAM3C	Fam3c	family with sequence similarity 3 member C			-0.175	-0.251	-0.134	-0.149
FAM49A	Fam49a	family with sequence similarity 49 member A	-0.107		-0.11	-0.134	-0.201	-0.158
FAM81A	Fam81a	family with sequence similarity 81 member A				-0.138	-0.21
FBLL1	Fbll1	fibrillarin-like 1					-0.19
FGF12	Fgf12	fibroblast growth factor 12		-0.284		-0.199	-0.27													X
FGF13	Fgf13	fibroblast growth factor 13	-0.108	0.431																X
FGF9	Fgf9	fibroblast growth factor 9			-0.104															X
FJX1	Fjx1	four-jointed box kinase 1		0.118
FKBP3	Fkbp3	FKBP prolyl isomerase 3				-0.161	-0.167
FLRT2	Flrt2	fibronectin leucine rich transmembrane protein 2	-0.124			-0.105	-0.152	-0.213							X	X
FLYWCH2	Flywch2	FLYWCH family member 2		-0.23			-0.121
FNDC5	Fndc5	fibronectin type III domain containing 5	-0.126	-0.179			-0.166									X
FOS	Fos	Fos proto-oncogene, AP-1 transcription factor subunit	-0.274		-0.311	-0.391	-0.612	-0.41	X		X
FOSB	Fosb	FosB proto-oncogene, AP-1 transcription factor subunit			-0.176	-0.19	-0.267	-0.19	X		X
FRMD4A	Frmd4a	FERM domain containing 4A	-0.12				-0.23																X
FRMPD4	Frmpd4	FERM and PDZ domain containing 4	-0.106		-0.153	-0.121		-0.177										X					X
FSTL1	Fstl1	follistatin like 1			-0.113			-0.101
FSTL5	Fstl5	follistatin like 5	-0.184					-0.168
FUT9	Fut9	fucosyltransferase 9	-0.126	-0.245	-0.148	-0.211	-0.236	-0.199
FXYD7	Fxyd7	FXYD domain containing ion transport regulator 7	-0.211		-0.307													X
FYN	Fyn	FYN proto-oncogene, Src family tyrosine kinase			-0.127		-0.331	-0.283						X	X
GABBR2	Gabbr2	gamma-aminobutyric acid type B receptor subunit 2	-0.21		-0.112	-0.197	-0.251	-0.111										X				X
GABRA1	Gabra1	gamma-aminobutyric acid type A receptor alpha1 subunit		-0.274		-0.224		-0.155										X
GABRA2	Gabra2	gamma-aminobutyric acid type A receptor alpha2 subunit	0.133			-0.191	-0.188	-0.154										X
GABRA4	Gabra4	gamma-aminobutyric acid type A receptor alpha4 subunit		-0.335			-0.154											X
GABRD	Gabrd	gamma-aminobutyric acid type A receptor delta subunit			-0.154			0.128										X
GABRG1	Gabrg1	gamma-aminobutyric acid type A receptor gamma1 subunit	0.191															X
GABRG2	Gabrg2	gamma-aminobutyric acid type A receptor gamma2 subunit	-0.137	-0.229	-0.141	-0.194	-0.17	-0.235										X
GABRG3	Gabrg3	gamma-aminobutyric acid type A receptor gamma3 subunit	-0.122			-0.138	-0.107	-0.106										X
GAD1	Gad1	glutamate decarboxylase 1	0.179																X
GAD2	Gad2	glutamate decarboxylase 2				-0.16	-0.123												X
GADD45B	Gadd45b	growth arrest and DNA damage inducible beta			-0.162
GADD45G	Gadd45g	growth arrest and DNA damage inducible gamma	-0.103	-0.241		-0.146	-0.311	-0.187
GAL	Gal	galanin and GMAP prepropeptide			0.116																X
GALNT14	Galnt14	polypeptide N-acetylgalactosaminyltransferase 14		0.325	-0.226		0.103
GALNT18	Galnt18	polypeptide N-acetylgalactosaminyltransferase 18			-0.105
GAP43	Gap43	growth associated protein 43				-0.11	-0.196
GDA	Gda	guanine deaminase	-0.189		-0.128	-0.201	-0.11
GFRA2	Gfra2	GDNF family receptor alpha 2	-0.187												X
GLTP	Gltp	glycolipid transfer protein			-0.13
GLUL	Glul	glutamate-ammonia ligase		0.242				-0.112
GM13205	Gm13205	--		-0.218
GM1673	Gm1673	predicted gene 1673		-0.207	-0.14	-0.186	-0.157	-0.21
GM17750	Gm17750	predicted gene, 17750			0.191
GNAL	Gnal	G protein subunit alpha L	-0.101			-0.138	-0.122															X
GNB4	Gnb4	G protein subunit beta 4	-0.101	-0.131																		X
GNG13	Gng13	G protein subunit gamma 13	-0.221	-0.265	-0.154	-0.302	-0.291	-0.154														X
GNG2	Gng2	G protein subunit gamma 2	-0.189	-0.175	-0.102	-0.127	-0.198															X
GNG3	Gng3	G protein subunit gamma 3	-0.12																			X
GOT1	Got1	glutamic-oxaloacetic transaminase 1			-0.102
GPM6A	Gpm6a	glycoprotein M6A				-0.129												X
GPM6B	Gpm6b	glycoprotein M6B			-0.298
GPR158	Gpr158	G protein-coupled receptor 158			0.197																	X
GPR22	Gpr22	G protein-coupled receptor 22		-0.221		-0.119	-0.163	-0.117														X
GPR83	Gpr83	G protein-coupled receptor 83	-0.134	0.167																		X
GPRASP2	Gprasp2	G protein-coupled receptor associated sorting protein 2		-0.106	-0.147	-0.257	-0.295	-0.21														X
GPX3	Gpx3	glutathione peroxidase 3	-0.103	-0.233
GRB14	Grb14	growth factor receptor bound protein 14						-0.135												X
GRIA1	Gria1	glutamate ionotropic receptor AMPA type subunit 1	-0.133		-0.143													X
GRIA3	Gria3	glutamate ionotropic receptor AMPA type subunit 3	-0.257	-0.162	-0.218	-0.195	-0.106											X
GRIA4	Gria4	glutamate ionotropic receptor AMPA type subunit 4	-0.108		-0.175	-0.228	-0.211	-0.209										X
GRIK3	Grik3	glutamate ionotropic receptor kainate type subunit 3	-0.187			-0.128												X
GRIN2A	Grin2a	glutamate ionotropic receptor NMDA type subunit 2A	-0.217			-0.118	-0.104					X						X
GRIN2B	Grin2b	glutamate ionotropic receptor NMDA type subunit 2B	-0.115		-0.227	-0.232	-0.219	-0.216				X						X
GRIN3A	Grin3a	glutamate ionotropic receptor NMDA type subunit 3A	-0.25				-0.176	-0.193				X						X
GRM1	Grm1	glutamate metabotropic receptor 1	-0.258			-0.166						X						X				X
GRM5	Grm5	glutamate metabotropic receptor 5	-0.199	-0.105		-0.146						X						X				X
GSN	Gsn	gelsolin	0.184		-0.138																		X
GSTO1	Gsto1	glutathione S-transferase omega 1		-0.124																				X
H2AJ	H2afj	H2A.J histone			-0.104	-0.256	-0.233	-0.222
HAP1	Hap1	huntingtin associated protein 1				-0.111	-0.207																X
HAPLN1	Hapln1	hyaluronan and proteoglycan link protein 1		0.821													X
HAPLN4	Hapln4	hyaluronan and proteoglycan link protein 4			-0.117												X
HCRTR2	Hcrtr2	hypocretin receptor 2			0.277														X			X
HLA-A	H2-D1	major histocompatibility complex, class I, A					-0.139
HLF	Hlf	HLF transcription factor, PAR bZIP family member	-0.207		-0.122	-0.171	-0.168	-0.156	X
HMGCR	Hmgcr	3-hydroxy-3-methylglutaryl-CoA reductase			-0.145	-0.176	-0.182	-0.101
HMGCS1	Hmgcs1	3-hydroxy-3-methylglutaryl-CoA synthase 1				-0.159	-0.137	-0.106
HOPX	Hopx	HOP homeobox	-0.123						X
HPCA	Hpca	hippocalcin	-0.119		-0.243		-0.141					X
HPCAL1	Hpcal1	hippocalcin like 1		0.127								X
HPCAL4	Hpcal4	hippocalcin like 4	-0.215	-0.156	-0.168	-0.181		-0.143				X
HPRT1	Hprt	hypoxanthine phosphoribosyltransferase 1					-0.205
HRK	Hrk	harakiri, BCL2 interacting protein (contains only BH3 domain)		-0.107
HS3ST2	Hs3st2	heparan sulfate-glucosamine 3-sulfotransferase 2		0.212												X	X
HS3ST4	Hs3st4	heparan sulfate-glucosamine 3-sulfotransferase 4		0.205												X	X
HS6ST2	Hs6st2	heparan sulfate 6-O-sulfotransferase 2					-0.128									X	X
HSPA12A	Hspa12a	heat shock protein family A (Hsp70) member 12A	-0.14																					X
HSPA1A/HSPA1B	Hspa1a	heat shock protein family A (Hsp70) member 1A			-0.143		-0.189																	X
HSPA1B	Hspa1b	heat shock protein 1B				-0.102	-0.169	-0.12																X
HTR2C	Htr2c	5-hydroxytryptamine receptor 2C		-0.153		0.132		-0.148											X			X
HTRA1	Htra1	HtrA serine peptidase 1		0.118
ID2	Id2	inhibitor of DNA binding 2			-0.135		-0.113		X	X
IDI1	Idi1	isopentenyl-diphosphate delta isomerase 1			-0.106
IFI27	Ifi27	interferon, alpha-inducible protein 27			-0.12																			X
IGF1	Igf1	insulin like growth factor 1	-0.157		-0.108	-0.119														X	X
IGFBP2	Igfbp2	insulin like growth factor binding protein 2			0.129															X
IGFBP4	Igfbp4	insulin like growth factor binding protein 4		0.471				-0.175												X				X
IGFBP5	Igfbp5	insulin like growth factor binding protein 5	-0.215																	X
IGSF8	Igsf8	immunoglobulin superfamily member 8		-0.123		-0.118	-0.188									X
IL1RAPL2	Il1rapl2	interleukin 1 receptor accessory protein like 2		0.171
ILDR2	Ildr2	immunoglobulin like domain containing receptor 2	-0.262			-0.195										X
IMPACT	Impact	impact RWD domain protein		-0.133	-0.156	-0.242	-0.198	-0.168
INA	Ina	internexin neuronal intermediate filament protein alpha		-0.128	-0.225	-0.18	-0.218	-0.19															X
INAFM1	Inafm1	InaF motif containing 1	-0.135	-0.146
ITPR1	Itpr1	inositol 1,4,5-trisphosphate receptor type 1					-0.164											X
JUN	Jun	Jun proto-oncogene, AP-1 transcription factor subunit	-0.206	-0.356	-0.307	-0.521	-0.558	-0.498	X		X
JUNB	Junb	JunB proto-oncogene, AP-1 transcription factor subunit					-0.127	0.121	X		X
KCNA1	Kcna1	potassium voltage-gated channel subfamily A member 1	-0.131	0.138	0.14													X
KCNAB1	Kcnab1	potassium voltage-gated channel subfamily A member regulatory beta subunit 1		0.103	-0.209													X
KCNAB3	Kcnab3	potassium voltage-gated channel subfamily A regulatory beta subunit 3		-0.139	0.178		-0.109											X
KCNB2	Kcnb2	potassium voltage-gated channel subfamily B member 2				-0.102		-0.164										X
KCNC1	Kcnc1	potassium voltage-gated channel subfamily C member 1	-0.165	0.118		-0.144		-0.13										X
KCNC2	Kcnc2	potassium voltage-gated channel subfamily C member 2		-0.408		-0.15	-0.449											X
KCNC3	Kcnc3	potassium voltage-gated channel subfamily C member 3			-0.116	-0.132	-0.144											X
KCNC4	Kcnc4	potassium voltage-gated channel subfamily C member 4	-0.132		-0.149													X
KCND2	Kcnd2	potassium voltage-gated channel subfamily D member 2		0.117														X
KCND3	Kcnd3	potassium voltage-gated channel subfamily D member 3	-0.159	0.139				-0.126										X
KCNF1	Kcnf1	potassium voltage-gated channel modifier subfamily F member 1	-0.105															X
KCNH7	Kcnh7	potassium voltage-gated channel subfamily H member 7		-0.177				-0.18										X
KCNIP1	Kcnip1	potassium voltage-gated channel interacting protein 1			-0.146							X						X
KCNIP2	Kcnip2	potassium voltage-gated channel interacting protein 2		-0.241	-0.134							X						X
KCNIP4	Kcnip4	potassium voltage-gated channel interacting protein 4		-0.125			-0.247					X						X
KCNJ3	Kcnj3	potassium inwardly rectifying channel subfamily J member 3		-0.222	-0.285		-0.149											X
KCNJ4	Kcnj4	potassium inwardly rectifying channel subfamily J member 4		-0.194	-0.182													X
KCNK1	Kcnk1	potassium two pore domain channel subfamily K member 1		-0.124	-0.193													X
KCNK2	Kcnk2	potassium two pore domain channel subfamily K member 2	-0.101			-0.171	-0.19											X
KCNK3	Kcnk3	potassium two pore domain channel subfamily K member 3		-0.162														X
KCNMA1	Kcnma1	potassium calcium-activated channel subfamily M alpha 1		-0.14		-0.143	-0.309					X						X
KCNMB2	Kcnmb2	potassium calcium-activated channel subfamily M regulatory beta subunit 2	-0.137	-0.165	-0.109	-0.121	-0.151	-0.159				X						X
KCNMB4	Kcnmb4	potassium calcium-activated channel subfamily M regulatory beta subunit 4	-0.245			-0.116						X						X
KCNQ3	Kcnq3	potassium voltage-gated channel subfamily Q member 3	-0.189		-0.113	-0.129	-0.231											X
KCNS3	Kcns3	potassium voltage-gated channel modifier subfamily S member 3					-0.145											X
KCTD12	Kctd12	potassium channel tetramerization domain containing 12	-0.173	0.146	-0.178													X
KCTD6	Kctd6	potassium channel tetramerization domain containing 6	0.135		-0.175	0.103												X
KCTD8	Kctd8	potassium channel tetramerization domain containing 8	-0.137				-0.11											X
KIAA1217	Etl4	KIAA1217	-0.179	-0.455	-0.207	-0.171	-0.254
KIAA1549L	D430041D05Rik	KIAA1549 like	-0.13	-0.237			-0.283	-0.138
KIF5A	Kif5a	kinesin family member 5A		-0.203																			X
KIF5C	Kif5c	kinesin family member 5C	-0.139	-0.115		-0.204	-0.168																X
KIT	Kit	KIT proto-oncogene, receptor tyrosine kinase		0.508	-0.392											X
KLHL13	Klhl13	kelch like family member 13		0.139
KRT12	Krt12	keratin 12		0.119	0.13																		X
LAMB1	Lamb1	laminin subunit beta 1		0.179																			X
LAYN	Layn	layilin				-0.132																	X
LDHA	Ldha	lactate dehydrogenase A			-0.23		-0.127																	X
LDHB	Ldhb	lactate dehydrogenase B			0.112	-0.152																		X
LGALS1	Lgals1	galectin 1		-0.251			-0.195														X
LGI1	Lgi1	leucine rich glioma inactivated 1		0.113											X
LGI2	Lgi2	leucine rich repeat LGI family member 2					-0.187	-0.106
LHX6	Lhx6	LIM homeobox 6	-0.119			-0.129	-0.165	-0.102	X	X
LIN7B	Lin7b	lin-7 homolog B, crumbs cell polarity complex component		-0.137		-0.102	-0.134
LMO3	Lmo3	LIM domain only 3		-0.193	0.119	-0.125	-0.134	-0.119	X
LMO4	Lmo4	LIM domain only 4	0.179		-0.179	-0.257	-0.159	-0.181	X
LOC728392	6330403K07Rik	uncharacterized LOC728392	-0.106	-0.198			-0.123
LOR	Lor	loricrin	0.13
LPL	Lpl	lipoprotein lipase		-0.208
LRFN5	Lrfn5	leucine rich repeat and fibronectin type III domain containing 5	-0.174			-0.214	-0.129	-0.115								X
LRRTM1	Lrrtm1	leucine rich repeat transmembrane neuronal 1	-0.121	0.151												X
LY6H	Ly6h	lymphocyte antigen 6 family member H		-0.166			-0.121
LYPD6	Lypd6	LY6/PLAUR domain containing 6	-0.331	-0.233	-0.124	-0.138	-0.172
LYPD6B	Lypd6b	LY6/PLAUR domain containing 6B	-0.107	-0.1	0.118
MAF	Maf	MAF bZIP transcription factor	-0.23		-0.203	-0.423	-0.27	-0.37	X	X
MAFB	Mafb	MAF bZIP transcription factor B	-0.252	0.127		-0.24		-0.117	X	X
MAG	Mag	myelin associated glycoprotein	0.117				-0.334	-0.228
MAL	Mal	mal, T cell differentiation protein		0.11	-0.365	-0.152	-0.279	-0.416
MAL2	Mal2	mal, T cell differentiation protein 2 (gene/pseudogene)			-0.247
MAN1A1	Man1a	mannosidase alpha class 1A member 1				-0.104
MAP4K4	Map4k4	mitogen-activated protein kinase kinase kinase kinase 4	-0.144		-0.166	-0.159	-0.225	-0.232						X
MAPK10	Mapk10	mitogen-activated protein kinase 10		-0.104		-0.243	-0.108	-0.155						X
MARCKS	Marcks	myristoylated alanine rich protein kinase C substrate	-0.248	0.105		-0.267	-0.304	-0.314															X
MBP	Mbp	myelin basic protein	0.625			0.194	-0.351
MDH1	Mdh1	malate dehydrogenase 1				-0.103	-0.12																	X
MEF2C	Mef2c	myocyte enhancer factor 2C				-0.253		-0.169	X	X
MEG3	Meg3	maternally expressed 3				0.147	0.194	0.172
MEGF11	Megf11	multiple EGF like domains 11		0.158												X
MGAT4C	Mgat4c	MGAT4 family member C	-0.355	-0.103		-0.166	-0.102
MGP	Mgp	matrix Gla protein	0.163														X
MGST3	Mgst3	microsomal glutathione S-transferase 3				-0.117	-0.104																	X
MINAR1	AF529169	membrane integral NOTCH2 associated receptor 1	-0.169	-0.186
MMD2	Mmd2	monocyte to macrophage differentiation associated 2					0.107							X
MME	Mme	membrane metalloendopeptidase					-0.14										X
MOBP	Mobp	myelin associated oligodendrocyte basic protein	0.293			0.192	-0.112
MOG	Mog	myelin oligodendrocyte glycoprotein	0.181		-0.182	0.206
MPP6	Mpp6	membrane palmitoylated protein 6	-0.116	-0.259		-0.26	-0.354	-0.115						X
MPPED1	Mpped1	metallophosphoesterase domain containing 1	-0.162	-0.184		-0.111	-0.113
MPPED2	Mpped2	metallophosphoesterase domain containing 2		-0.104
MT1	Mt1	metallothionein 1		-0.279			-0.331	-0.34
MT3	Mt3	metallothionein 3	0.115	-0.248	-0.28	-0.378	-0.37	-0.519
MTFP1	Mtfp1	mitochondrial fission process 1			-0.171																			X
MTURN	Mturn	maturin, neural progenitor differentiation regulator homolog (Xenopus)				-0.175		-0.148
MUSTN1	Mustn1	musculoskeletal, embryonic nuclear protein 1		-0.155
MXRA7	Mxra7	matrix-remodelling associated 7		0.394	-0.122	-0.127		-0.272									X
MYH8	Myh8	myosin heavy chain 8	-0.169																				X
MYL12A	Myl12b	myosin light chain 12A		-0.188			-0.215																X
MYO1B	Myo1b	myosin IB					-0.157																X
MYO5A	Myo5a	myosin VA	-0.101	-0.174		-0.238	-0.253	-0.189															X
MYT1L	Myt1l	myelin transcription factor 1 like	-0.199			-0.227	-0.291	-0.162	X	X
NAP1L5	Nap1l5	nucleosome assembly protein 1 like 5				-0.177	-0.196
NAPB	Napb	NSF attachment protein beta			-0.284	-0.11	-0.177	-0.147											X
NCALD	Ncald	neurocalcin delta	-0.122	0.144		-0.121	-0.196					X
NCDN	Ncdn	neurochondrin	-0.171		-0.161		-0.111											X
NCS1	Ncs1	neuronal calcium sensor 1		-0.196	-0.181			-0.103				X
NDN	Ndn	necdin, MAGE family member				-0.172	-0.121		X	X
NDNF	Ndnf	neuron derived neurotrophic factor			-0.202	-0.294														X
NDRG2	Ndrg2	NDRG family member 2		-0.1
NDRG4	Ndrg4	NDRG family member 4		-0.109
NDST4	Ndst4	N-deacetylase and N-sulfotransferase 4	0.124													X
NEB	Neb	nebulin			0.119
NECAB1	Necab1	N-terminal EF-hand calcium binding protein 1			-0.272	-0.173						X
NECAB2	Necab2	N-terminal EF-hand calcium binding protein 2		0.213	-0.2			-0.101				X
NEFH	Nefh	neurofilament heavy					-0.113																X
NEFL	Nefl	neurofilament light		-0.12		-0.17	-0.161																X
NEGR1	Negr1	neuronal growth regulator 1	-0.319		-0.358	-0.417	-0.337	-0.337
NEK7	Nek7	NIMA related kinase 7	-0.126				-0.25	-0.103						X
NELL2	Nell2	neural EGFL like 2			-0.13											X
NETO1	Neto1	neuropilin and tolloid like 1	-0.248	-0.104	-0.175	-0.253	-0.228	-0.166							X			X
NETO2	Neto2	neuropilin and tolloid like 2	-0.252	-0.186	-0.121	-0.196									X			X
NFASC	Nfasc	neurofascin				-0.143	-0.294	-0.216
NFIA	Nfia	nuclear factor I A			-0.141				X
NFIB	Nfib	nuclear factor I B		0.401				-0.138	X
NFIX	Nfix	nuclear factor I X		0.337	-0.149				X
NINJ1	Ninj1	ninjurin 1		-0.107
NKAIN3	Nkain3	sodium/potassium transporting ATPase interacting 3				-0.207
NKX2-1	Nkx2-1	NK2 homeobox 1		0.123	-0.165				X	X
NNAT	Nnat	neuronatin	0.289	-0.146	0.101	-0.216		-0.197
NOG	Nog	noggin		-0.293																X
NOS1	Nos1	nitric oxide synthase 1	0.67					-0.173
NPAS1	Npas1	neuronal PAS domain protein 1	-0.284		-0.129				X	X	X
NPAS3	Npas3	neuronal PAS domain protein 3	-0.207			-0.162			X	X	X
NPAS4	Npas4	neuronal PAS domain protein 4			-0.152				X	X	X
NPNT	Npnt	nephronectin	-0.109	-0.2			-0.141
NPTN	Nptn	neuroplastin	-0.128			-0.145										X		X
NPY	Npy	neuropeptide Y	0.806		0.128	-0.125	-0.123	0.197													X
NR2F1	Nr2f1	nuclear receptor subfamily 2 group F member 1	-0.21	-0.163				-0.127	X	X
NR2F2	Nr2f2	nuclear receptor subfamily 2 group F member 2	-0.242			-0.126			X	X
NR4A2	Nr4a2	nuclear receptor subfamily 4 group A member 2	0.12				-0.355		X	X	X
NRCAM	Nrcam	neuronal cell adhesion molecule		0.4		-0.125		-0.159								X
NREP	Nrep	neuronal regeneration related protein	-0.2	-0.219	-0.235	-0.241	-0.236
NRGN	Nrgn	neurogranin		-0.406		-0.102
NRIP3	Nrip3	nuclear receptor interacting protein 3	-0.124	-0.15		-0.193	-0.166
NRP1	Nrp1	neuropilin 1						-0.146							X
NRSN1	Nrsn1	neurensin 1	-0.22	0.293		-0.139
NRSN2	Nrsn2	neurensin 2	-0.132	-0.3		-0.255	-0.226
NRTN	Nrtn	neurturin		0.327	-0.166										X					X
NRXN3	Nrxn3	neurexin III	-0.225		-0.113	-0.184	-0.2	-0.221								X
NSF	Nsf	N-ethylmaleimide sensitive factor, vesicle fusing ATPase			-0.205	-0.236	-0.243	-0.202											X
NSG1	Nsg1	neuronal vesicle trafficking associated 1				-0.13	-0.132	-0.122
NSG2	Nsg2	neuronal vesicle trafficking associated 2			-0.123	-0.105	-0.164
NT5DC3	Nt5dc3	5'-nucleotidase domain containing 3		-0.187				-0.131																X
NTM	Ntm	neurotrimin	-0.177	-0.301		-0.236	-0.319	-0.106
NTNG1	Ntng1	netrin G1	-0.104	-0.114		-0.203	-0.147								X
NTRK1	Ntrk1	neurotrophic receptor tyrosine kinase 1	0.128											X	X					X
NTRK3	Ntrk3	neurotrophic receptor tyrosine kinase 3					-0.199							X	X					X
NUDT4	Nudt4	nudix hydrolase 4			-0.261	-0.187	-0.342							X
NXPH1	Nxph1	neurexophilin 1	-0.118			-0.102										X
NYAP2	Nyap2	neuronal tyrosine-phosphorylated phosphoinositide-3-kinase adaptor 2		0.266	-0.158			-0.117
OAZ2	Oaz2	ornithine decarboxylase antizyme 2		-0.245
OCIAD2	Ociad2	OCIA domain containing 2			-0.262
OGFRL1	Ogfrl1	opioid growth factor receptor like 1		0.121				0.116												X
OLFM1	Olfm1	olfactomedin 1	-0.106	0.135	-0.342	-0.18	-0.132	-0.103
OLFM3	Olfm3	olfactomedin 3		0.15		-0.143
OPCML	Opcml	opioid binding protein/cell adhesion molecule like	-0.117			-0.111										X
OPN3	Opn3	opsin 3		0.352																		X
OSBPL3	Osbpl3	oxysterol binding protein like 3			-0.158
OSTN	Ostn	osteocrin		-0.186					X	X	X
OVOS2	BC048546	alpha-2-macroglobulin like 1 pseudogene	0.198
OXCT1	Oxct1	3-oxoacid CoA-transferase 1				-0.142																		X
OXR1	Oxr1	oxidation resistance 1	-0.119	-0.119		-0.201	-0.222																	X
PACSIN1	Pacsin1	protein kinase C and casein kinase substrate in neurons 1	-0.161			-0.166	-0.221	-0.111						X	X				X
PACSIN2	Pacsin2	protein kinase C and casein kinase substrate in neurons 2		-0.203	-0.144														X
PAM	Pam	peptidylglycine alpha-amidating monooxygenase	0.219		-0.144	-0.126	-0.222	-0.179
PANTR1	Pantr1	POU domain, class 3, transcription factor 3 adjacent noncoding transcript 1	-0.28			-0.118		-0.132
PARM1	Parm1	prostate androgen-regulated mucin-like protein 1	-0.211		-0.248
PCDH10	Pcdh10	protocadherin 10		-0.216	-0.219	-0.313	-0.155	-0.239								X
PCDH11X	Pcdh11x	protocadherin 11 X-linked	-0.114			-0.211										X
PCDH15	Pcdh15	protocadherin related 15		0.163												X
PCDH17	Pcdh17	protocadherin 17			-0.157	-0.341	-0.661	-0.265								X
PCDH19	Pcdh19	protocadherin 19					-0.162									X
PCDH7	Pcdh7	protocadherin 7		-0.159	0.112		-0.296	-0.109								X
PCDH8	Pcdh8	protocadherin 8		0.144												X
PCP4	Pcp4	Purkinje cell protein 4	0.604	0.596	-0.157		0.186
PCP4L1	Pcp4l1	Purkinje cell protein 4-like 1			0.134	-0.16	-0.239	-0.182
PCSK2	Pcsk2	proprotein convertase subtilisin/kexin type 2	0.136		-0.112	-0.227	-0.178	-0.289
PDCD4	Pdcd4	programmed cell death 4			0.207	-0.229	-0.208	-0.359
PDE11A	Pde11a	phosphodiesterase 11A		0.24				-0.161					X
PDE1A	Pde1a	phosphodiesterase 1A	0.249		-0.114								X
PDE3A	Pde3a	phosphodiesterase 3A		0.216				-0.106					X
PDGFA	Pdgfa	platelet derived growth factor subunit A					-0.105													X
PEG10	Peg10	paternally expressed 10				-0.138
PEG3	Peg3	paternally expressed 3	-0.157	-0.218	-0.107	-0.287	-0.258	-0.231						X
PELI1	Peli1	pellino E3 ubiquitin protein ligase 1			-0.116		-0.177	-0.113
PENK	Penk	proenkephalin	0.165	0.103	0.198
PGBD5	Pgbd5	piggyBac transposable element derived 5	-0.111
PGM2L1	Pgm2l1	phosphoglucomutase 2 like 1		-0.123		-0.238	-0.266	-0.128
PGRMC1	Pgrmc1	progesterone receptor membrane component 1			-0.126
PHF24	N28178	PHD finger protein 24		-0.115
PHLDA1	Phlda1	pleckstrin homology like domain family A member 1		-0.367			-0.216
PITPNC1	Pitpnc1	phosphatidylinositol transfer protein, cytoplasmic 1	-0.163			-0.157		-0.105
PKIB	Pkib	cAMP-dependent protein kinase inhibitor beta		0.128
PLCB1	Plcb1	phospholipase C beta 1		-0.135	0.186	-0.264	-0.281								X
PLCB4	Plcb4	phospholipase C beta 4	-0.125	0.109		-0.132		-0.209							X
PLCXD2	Plcxd2	phosphatidylinositol specific phospholipase C X domain containing 2					-0.102
PLCXD3	Plcxd3	phosphatidylinositol specific phospholipase C X domain containing 3		0.104
PLD5	Pld5	phospholipase D family member 5	-0.161		-0.151
PLEKHA1	Plekha1	pleckstrin homology domain containing A1	-0.17	-0.147			-0.14	-0.18
PLEKHO1	Plekho1	pleckstrin homology domain containing O1		0.104	-0.108
PLIN3	Plin3	perilipin 3			0.126
PLXNA2	Plxna2	plexin A2	-0.189	-0.199		-0.172	-0.177	-0.112							X
PLXNA4	Plxna4	plexin A4		-0.114			-0.239								X
PNCK	Pnck	pregnancy up-regulated nonubiquitous CaM kinase	-0.131		-0.286		-0.106							X
PODXL2	Podxl2	podocalyxin like 2	-0.214			-0.285	-0.235
PPARGC1A	Ppargc1a	PPARG coactivator 1 alpha				-0.116	-0.169	-0.149	X	X
PPFIBP1	Ppfibp1	PPFIA binding protein 1		-0.1			-0.121
PPM1E	Ppm1e	protein phosphatase, Mg2+/Mn2+ dependent 1E		-0.1	-0.161		-0.11	-0.146						X
PPM1H	Ppm1h	protein phosphatase, Mg2+/Mn2+ dependent 1H					-0.168	-0.131						X
PPM1L	Ppm1l	protein phosphatase, Mg2+/Mn2+ dependent 1L		0.224				-0.22						X
PPP1R14A	Ppp1r14a	protein phosphatase 1 regulatory inhibitor subunit 14A	0.1		-0.101									X
PPP1R14B	Ppp1r14b	protein phosphatase 1 regulatory inhibitor subunit 14B		-0.128	-0.117	-0.16	-0.153							X
PPP1R14C	Ppp1r14c	protein phosphatase 1 regulatory inhibitor subunit 14C	-0.22			-0.184
PPP1R1A	Ppp1r1a	protein phosphatase 1 regulatory inhibitor subunit 1A		-0.103										X
PPP2R2B	Ppp2r2b	protein phosphatase 2 regulatory subunit Bbeta	-0.18	-0.257		-0.122								X
PRDX6	Prdx6	peroxiredoxin 6		-0.181			-0.11																	X
PRKACB	Prkacb	protein kinase cAMP-activated catalytic subunit beta	-0.169	-0.28	-0.312	-0.262	-0.244	-0.162						X	X
PRKAR1B	Prkar1b	protein kinase cAMP-dependent type I regulatory subunit beta	-0.125		-0.156	-0.162	-0.231	-0.188						X	X
PRKCA	Prkca	protein kinase C alpha	-0.1	-0.119	-0.179									X	X
PRKCB	Prkcb	protein kinase C beta	-0.154	0.215	-0.108									X	X
PRKCE	Prkce	protein kinase C epsilon	-0.213			-0.173	-0.22	-0.157						X	X
PRKCG	Prkcg	protein kinase C gamma	-0.208			-0.132								X	X
PRLR	Prlr	prolactin receptor			0.139
PRUNE2	Prune2	prune homolog 2 with BCH domain				-0.127																	X
PSD	Psd	pleckstrin and Sec7 domain containing		-0.156			-0.128	-0.103
PTCHD4	Ptchd4	patched domain containing 4	-0.193	-0.209	0.147	-0.131	-0.177									X
PTHLH	Pthlh	parathyroid hormone like hormone		0.28			0.195														X
PTN	Ptn	pleiotrophin	0.484		-0.212	-0.32	-0.467	-0.382												X	X
PTPRE	Ptpre	protein tyrosine phosphatase receptor type E					-0.108	-0.103						X		X
PTPRT	Ptprt	protein tyrosine phosphatase receptor type T	0.107		-0.24		-0.108	-0.252						X		X
PTPRU	Ptpru	protein tyrosine phosphatase receptor type U	-0.11											X		X
PTPRZ1	Ptprz1	protein tyrosine phosphatase receptor type Z1	-0.179	-0.124	-0.122	-0.176	-0.133							X		X
PVALB	Pvalb	parvalbumin		-0.171								X
PYGM	Pygm	glycogen phosphorylase, muscle associated		0.126			-0.14
QDPR	Qdpr	quinoid dihydropteridine reductase			-0.101		-0.114																	X
QKI	Qk	QKI, KH domain containing RNA binding	-0.238		-0.127	-0.233	-0.246	-0.329
RAB27B	Rab27b	RAB27B, member RAS oncogene family	-0.24	-0.206	-0.135	-0.119	-0.156						X
RAB3B	Rab3b	RAB3B, member RAS oncogene family	-0.152	-0.287	-0.197	-0.155	-0.213						X						X
RAB3C	Rab3c	RAB3C, member RAS oncogene family	-0.196			-0.345	-0.45	-0.27					X						X
RAB6B	Rab6b	RAB6B, member RAS oncogene family		-0.13	-0.147	-0.176	-0.237						X						X
RAMP1	Ramp1	receptor activity modifying protein 1				-0.134							X
RAMP3	Ramp3	receptor activity modifying protein 3		0.292			0.142						X
RAP1A	Rap1a	RAP1A, member of RAS oncogene family						-0.114					X
RAP2A	Rap2a	RAP2A, member of RAS oncogene family		-0.107			-0.155	-0.122					X
RAPGEF4	Rapgef4	Rap guanine nucleotide exchange factor 4		0.111	-0.207								X
RASD2	Rasd2	RASD family member 2			-0.193								X
RASGEF1B	Rasgef1b	RasGEF domain family member 1B	0.126										X
RASGRF1	Rasgrf1	Ras protein specific guanine nucleotide releasing factor 1	-0.13				-0.164	-0.16					X
RASGRF2	Rasgrf2	Ras protein specific guanine nucleotide releasing factor 2	-0.256	-0.295		-0.106		-0.1					X
RASGRP1	Rasgrp1	RAS guanyl releasing protein 1	0.108										X
RASGRP2	Rasgrp2	RAS guanyl releasing protein 2	-0.113				-0.131						X
RBFOX1	Rbfox1	RNA binding fox-1 homolog 1	-0.127			-0.129	-0.104
RBFOX3	Rbfox3	RNA binding protein, fox-1 homolog (C. elegans) 3	-0.109		-0.232		-0.114
RBMS3	Rbms3	RNA binding motif single stranded interacting protein 3	-0.127		-0.164	-0.12	-0.134	-0.206
RBP4	Rbp4	retinol binding protein 4		-0.497	-0.106		-0.305
RCAN2	Rcan2	regulator of calcineurin 2	-0.146	-0.115	-0.102	-0.167	-0.139	-0.111				X											X
RCN1	Rcn1	reticulocalbin 1		-0.104								X
RELL1	Rell1	RELT like 1					-0.105
RELL2	Rell2	RELT like 2		-0.101
RELN	Reln	reelin	-0.438		-0.299	-0.25		-0.154							X
REPS2	Reps2	RALBP1 associated Eps domain containing 2	-0.198		-0.155	-0.207	-0.191
RESP18	Resp18	regulated endocrine specific protein 18			-0.338
RGCC	Rgcc	regulator of cell cycle			0.109
RGS10	Rgs10	regulator of G protein signaling 10		0.551			0.12						X									X
RGS12	Rgs12	regulator of G protein signaling 12			-0.132			-0.125					X									X
RGS16	Rgs16	regulator of G protein signaling 16			0.11								X									X
RGS17	Rgs17	regulator of G protein signaling 17	-0.308	-0.2		-0.178	-0.27						X									X
RGS2	Rgs2	regulator of G protein signaling 2			-0.222		-0.183						X									X
RGS4	Rgs4	regulator of G protein signaling 4		-0.125			-0.15						X									X
RGS6	Rgs6	regulator of G protein signaling 6	-0.18		-0.13	-0.1							X									X
RGS7BP	Rgs7bp	regulator of G protein signaling 7 binding protein	-0.134	-0.108	0.1	-0.145	-0.274						X									X
RGS8	Rgs8	regulator of G protein signaling 8			-0.129								X									X
RIAN	Rian	RNA imprinted and accumulated in nucleus			-0.118	-0.109	-0.121	-0.117	X
RIMS1	Rims1	regulating synaptic membrane exocytosis 1		-0.163	-0.131	-0.291	-0.254	-0.178											X
RIT2	Rit2	Ras like without CAAX 2		-0.113	-0.286			-0.117					X
RND2	Rnd2	Rho family GTPase 2		-0.153									X
RNF122	Rnf122	ring finger protein 122			0.188
RNF13	Rnf13	ring finger protein 13			-0.136		-0.133
RNF152	Rnf152	ring finger protein 152			-0.125
ROBO2	Robo2	roundabout guidance receptor 2	-0.25	-0.191		-0.11									X
RORA	Rora	RAR related orphan receptor A		0.165			-0.12	-0.144	X
RPH3A	Rph3a	rabphilin 3A	-0.159	0.455		-0.211	-0.182	-0.166
RPL23A	Rpl23a	ribosomal protein L23A			-0.162			-0.126
RPP25	Rpp25	ribonuclease P and MRP subunit p25	-0.135	-0.151	-0.198
RPS4L	Rps4l	ribosomal protein S4-like	-0.112	-0.178
RRAS2	Rras2	RAS related 2			0.147								X
RSPO3	Rspo3	R-spondin 3		-0.172		-0.111	-0.222							X		X					X
RTN1	Rtn1	reticulon 1				-0.118	-0.141
RTN4RL1	Rtn4rl1	reticulon 4 receptor like 1					-0.115
RUNX1T1	Runx1t1	RUNX1 partner transcriptional co-repressor 1	-0.248	-0.159		-0.206	-0.239		X
RXFP1	Rxfp1	relaxin family peptide receptor 1			-0.123														X		X	X
S100A10	S100a10	S100 calcium binding protein A10	0.299									X
S100A6	S100a6	S100 calcium binding protein A6					-0.201					X
SATB1	Satb1	SATB homeobox 1	-0.101	-0.287	-0.174	-0.164	-0.361		X	X	X
SCG2	Scg2	secretogranin II			-0.195	-0.246	-0.214	-0.12
SCG5	Scg5	secretogranin V	-0.132			-0.192
SCN1A	Scn1a	sodium voltage-gated channel alpha subunit 1	-0.123			-0.184	-0.254	-0.201										X
SCN1B	Scn1b	sodium voltage-gated channel beta subunit 1		-0.114														X
SCN2B	Scn2b	sodium voltage-gated channel beta subunit 2	-0.212	-0.167	-0.102	-0.122	-0.138	-0.195										X
SCN8A	Scn8a	sodium voltage-gated channel alpha subunit 8	-0.119		0.18	-0.119	-0.164	-0.105										X
SCRT1	Scrt1	scratch family transcriptional repressor 1	-0.113			-0.133	-0.119	-0.145	X
SECISBP2L	Secisbp2l	SECIS binding protein 2 like				-0.237	-0.262	-0.194
SEMA3E	Sema3e	semaphorin 3E		-0.138			-0.112								X
SEMA5A	Sema5a	semaphorin 5A			-0.14			-0.153							X
SEMA6A	Sema6a	semaphorin 6A	-0.146												X
SEPTIN4	44078	septin 4	0.118
SERP2	Serp2	stress associated endoplasmic reticulum protein family member 2		-0.114	0.143	-0.132
SERPINE2	Serpine2	serpin family E member 2			-0.123		-0.163
SERPINI1	Serpini1	serpin family I member 1	-0.11	-0.199
SERTM1	Sertm1	serine rich and transmembrane domain containing 1	-0.101					-0.102
SEZ6	Sez6	seizure related 6 homolog		0.107	-0.134
SH3BGRL	Sh3bgrl	SH3 domain binding glutamate rich protein like			-0.174	-0.155		-0.307
SH3BP1	Sh3bp1	SH3 domain binding protein 1	-0.142
SH3GL3	Sh3gl3	SH3 domain containing GRB2 like 3, endophilin A3				-0.173	-0.101	-0.122
SH3GLB1	Sh3glb1	SH3 domain containing GRB2 like, endophilin B1	-0.101		-0.127		-0.166	-0.104
SHISA4	Shisa4	shisa family member 4		-0.103														X
SHISA6	Shisa6	shisa family member 6	-0.12															X
SHISA8	Shisa8	shisa family member 8	0.128	0.139														X
SHISA9	Shisa9	shisa family member 9		-0.286	-0.169		-0.176											X
SIRT2	Sirt2	sirtuin 2	0.192	-0.104		0.17			X
SLC10A4	Slc10a4	solute carrier family 10 member 4	0.192
SLC12A5	Slc12a5	solute carrier family 12 member 5	-0.174			-0.156		-0.141										X
SLC1A2	Slc1a2	solute carrier family 1 member 2	-0.145					-0.125										X
SLC24A2	Slc24a2	solute carrier family 24 member 2	-0.32	-0.329		-0.245	-0.156	-0.19
SLC24A3	Slc24a3	solute carrier family 24 member 3	-0.171	0.12	-0.24	-0.241		-0.117
SLC25A1	Slc25a1	solute carrier family 25 (mitochondrial carrier, citrate transporter), member 1			-0.105																			X
SLC2A13	Slc2a13	solute carrier family 2 member 13			-0.174			-0.172
SLC30A3	Slc30a3	solute carrier family 30 member 3		-0.155
SLC32A1	Slc32a1	solute carrier family 32 member 1		-0.146	-0.297		-0.15											X	X
SLC38A1	Slc38a1	solute carrier family 38 member 1		-0.209	-0.167	-0.122	-0.196	-0.137
SLC4A10	Slc4a10	solute carrier family 4 member 10	-0.192		-0.106	-0.153	-0.133	-0.116										X
SLC4A4	Slc4a4	solute carrier family 4 member 4					-0.103											X
SLC5A7	Slc5a7	solute carrier family 5 member 7	0.182
SLC6A1	Slc6a1	solute carrier family 6 member 1	-0.198			-0.112												X	X
SLC6A17	Slc6a17	solute carrier family 6 member 17	-0.105	-0.136	-0.253	-0.197	-0.149	-0.116											X
SLC7A14	Slc7a14	solute carrier family 7 member 14		-0.162	-0.129		-0.162
SLC7A3	Slc7a3	solute carrier family 7 member 3	0.16
SLIT2	Slit2	slit guidance ligand 2		-0.191											X
SMAD7	Smad7	SMAD family member 7					-0.18		X
SMC2	Smc2	structural maintenance of chromosomes 2	-0.144
SMIM18	Smim18	small integral membrane protein 18			-0.112
SNAP25	Snap25	synaptosome associated protein 25	-0.189			-0.129													X
SNAP47	Snap47	synaptosome associated protein 47		-0.123		-0.199	-0.235												X
SNAP91	Snap91	synaptosome associated protein 91				-0.2	-0.18	-0.101											X
SNCA	Snca	synuclein alpha	0.168	0.522	-0.131
SNCB	Sncb	synuclein beta	-0.13	-0.192		-0.125		-0.112
SNHG11	Snhg11	small nucleolar RNA host gene 11	-0.115			0.17	0.12	0.118
SNHG4	Snhg4	small nucleolar RNA host gene 4		-0.23			-0.102
SNX10	Snx10	sorting nexin 10		-0.16		-0.114	-0.161	-0.108
SNX18	Snx18	sorting nexin 18					-0.11
SOCS2	Socs2	suppressor of cytokine signaling 2	-0.146
SOX11	Sox11	SRY-box transcription factor 11	-0.125	-0.22				-0.132	X	X
SOX4	Sox4	SRY-box transcription factor 4		-0.145		-0.17	-0.251		X	X
SP9	Sp9	Sp9 transcription factor					-0.111		X	X
SPARCL1	Sparcl1	SPARC like 1	-0.155	-0.162		-0.377	-0.196
SPATS2L	Spats2l	spermatogenesis associated serine rich 2 like	-0.303		-0.23	-0.268	-0.236	-0.108
SPHKAP	Sphkap	SPHK1 interactor, AKAP domain containing	-0.158	0.16		-0.179		-0.226
SPOCK1	Spock1	SPARC (osteonectin), cwcv and kazal like domains proteoglycan 1		0.1	-0.139												X
SPOCK2	Spock2	SPARC (osteonectin), cwcv and kazal like domains proteoglycan 2	-0.199		-0.138	-0.286	-0.307	-0.192									X
SPOCK3	Spock3	SPARC (osteonectin), cwcv and kazal like domains proteoglycan 3		-0.105	-0.225	-0.15	-0.191										X
SPON1	Spon1	spondin 1	-0.221		-0.147											X
SPP1	Spp1	secreted phosphoprotein 1		0.114
SRRM4	Srrm4	serine/arginine repetitive matrix 4	-0.103	-0.149			-0.202
SST	Sst	somatostatin	0.11	-0.388	-0.304	-0.177	-0.187														X
SSTR2	Sstr2	somatostatin receptor 2		0.104																	X	X
ST3GAL6	St3gal6	ST3 beta-galactoside alpha-2,3-sialyltransferase 6		-0.154												X	X
ST6GALNAC5	St6galnac5	ST6 N-acetylgalactosaminide alpha-2,6-sialyltransferase 5	-0.159	-0.348		-0.173	-0.23	-0.157								X	X
ST8SIA4	St8sia4	ST8 alpha-N-acetyl-neuraminide alpha-2,8-sialyltransferase 4					-0.121	-0.154								X	X
STAC2	Stac2	SH3 and cysteine rich domain 2					-0.11
STK32C	Stk32c	serine/threonine kinase 32C		-0.114			-0.139							X
STMN2	Stmn2	stathmin 2	0.151				-0.169																X
STMN3	Stmn3	stathmin 3				-0.104																	X
STX1B	Stx1b	syntaxin 1B		-0.138	-0.134	-0.215	-0.203	-0.232											X
STXBP1	Stxbp1	syntaxin binding protein 1			-0.166	-0.16	-0.183												X
STXBP6	Stxbp6	syntaxin binding protein 6	-0.167	-0.237		-0.157	-0.146												X
SYN1	Syn1	synapsin I	-0.189		-0.104	-0.153	-0.19												X
SYN2	Syn2	synapsin II		0.141		-0.104													X
SYNGR3	Syngr3	synaptogyrin 3		-0.178															X
SYNM	Synm	synemin					-0.235
SYNPR	Synpr	synaptoporin	-0.272		-0.151		-0.112												X
SYP	Syp	synaptophysin	-0.12	-0.159		-0.143	-0.145	-0.138											X
SYT1	Syt1	synaptotagmin 1	-0.147			-0.344	-0.176	-0.243				X							X
SYT10	Syt10	synaptotagmin 10						-0.1				X							X
SYT2	Syt2	synaptotagmin 2		-0.151								X							X
SYT4	Syt4	synaptotagmin 4				-0.192	-0.212					X							X
SYT7	Syt7	synaptotagmin 7	-0.173	-0.142	-0.141		-0.241					X							X
TAC1	Tac1	tachykinin precursor 1	0.201	-0.538	-0.127		-0.216														X
TAC3	Tac2	tachykinin precursor 3	-0.145		-0.105																X
TACR1	Tacr1	tachykinin receptor 1	0.178																			X
TAGLN3	Tagln3	transgelin 3		-0.113	-0.119		-0.126	-0.102
TALDO1	Taldo1	transaldolase 1			-0.119		-0.108
TBC1D9	Tbc1d9	TBC1 domain family member 9			-0.103	-0.13
TCAP	Tcap	titin-cap		-0.399			-0.317
TCEAL5	Tceal5	transcription elongation factor A like 5	-0.202		-0.293	-0.418	-0.409	-0.442	X
TCEAL6	Tceal6	transcription elongation factor A like 6				-0.392	-0.315	-0.446	X
TENM1	Tenm1	teneurin transmembrane protein 1			-0.263	-0.238	-0.212	-0.38							X
TENM2	Tenm2	teneurin transmembrane protein 2	-0.212	-0.238		-0.231	-0.154	-0.123							X
TENM3	Tenm3	teneurin transmembrane protein 3		-0.184	-0.153	-0.159	-0.235								X
TESC	Tesc	tescalcin			0.122							X
TF	Trf	transferrin			-0.135
THRSP	Thrsp	thyroid hormone responsive		0.138
THSD7A	Thsd7a	thrombospondin type 1 domain containing 7A	-0.108	0.535	0.542	-0.161		-0.177								X	X
THY1	Thy1	Thy-1 cell surface antigen			-0.276		-0.135									X
TIAM1	Tiam1	T cell lymphoma invasion and metastasis 1					-0.199	-0.191
TIMP2	Timp2	TIMP metallopeptidase inhibitor 2	-0.145	-0.221	-0.369	-0.254	-0.24	-0.11
TIMP3	Timp3	TIMP metallopeptidase inhibitor 3	-0.153		-0.127	-0.176
TMEFF1	Tmeff1	transmembrane protein with EGF like and two follistatin like domains 1		-0.144	-0.139											X
TMEFF2	Tmeff2	transmembrane protein with EGF like and two follistatin like domains 2	-0.126		0.127			-0.132
TMEM108	Tmem108	transmembrane protein 108			-0.117
TMEM130	Tmem130	transmembrane protein 130	-0.287	-0.211	-0.334	-0.258	-0.328	-0.234
TMEM132B	Tmem132b	transmembrane protein 132B	-0.201	-0.214	-0.15	-0.145	-0.125	-0.13
TMEM132C	Tmem132c	transmembrane protein 132C		-0.108
TMEM141	Tmem141	transmembrane protein 141			0.166
TMEM178A	Tmem178	transmembrane protein 178A		-0.167
TMEM44	Tmem44	transmembrane protein 44		-0.266
TMEM47	Tmem47	transmembrane protein 47					-0.182
TMEM59L	Tmem59l	transmembrane protein 59 like				-0.102	-0.13
TMEM65	Tmem65	transmembrane protein 65		-0.153		-0.103	-0.282																	X
TMEM91	Tmem91	transmembrane protein 91	-0.103	-0.228	-0.141
TMOD1	Tmod1	tropomodulin 1			0.103																		X
TMSB4X	Tmsb10	thymosin, beta 4, X chromosome	0.157			-0.204	-0.153	-0.133															X
TNNT1	Tnnt1	troponin T1, slow skeletal type			-0.158			-0.136															X
TNR	Tnr	tenascin R	-0.1		-0.184			-0.271							X		X
TOX	Tox	thymocyte selection associated high mobility group box						-0.132	X
TOX2	Tox2	TOX high mobility group box family member 2				-0.106	-0.185	-0.138	X	X
TOX3	Tox3	TOX high mobility group box family member 3	-0.127	-0.14	-0.101		-0.135		X	X
TPI1	Tpi1	triosephosphate isomerase 1		-0.126	0.162	-0.115	-0.236																	X
TRHDE	Trhde	thyrotropin releasing hormone degrading enzyme	-0.273			-0.363	-0.261
TRIM9	Trim9	tripartite motif containing 9					-0.101	-0.14
TRNP1	Trnp1	TMF1 regulated nuclear protein 1		-0.141	-0.183
TRPC3	Trpc3	transient receptor potential cation channel subfamily C member 3	0.166															X
TRPC5	Trpc5	transient receptor potential cation channel subfamily C member 5			-0.183	-0.179		-0.251										X
TRPS1	Trps1	transcriptional repressor GATA binding 1		0.109	-0.139		-0.116	-0.173	X
TSC22D1	Tsc22d1	TSC22 domain family member 1				-0.103			X	X
TSC22D4	Tsc22d4	TSC22 domain family member 4					-0.142	-0.153	X	X
TSPAN13	Tspan13	tetraspanin 13			-0.121										X
TSPAN2	Tspan2	tetraspanin 2	0.107	-0.104		-0.133	-0.128	-0.122
TSPAN7	Tspan7	tetraspanin 7			-0.185		-0.129								X
TTC3	Ttc3	tetratricopeptide repeat domain 3	-0.109	-0.112		-0.227	-0.167
TTC39B	Ttc39b	tetratricopeptide repeat domain 39B		-0.179	-0.243		-0.214
TTC9B	Ttc9b	tetratricopeptide repeat domain 9B	-0.118	-0.113
TUBA1B	Tuba1b	tubulin alpha 1b			-0.222	-0.107	-0.144																X
TUBA4A	Tuba4a	tubulin alpha 4a			-0.122																		X
TUBB	Tubb5	tubulin beta class I	0.115		-0.144		-0.13								X								X
TUBB2A	Tubb2a	tubulin beta 2A class IIa	0.189			-0.144	-0.19								X								X
TUBB2B	Tubb2b	tubulin beta 2B class IIb		0.104			-0.186																X
TUBB3	Tubb3	tubulin beta 3 class III	0.101				-0.208	0.174							X								X	X
TUBB4B	Tubb4b	tubulin beta 4B class IVb	0.136				-0.101								X								X
UBASH3B	Ubash3b	ubiquitin associated and SH3 domain containing B	-0.128
UBE2QL1	Ube2ql1	ubiquitin conjugating enzyme E2 Q family like 1			-0.169		-0.15
UBL3	Ubl3	ubiquitin like 3				-0.131	-0.137	-0.167
UCHL1	Uchl1	ubiquitin C-terminal hydrolase L1				-0.175	-0.181
UGT8	Ugt8a	UDP glycosyltransferase 8						-0.102
UNC13C	Unc13c	unc-13 homolog C	-0.176
UNC5C	Unc5c	unc-5 netrin receptor C		-0.119				-0.231							X
UNC5D	Unc5d	unc-5 netrin receptor D					-0.128	-0.124							X
UNC80	Unc80	unc-80 homolog, NALCN channel complex subunit	-0.212		-0.216	-0.112	-0.128
UTRN	Utrn	utrophin	-0.196	-0.273		-0.203	-0.121								X
VAMP2	Vamp2	vesicle associated membrane protein 2					-0.138												X
VAT1	Vat1	vesicle amine transport 1				-0.101
VAT1L	Vat1l	vesicle amine transport 1 like	-0.115
VCAN	Vcan	versican						-0.208									X
VGF	Vgf	VGF nerve growth factor inducible	0.169	-0.145			-0.155													X
VIP	Vip	vasoactive intestinal peptide	-0.211		0.273																X
VSNL1	Vsnl1	visinin like 1	-0.115		-0.246		-0.233
VSTM2A	Vstm2a	V-set and transmembrane domain containing 2A	-0.143	0.213				-0.128
VSTM2B	Vstm2b	V-set and transmembrane domain containing 2B		-0.177	0.106
VSTM2L	Vstm2l	V-set and transmembrane domain containing 2 like				-0.134	-0.169	-0.163
VWC2	Vwc2	von Willebrand factor C domain containing 2			-0.13		-0.1
WNT5A	Wnt5a	Wnt family member 5A						-0.171							X						X
XIST	Xist	X inactive specific transcript	-0.334	-0.334	-0.129	-0.67	-0.312	-0.503
YPEL2	Ypel2	yippee like 2					-0.13
YWHAG	Ywhag	tyrosine 3-monooxygenase/tryptophan 5-monooxygenase activation protein gamma				-0.13		-0.208															X
YWHAH	Ywhah	tyrosine 3-monooxygenase/tryptophan 5-monooxygenase activation protein eta		-0.115		-0.147	-0.148	-0.174	X														X
YWHAQ	Ywhaq	tyrosine 3-monooxygenase/tryptophan 5-monooxygenase activation protein theta		-0.173	-0.277		-0.136																X
ZCCHC12	Zcchc12	zinc finger CCHC-type containing 12	0.1	-0.202			-0.144		X
ZCCHC18	Zcchc18	zinc finger CCHC-type containing 18				-0.202	-0.259
ZDBF2	Zdbf2	zinc finger DBF-type containing 2				-0.211		-0.142
ZIC1	Zic1	Zic family member 1				-0.139			X	X
ZMAT4	Zmat4	zinc finger matrin-type 4	-0.125		-0.147		-0.131	-0.121
ZNF804A	Zfp804a	zinc finger protein 804A		-0.22			-0.127
ZWINT	Zwint	ZW10 interacting kinetochore protein		-0.127			-0.15

## Sheet: Table1b.cellnumbers
	Cluster numbers	Cluster name	WT.MGE.CX	NULL.MGE.CX	WT.MGE.HPC	NULL.MGE.HPC
MGE.clusters	7	SST.1	310	201	26	25
	11	SST.2	992	186	262	256
	14	SST.3	667	107	399	420
	17	SST.4	764	90	143	149
	18	SST.5	93	39	87	63
	15	SST.6	853	151	505	103
	13	TH.1	345	172	110	92
	12	PVALB.1	1112	144	294	226
	8	PVALB.2	115	78	106	107
	4	PVALB.3	38	64	1	7
	9	NGFC.1	187	85	471	606
	10	NGFC.2	100	15	561	137
		TOTAL	5576	1332	2965	2191
Non-MGE.clusters	32	Choroid.Plexus	3	0	100	5
	33	Mural	17	12	14	4
	1	Endothelia	36	35	15	10
	2	Microglia	158	30	50	24
	3	Astrocyte	124	41	224	85
	27	Progenitor.1	66	27	40	24
	19	Progenitor.2	59	14	239	27
	20	Progenitor.3	104	70	460	185
	28	Oligo.1	238	146	676	253
	29	Oligo.2	40	14	582	3
	30	Oligo.3	225	46	367	64
	31	Oligo.4	5	0	265	0
	21	Oligo.5	525	167	1378	263
	22	Oligo.6	22	15	55	12
	23	Oligo.7	359	380	681	472
	24	Oligo.8	276	163	472	342
	25	Oligo.9	295	164	583	425
	26	Oligo.10	102	59	677	119
	5	GLUT.1	503	7	20	3
	6	GLUT.2	291	60	68	41

## Sheet: Table1c.Findall.markers
gene	p_val	avg_logFC	pct.1	pct.2	p_val_adj	cluster
Ogn	0	0.70704	0.602	0.02	0	Choroid.Plexus
Krt18	3.16345e-247	1.07997	0.806	0.047	6.32691e-244	Choroid.Plexus
Cldn2	3.09891e-246	1.05222	0.769	0.053	6.19782e-243	Choroid.Plexus
Calml4	1.77025e-207	2.34894	0.972	0.117	3.5405e-204	Choroid.Plexus
Wfdc2	9.90593e-183	1.62756	0.88	0.041	1.98119e-179	Choroid.Plexus
Otx2	3.93797e-179	1.12925	0.796	0.082	7.87594e-176	Choroid.Plexus
Defb11	4.09197e-176	1.13487	0.741	0.071	8.18393e-173	Choroid.Plexus
Msx1	1.631e-175	1.77432	0.954	0.089	3.262e-172	Choroid.Plexus
Col8a2	2.35242e-133	0.872617	0.704	0.072	4.70483e-130	Choroid.Plexus
Krt8	1.31814e-126	0.576673	0.519	0.035	2.63628e-123	Choroid.Plexus
Clic6	3.33387e-118	2.15121	0.963	0.211	6.66774e-115	Choroid.Plexus
Slco1c1	9.56348e-113	1.40483	0.88	0.157	1.9127e-109	Choroid.Plexus
Kl	6.2592e-112	2.233	1	0.108	1.25184e-108	Choroid.Plexus
Lbp	4.11468e-109	1.59534	0.926	0.153	8.22935e-106	Choroid.Plexus
Slc6a20a	3.84195e-105	0.411303	0.324	0.019	7.6839e-102	Choroid.Plexus
Sulf1	1.25754e-103	1.7578	0.991	0.155	2.51508e-100	Choroid.Plexus
Folr1	1.2762e-103	2.46165	0.954	0.208	2.55241e-100	Choroid.Plexus
Igf2	2.08516e-102	2.52602	0.972	0.234	4.17031e-99	Choroid.Plexus
Tctex1d4	6.96992e-94	0.342852	0.324	0.02	1.39398e-90	Choroid.Plexus
Sostdc1	2.7461e-92	2.68476	0.981	0.307	5.4922e-89	Choroid.Plexus
1500015O10Rik	2.83986e-90	3.88664	1	0.357	5.67972e-87	Choroid.Plexus
Ppp1r1b	1.47535e-85	1.59162	0.944	0.228	2.95069e-82	Choroid.Plexus
Fxyd1	1.96748e-83	2.75861	0.991	0.281	3.93495e-80	Choroid.Plexus
Nid2	1.1902e-81	0.991268	0.75	0.102	2.3804e-78	Choroid.Plexus
Htr2c	2.60485e-80	1.89147	0.972	0.243	5.20969e-77	Choroid.Plexus
Rbp1	4.19921e-80	2.33321	0.972	0.255	8.39842e-77	Choroid.Plexus
Igfbp2	7.93031e-80	3.47285	1	0.339	1.58606e-76	Choroid.Plexus
Kcnj13	2.05808e-79	1.70382	0.917	0.227	4.11616e-76	Choroid.Plexus
Apoc1	3.69579e-77	0.530594	0.278	0.009	7.39158e-74	Choroid.Plexus
Ttr	5.60806e-75	7.60128	1	0.66	1.12161e-71	Choroid.Plexus
Trpm3	6.43671e-75	1.8691	0.972	0.338	1.28734e-71	Choroid.Plexus
Ltc4s	1.9861e-74	0.871578	0.648	0.097	3.97219e-71	Choroid.Plexus
Kcne2	2.56663e-73	1.33557	0.833	0.172	5.13326e-70	Choroid.Plexus
Cgnl1	3.82844e-72	1.24786	0.806	0.146	7.65689e-69	Choroid.Plexus
Enpp2	2.27511e-71	3.29102	1	0.73	4.55021e-68	Choroid.Plexus
Vat1l	1.18136e-70	1.81438	0.972	0.351	2.36272e-67	Choroid.Plexus
Prlr	5.91373e-70	1.90028	0.926	0.276	1.18275e-66	Choroid.Plexus
Bsg	9.00531e-68	2.03922	1	0.756	1.80106e-64	Choroid.Plexus
Ezr	8.32725e-67	1.61717	0.926	0.274	1.66545e-63	Choroid.Plexus
Spint2	1.01112e-66	1.78377	0.926	0.369	2.02224e-63	Choroid.Plexus
Ctsd	4.30367e-66	1.75184	1	0.602	8.60734e-63	Choroid.Plexus
Sparc	6.32445e-65	1.71042	0.981	0.462	1.26489e-61	Choroid.Plexus
Csrp2	3.02778e-63	1.65521	0.926	0.389	6.05555e-60	Choroid.Plexus
Apoe	4.85656e-63	0.943328	0.981	0.457	9.71311e-60	Choroid.Plexus
Tgfb2	5.17477e-62	1.41464	0.889	0.264	1.03495e-58	Choroid.Plexus
Ucp2	3.02011e-61	1.33844	0.861	0.215	6.04022e-58	Choroid.Plexus
Clu	6.91099e-61	1.5393	0.981	0.541	1.3822e-57	Choroid.Plexus
Vamp8	1.9394e-60	1.45925	0.889	0.334	3.8788e-57	Choroid.Plexus
Slc7a10	3.93053e-60	0.812114	0.713	0.1	7.86106e-57	Choroid.Plexus
Pbxip1	1.46757e-59	1.43675	0.907	0.36	2.93514e-56	Choroid.Plexus
Tbc1d9	5.56334e-59	1.33999	0.954	0.404	1.11267e-55	Choroid.Plexus
Pltp	1.26362e-58	1.08506	0.731	0.148	2.52724e-55	Choroid.Plexus
Serpinh1	3.99577e-58	1.10204	0.833	0.261	7.99154e-55	Choroid.Plexus
Pifo	7.95807e-58	0.8032	0.667	0.155	1.59161e-54	Choroid.Plexus
mt-Nd5	3.64907e-56	1.62277	0.991	0.783	7.29814e-53	Choroid.Plexus
Chchd10	1.07085e-55	1.4736	0.972	0.559	2.14169e-52	Choroid.Plexus
Sdc4	3.76124e-55	0.62976	0.639	0.092	7.52247e-52	Choroid.Plexus
Slco1a4	4.27222e-55	0.551516	0.5	0.094	8.54445e-52	Choroid.Plexus
Ndrg2	4.42267e-55	1.0196	0.954	0.478	8.84534e-52	Choroid.Plexus
Slc4a10	5.14133e-55	1.24338	0.944	0.435	1.02827e-51	Choroid.Plexus
Cst3	3.22083e-54	0.401013	1	0.772	6.44166e-51	Choroid.Plexus
Slc39a12	3.29447e-54	0.57505	0.556	0.048	6.58895e-51	Choroid.Plexus
Slc38a3	4.39289e-54	0.86279	0.722	0.193	8.78577e-51	Choroid.Plexus
Pcp4l1	4.64643e-54	1.3115	0.954	0.405	9.29286e-51	Choroid.Plexus
Col9a3	3.77832e-53	1.3641	0.981	0.613	7.55665e-50	Choroid.Plexus
Mia	7.51449e-53	1.09401	0.731	0.199	1.5029e-49	Choroid.Plexus
Col4a5	1.15417e-52	0.500647	0.435	0.022	2.30833e-49	Choroid.Plexus
Ifi27	2.8889e-52	1.46143	0.898	0.431	5.77779e-49	Choroid.Plexus
Ccnd2	5.25587e-51	1.12895	0.88	0.373	1.05117e-47	Choroid.Plexus
Rsph1	7.27611e-51	0.968876	0.731	0.198	1.45522e-47	Choroid.Plexus
Sfrp1	2.01207e-50	1.1597	0.861	0.401	4.02414e-47	Choroid.Plexus
A2m	2.07407e-49	0.556318	0.509	0.065	4.14814e-46	Choroid.Plexus
Timp3	3.4e-49	1.0947	0.917	0.425	6.80001e-46	Choroid.Plexus
Prelp	5.06569e-49	0.819066	0.611	0.171	1.01314e-45	Choroid.Plexus
Itpr1	1.8933e-48	1.10354	0.852	0.319	3.78661e-45	Choroid.Plexus
Col1a2	2.0481e-48	0.639471	0.546	0.112	4.09619e-45	Choroid.Plexus
Ptgds	2.25465e-48	1.23516	0.935	0.487	4.5093e-45	Choroid.Plexus
Drc7	2.86382e-48	0.589551	0.5	0.052	5.72763e-45	Choroid.Plexus
Cd63	5.59045e-48	1.13246	0.972	0.652	1.11809e-44	Choroid.Plexus
Tspo	3.91263e-46	1.09181	0.778	0.314	7.82526e-43	Choroid.Plexus
Kcnk1	3.14789e-45	1.03343	0.88	0.392	6.29579e-42	Choroid.Plexus
Tubb4b	3.56918e-43	1.1812	0.907	0.531	7.13837e-40	Choroid.Plexus
Dbi	1.99579e-42	1.01672	0.991	0.758	3.99159e-39	Choroid.Plexus
Capsl	2.12955e-41	0.656025	0.5	0.086	4.2591e-38	Choroid.Plexus
Slc22a8	4.37791e-41	0.30945	0.324	0.014	8.75583e-38	Choroid.Plexus
Aebp1	5.49908e-41	0.880493	0.741	0.307	1.09982e-37	Choroid.Plexus
Gm11744	8.78883e-41	0.993457	0.759	0.34	1.75777e-37	Choroid.Plexus
Pcp4	1.32296e-40	0.508071	0.87	0.336	2.64592e-37	Choroid.Plexus
1110017D15Rik	6.39647e-40	0.971029	0.713	0.283	1.27929e-36	Choroid.Plexus
Gsta4	9.03206e-40	0.838617	0.722	0.262	1.80641e-36	Choroid.Plexus
Cdkn1c	2.53943e-38	1.00689	0.861	0.518	5.07886e-35	Choroid.Plexus
Ldhb	5.03302e-38	1.06869	0.944	0.694	1.0066e-34	Choroid.Plexus
Steap1	5.99635e-38	0.73281	0.565	0.134	1.19927e-34	Choroid.Plexus
1700009P17Rik	5.77624e-36	0.726183	0.657	0.257	1.15525e-32	Choroid.Plexus
Igfbp7	1.04775e-35	0.946493	0.639	0.216	2.0955e-32	Choroid.Plexus
Cd59a	1.81159e-34	0.848539	0.778	0.433	3.62318e-31	Choroid.Plexus
Dab2	2.76636e-34	0.893618	0.713	0.36	5.53272e-31	Choroid.Plexus
Smim5	8.40408e-33	0.405688	0.38	0.07	1.68082e-29	Choroid.Plexus
Serpinb1b	3.24648e-32	0.567942	0.528	0.138	6.49295e-29	Choroid.Plexus
Car14	5.13467e-32	0.82233	0.815	0.466	1.02693e-28	Choroid.Plexus
Mlf1	9.56852e-32	0.848243	0.648	0.288	1.9137e-28	Choroid.Plexus
Lrriq1	2.2906e-31	0.832854	0.63	0.273	4.5812e-28	Choroid.Plexus
Atp1a2	3.77423e-31	1.01206	0.75	0.453	7.54846e-28	Choroid.Plexus
Epas1	1.43088e-30	0.532017	0.611	0.224	2.86175e-27	Choroid.Plexus
Atp5g3	2.19616e-30	0.736734	0.991	0.759	4.39232e-27	Choroid.Plexus
Bst2	2.83783e-30	1.00207	0.583	0.227	5.67566e-27	Choroid.Plexus
Mdfic	6.81663e-30	0.805043	0.593	0.246	1.36333e-26	Choroid.Plexus
Vcam1	1.11218e-29	0.415067	0.463	0.117	2.22436e-26	Choroid.Plexus
Mfge8	1.51198e-29	0.568829	0.704	0.38	3.02397e-26	Choroid.Plexus
Sgk1	1.62879e-29	0.632675	0.796	0.434	3.25759e-26	Choroid.Plexus
Ccdc141	1.8962e-29	0.695595	0.611	0.261	3.79241e-26	Choroid.Plexus
Tmem108	8.40851e-29	0.508664	0.815	0.481	1.6817e-25	Choroid.Plexus
Frem1	1.19808e-28	0.594113	0.593	0.24	2.39615e-25	Choroid.Plexus
Slc12a2	1.3347e-28	0.642599	0.981	0.676	2.66941e-25	Choroid.Plexus
Hist1h2bc	1.35771e-28	0.877161	0.843	0.541	2.71543e-25	Choroid.Plexus
Sox9	1.48591e-28	0.670937	0.602	0.25	2.97183e-25	Choroid.Plexus
Mt3	1.79555e-28	0.701352	0.981	0.634	3.59111e-25	Choroid.Plexus
Ctsh	2.30398e-28	0.472331	0.481	0.116	4.60796e-25	Choroid.Plexus
Cox6b2	3.05223e-28	0.988565	0.676	0.398	6.10447e-25	Choroid.Plexus
Nt5dc2	8.05183e-28	0.739675	0.657	0.332	1.61037e-24	Choroid.Plexus
Gm14964	1.20814e-27	0.766428	0.574	0.237	2.41629e-24	Choroid.Plexus
Car10	1.27566e-27	0.661785	0.685	0.342	2.55132e-24	Choroid.Plexus
Zbtb20	1.67803e-27	0.41898	0.935	0.631	3.35606e-24	Choroid.Plexus
Ctsc	3.78707e-27	0.652922	0.602	0.275	7.57415e-24	Choroid.Plexus
Emp2	4.26468e-27	0.596236	0.556	0.216	8.52936e-24	Choroid.Plexus
Tekt1	6.30337e-27	0.564826	0.463	0.127	1.26067e-23	Choroid.Plexus
Lgals3	1.06221e-26	0.601291	0.509	0.174	2.12442e-23	Choroid.Plexus
Fmod	2.34445e-25	0.438481	0.306	0.032	4.6889e-22	Choroid.Plexus
Dynlrb2	4.05692e-25	0.639332	0.546	0.234	8.11383e-22	Choroid.Plexus
Itgb5	4.18656e-25	0.605562	0.565	0.243	8.37311e-22	Choroid.Plexus
Pla2g16	1.43882e-24	0.645482	0.824	0.51	2.87764e-21	Choroid.Plexus
Tmem176b	1.45358e-24	0.505804	0.741	0.429	2.90715e-21	Choroid.Plexus
Tm4sf1	2.195e-24	0.272414	0.25	0.027	4.39001e-21	Choroid.Plexus
Pdlim4	5.26861e-24	0.422226	0.426	0.121	1.05372e-20	Choroid.Plexus
Hopx	6.72107e-24	0.498645	0.583	0.291	1.34421e-20	Choroid.Plexus
Xist	3.41525e-23	0.565006	0.861	0.705	6.8305e-20	Choroid.Plexus
Dhrs3	9.74694e-23	0.469571	0.472	0.176	1.94939e-19	Choroid.Plexus
Itm2a	1.41068e-22	0.561089	0.583	0.325	2.82136e-19	Choroid.Plexus
Smim1	1.42093e-22	0.587435	0.704	0.45	2.84187e-19	Choroid.Plexus
Npnt	2.05175e-22	0.461323	0.481	0.201	4.10349e-19	Choroid.Plexus
Ctsl	2.26107e-21	0.482188	0.907	0.654	4.52214e-18	Choroid.Plexus
Cald1	3.42936e-21	0.448522	0.769	0.577	6.85872e-18	Choroid.Plexus
Pon2	3.85338e-21	0.601871	0.713	0.464	7.70676e-18	Choroid.Plexus
Ocln	3.87563e-21	0.448117	0.417	0.13	7.75126e-18	Choroid.Plexus
Cdkn1a	3.95302e-21	0.679187	0.583	0.33	7.90604e-18	Choroid.Plexus
Islr	5.21344e-21	0.50623	0.454	0.202	1.04269e-17	Choroid.Plexus
St6galnac2	5.23185e-21	0.415752	0.444	0.191	1.04637e-17	Choroid.Plexus
Zic1	5.84473e-21	0.438547	0.546	0.273	1.16895e-17	Choroid.Plexus
Ccdc113	8.54705e-21	0.500864	0.435	0.161	1.70941e-17	Choroid.Plexus
Ctsz	9.30799e-21	0.401921	0.593	0.349	1.8616e-17	Choroid.Plexus
Perp	1.22948e-20	0.725289	0.546	0.308	2.45896e-17	Choroid.Plexus
Lgals1	1.82508e-20	0.452147	0.667	0.357	3.65016e-17	Choroid.Plexus
Cd82	6.15761e-20	0.53392	0.741	0.505	1.23152e-16	Choroid.Plexus
Hs6st2	9.46318e-20	0.607288	0.62	0.401	1.89264e-16	Choroid.Plexus
Timp2	6.83088e-19	0.425675	0.935	0.695	1.36618e-15	Choroid.Plexus
Slc16a4	7.81293e-19	0.287192	0.306	0.072	1.56259e-15	Choroid.Plexus
Tpd52l1	8.64294e-19	0.55713	0.509	0.292	1.72859e-15	Choroid.Plexus
Crip2	1.10368e-18	0.584304	0.657	0.433	2.20736e-15	Choroid.Plexus
Fam81a	1.34899e-18	0.472737	0.722	0.451	2.69797e-15	Choroid.Plexus
Pgrmc1	1.69004e-18	0.450915	0.926	0.663	3.38007e-15	Choroid.Plexus
Ldha	4.27847e-18	0.463311	0.806	0.544	8.55695e-15	Choroid.Plexus
Id1	6.30673e-18	0.464856	0.444	0.255	1.26135e-14	Choroid.Plexus
Tinagl1	6.39442e-18	0.391245	0.352	0.105	1.27888e-14	Choroid.Plexus
Fkbp9	1.05776e-17	0.534972	0.639	0.456	2.11553e-14	Choroid.Plexus
Nrn1	1.07608e-17	0.356979	0.407	0.17	2.15215e-14	Choroid.Plexus
Ifitm2	5.5725e-17	0.394703	0.454	0.228	1.1145e-13	Choroid.Plexus
Hdc	8.3224e-17	0.308109	0.306	0.088	1.66448e-13	Choroid.Plexus
Nfix	2.79563e-16	0.305157	0.806	0.575	5.59127e-13	Choroid.Plexus
Klhdc7a	3.29676e-16	0.407317	0.343	0.105	6.59351e-13	Choroid.Plexus
Bgn	3.64765e-16	0.350612	0.287	0.072	7.2953e-13	Choroid.Plexus
Elovl7	3.0525e-15	0.405042	0.824	0.594	6.105e-12	Choroid.Plexus
Ociad2	5.03925e-15	0.407887	0.611	0.418	1.00785e-11	Choroid.Plexus
Ednrb	6.00655e-15	0.317671	0.444	0.261	1.20131e-11	Choroid.Plexus
Tmem47	6.30116e-15	0.456251	0.574	0.393	1.26023e-11	Choroid.Plexus
Rmst	6.93475e-15	0.488724	0.417	0.204	1.38695e-11	Choroid.Plexus
Sh3bgrl	7.36179e-15	0.4029	0.713	0.541	1.47236e-11	Choroid.Plexus
Ap1s2	8.93277e-15	0.392289	0.731	0.559	1.78655e-11	Choroid.Plexus
Hprt	1.32786e-14	0.373015	0.741	0.506	2.65572e-11	Choroid.Plexus
Rnf152	1.33119e-14	0.417879	0.491	0.32	2.66238e-11	Choroid.Plexus
Myl4	1.85612e-14	0.391287	0.435	0.29	3.71225e-11	Choroid.Plexus
Wfikkn2	1.90342e-14	0.595454	0.435	0.238	3.80683e-11	Choroid.Plexus
Lamb1	2.33074e-14	0.360051	0.444	0.244	4.66148e-11	Choroid.Plexus
Ptrf	3.88095e-14	0.470798	0.343	0.13	7.76191e-11	Choroid.Plexus
Id4	4.89225e-14	0.297829	0.37	0.226	9.78449e-11	Choroid.Plexus
Gpr125	6.21191e-14	0.408302	0.509	0.38	1.24238e-10	Choroid.Plexus
4833427G06Rik	6.82376e-14	0.309389	0.306	0.108	1.36475e-10	Choroid.Plexus
Lppr4	9.91578e-14	0.359437	0.759	0.479	1.98316e-10	Choroid.Plexus
Lamb2	1.31823e-13	0.476732	0.417	0.229	2.63646e-10	Choroid.Plexus
Pde5a	1.95398e-13	0.299409	0.324	0.196	3.90797e-10	Choroid.Plexus
Slc28a3	3.31577e-13	0.250887	0.278	0.093	6.63154e-10	Choroid.Plexus
Oaz2	3.59809e-13	0.361729	0.796	0.576	7.19618e-10	Choroid.Plexus
Clic1	6.09029e-13	0.356713	0.481	0.326	1.21806e-09	Choroid.Plexus
Myo10	6.25216e-13	0.367302	0.454	0.319	1.25043e-09	Choroid.Plexus
Zfp36l1	7.92938e-13	0.265452	0.444	0.28	1.58588e-09	Choroid.Plexus
Cfap54	1.20168e-12	0.450497	0.38	0.233	2.40337e-09	Choroid.Plexus
Plin3	2.54292e-12	0.252148	0.481	0.35	5.08584e-09	Choroid.Plexus
Fcgrt	3.2966e-12	0.311408	0.38	0.203	6.59321e-09	Choroid.Plexus
Cfap52	3.32081e-12	0.289628	0.278	0.1	6.64162e-09	Choroid.Plexus
Mdh1	3.87643e-12	0.369434	0.944	0.714	7.75287e-09	Choroid.Plexus
Nrep	2.83842e-11	0.383137	0.602	0.435	5.67685e-08	Choroid.Plexus
Clmn	3.69515e-11	0.289088	0.657	0.531	7.3903e-08	Choroid.Plexus
Whrn	1.05925e-10	0.315624	0.435	0.347	2.1185e-07	Choroid.Plexus
St3gal6	1.24474e-10	0.27122	0.333	0.253	2.48949e-07	Choroid.Plexus
Nfia	1.54482e-10	0.258454	0.648	0.551	3.08963e-07	Choroid.Plexus
Rtn4rl1	3.38986e-10	0.261665	0.398	0.267	6.77971e-07	Choroid.Plexus
Nrp1	3.57214e-10	0.384388	0.5	0.395	7.14428e-07	Choroid.Plexus
Cycs	3.71655e-10	0.300981	0.889	0.698	7.43309e-07	Choroid.Plexus
Gm973	8.70952e-10	0.256598	0.269	0.107	1.7419e-06	Choroid.Plexus
Nrtn	8.97063e-10	0.273108	0.444	0.372	1.79413e-06	Choroid.Plexus
1700003M02Rik	9.68226e-10	0.274056	0.222	0.082	1.93645e-06	Choroid.Plexus
Ahnak	2.44562e-09	0.318346	0.296	0.194	4.89125e-06	Choroid.Plexus
Hspb8	2.77121e-09	0.4592	0.38	0.256	5.54242e-06	Choroid.Plexus
Crhr2	7.47226e-09	0.282221	0.287	0.188	1.49445e-05	Choroid.Plexus
Six3	8.88702e-08	0.374056	0.37	0.254	0.00017774	Choroid.Plexus
Mgst1	9.09556e-08	0.328445	0.324	0.177	0.000181911	Choroid.Plexus
Cfap44	9.88151e-08	0.471056	0.389	0.25	0.00019763	Choroid.Plexus
Slc9a3r1	1.32035e-07	0.316273	0.361	0.285	0.00026407	Choroid.Plexus
Nefh	2.97725e-07	0.425573	0.333	0.304	0.00059545	Choroid.Plexus
2410004P03Rik	4.53713e-07	0.305977	0.287	0.209	0.000907426	Choroid.Plexus
Slc2a1	7.93213e-07	0.261606	0.398	0.392	0.00158643	Choroid.Plexus
Synm	1.43991e-06	0.275016	0.426	0.403	0.00287982	Choroid.Plexus
Neat1	1.85625e-06	0.33811	0.435	0.433	0.0037125	Choroid.Plexus
Palmd	3.81125e-06	0.281931	0.287	0.222	0.0076225	Choroid.Plexus
Aga	6.5045e-06	0.314233	0.454	0.463	0.013009	Choroid.Plexus
S100a11	5.44835e-05	0.267863	0.315	0.279	0.108967	Choroid.Plexus
Meig1	0.00064089	0.278103	0.259	0.312	1	Choroid.Plexus
Higd1b	0	2.76309	0.787	0.004	0	Mural
Slc6a20a	0	2.2045	0.915	0.018	0	Mural
Edn3	0	0.924229	0.83	0.002	0	Mural
Foxf2	0	0.504151	0.681	0.001	0	Mural
Osr1	0	0.289087	0.66	0.005	0	Mural
Gjb2	7.83789e-289	0.859004	0.787	0.007	1.56758e-285	Mural
Itih2	2.08305e-229	0.391519	0.638	0.002	4.16611e-226	Mural
Atp13a5	1.22697e-228	2.20962	0.702	0.01	2.45393e-225	Mural
Col3a1	6.69528e-211	2.64972	0.894	0.009	1.33906e-207	Mural
Adap2	1.08397e-201	1.74392	0.787	0.007	2.16793e-198	Mural
Gper1	1.25063e-111	2.19006	0.894	0.017	2.50126e-108	Mural
Cfh	3.97932e-111	1.19771	0.66	0.021	7.95864e-108	Mural
Ogn	8.69e-111	0.951836	0.638	0.021	1.738e-107	Mural
Ifitm1	1.96352e-110	2.11194	0.894	0.005	3.92704e-107	Mural
Col4a6	2.37277e-110	0.707139	0.787	0.039	4.74553e-107	Mural
Foxd1	6.94049e-101	1.4509	0.809	0.042	1.3881e-97	Mural
Lamc3	1.37467e-97	1.12325	0.766	0.038	2.74935e-94	Mural
Tm4sf1	7.87171e-90	1.86761	0.809	0.027	1.57434e-86	Mural
Tbx3	4.70447e-87	0.795128	0.468	0.001	9.40895e-84	Mural
Kcnj8	7.83719e-82	1.99789	0.809	0.002	1.56744e-78	Mural
Lum	3.75867e-78	1.25456	0.766	0.058	7.51734e-75	Mural
Vtn	1.3567e-75	4.60484	1	0.111	2.71341e-72	Mural
Aspn	1.21743e-72	1.54775	0.766	0.032	2.43486e-69	Mural
Col1a2	3.01322e-72	2.94396	0.957	0.112	6.02643e-69	Mural
Col1a1	1.11545e-67	2.3429	0.83	0.109	2.2309e-64	Mural
Cdh5	2.31574e-62	0.278007	0.128	0.013	4.63148e-59	Mural
Emcn	2.58393e-62	0.511575	0.681	0.054	5.16786e-59	Mural
Fgfbp1	2.90833e-55	0.253377	0.638	0.035	5.81667e-52	Mural
Slc22a8	5.78263e-54	0.883612	0.702	0.014	1.15653e-50	Mural
Ace2	1.38017e-50	1.31548	0.553	0.015	2.76035e-47	Mural
Bgn	4.69786e-50	1.90362	0.809	0.071	9.39573e-47	Mural
Art3	8.98893e-48	2.00162	0.787	0.073	1.79779e-44	Mural
P2ry14	3.86062e-47	1.75163	0.83	0.136	7.72124e-44	Mural
Col4a5	1.78084e-46	0.954761	0.723	0.023	3.56168e-43	Mural
Dcn	8.13335e-45	2.27634	0.83	0.118	1.62667e-41	Mural
Zic1	1.44337e-40	2.08099	0.936	0.273	2.88673e-37	Mural
C4b	2.75405e-40	0.255354	0.66	0.046	5.50811e-37	Mural
Ppic	5.62563e-40	1.92126	0.872	0.126	1.12513e-36	Mural
Igf2	2.1114e-39	2.57324	0.915	0.236	4.2228e-36	Mural
Cyba	2.75255e-39	1.66198	0.894	0.162	5.50509e-36	Mural
Vcam1	3.80488e-39	0.329701	0.787	0.117	7.60975e-36	Mural
Notch3	3.22256e-38	1.6201	0.766	0.035	6.44513e-35	Mural
Cp	3.60192e-38	1.65337	0.851	0.17	7.20383e-35	Mural
Abcc9	5.79506e-38	1.71254	0.809	0.136	1.15901e-34	Mural
Olfml3	1.88759e-37	0.935378	0.83	0.109	3.77517e-34	Mural
Msx1	2.29722e-37	0.284997	0.702	0.091	4.59445e-34	Mural
Cd248	3.35767e-36	1.59258	0.723	0.031	6.71534e-33	Mural
Nid2	2.16574e-35	0.286734	0.745	0.104	4.33149e-32	Mural
Ndufa4l2	1.40011e-34	2.63831	0.936	0.185	2.80023e-31	Mural
Serpinh1	1.61441e-34	1.94948	0.936	0.262	3.22883e-31	Mural
Ctsh	3.21436e-34	1.32194	0.83	0.116	6.42871e-31	Mural
Ifitm2	4.55764e-34	2.12722	0.936	0.227	9.11528e-31	Mural
Mamdc2	1.54057e-33	0.268437	0.106	0.024	3.08114e-30	Mural
A2m	4.03222e-33	0.463814	0.681	0.066	8.06445e-30	Mural
Nid1	4.84133e-33	1.97818	0.915	0.297	9.68265e-30	Mural
Itih5	5.76648e-33	2.41053	0.894	0.206	1.1533e-29	Mural
Col15a1	6.17015e-33	1.02881	0.787	0.113	1.23403e-29	Mural
Pdgfrb	7.06614e-33	2.33775	0.872	0.191	1.41323e-29	Mural
Myl9	1.16377e-32	2.57226	0.851	0.113	2.32753e-29	Mural
Heyl	2.54569e-32	1.10518	0.617	0.041	5.09138e-29	Mural
Sparc	6.31602e-32	3.06289	1	0.463	1.2632e-28	Mural
Pltp	7.05558e-32	1.55553	0.809	0.15	1.41112e-28	Mural
Srgn	5.34436e-31	0.304851	0.702	0.057	1.06887e-27	Mural
Lamb1	1.49883e-30	1.79666	0.894	0.244	2.99766e-27	Mural
Lamb2	2.76848e-30	1.44352	0.851	0.229	5.53696e-27	Mural
Fcgrt	5.89453e-30	1.09787	0.851	0.203	1.17891e-26	Mural
Cgnl1	9.2343e-30	0.863322	0.787	0.148	1.84686e-26	Mural
Fstl1	1.71295e-29	2.09095	0.936	0.315	3.42589e-26	Mural
Atp1a2	1.72639e-29	2.855	0.979	0.454	3.45277e-26	Mural
Esam	2.06272e-29	1.76291	0.83	0.165	4.12544e-26	Mural
Cald1	3.78918e-28	2.59046	0.957	0.577	7.57836e-25	Mural
Nbl1	1.13442e-27	2.21914	0.915	0.304	2.26885e-24	Mural
Txnip	1.13804e-27	1.34543	0.872	0.202	2.27608e-24	Mural
Kl	1.44069e-27	0.269416	0.723	0.11	2.88138e-24	Mural
Slc7a11	1.55181e-27	1.44466	0.83	0.195	3.10362e-24	Mural
Igfbp7	7.79235e-27	3.2785	0.872	0.217	1.55847e-23	Mural
Zic4	9.23922e-27	1.07539	0.809	0.274	1.84784e-23	Mural
Mgst1	3.70656e-26	0.613052	0.723	0.176	7.41312e-23	Mural
Hmgcs2	6.70382e-26	0.252584	0.128	0.101	1.34076e-22	Mural
Sdc4	6.74002e-26	0.428623	0.681	0.093	1.348e-22	Mural
Gja4	1.05725e-25	1.78185	0.766	0.094	2.1145e-22	Mural
Rbp1	9.34518e-25	1.62602	0.83	0.257	1.86904e-21	Mural
Islr	1.75862e-24	1.18943	0.809	0.202	3.51724e-21	Mural
Nts	2.08723e-24	0.881554	0.723	0.157	4.17445e-21	Mural
Anxa3	7.44357e-24	0.738863	0.574	0.047	1.48871e-20	Mural
Adora2a	8.90068e-24	0.957886	0.745	0.076	1.78014e-20	Mural
Cd63	1.0094e-23	1.95752	1	0.653	2.0188e-20	Mural
Anxa2	1.20881e-23	1.38377	0.809	0.192	2.41761e-20	Mural
Sulf1	1.87798e-23	0.465474	0.723	0.157	3.75596e-20	Mural
Cst3	2.19156e-23	0.655156	1	0.772	4.38312e-20	Mural
Id3	2.37065e-23	1.94337	0.872	0.308	4.74129e-20	Mural
Eva1b	2.71332e-23	2.46181	0.809	0.181	5.42663e-20	Mural
Gng11	4.47527e-23	2.04596	0.936	0.475	8.95055e-20	Mural
Serpinf1	6.43772e-23	1.37026	0.83	0.307	1.28754e-19	Mural
Zfp36l1	9.23755e-23	1.26028	0.851	0.28	1.84751e-19	Mural
Myoc	1.01294e-22	0.455457	0.638	0.097	2.02589e-19	Mural
S100a11	1.01805e-22	1.56926	0.809	0.278	2.03611e-19	Mural
Hspb1	1.94306e-22	2.02961	0.787	0.141	3.88612e-19	Mural
Mdk	2.52746e-22	1.22437	0.809	0.25	5.05491e-19	Mural
Igfbp2	3.62801e-22	2.8673	0.83	0.341	7.25603e-19	Mural
Col4a2	3.78442e-22	1.88547	0.872	0.307	7.56883e-19	Mural
Mfge8	4.34086e-22	2.09616	0.872	0.38	8.68172e-19	Mural
Postn	1.32262e-21	0.790554	0.766	0.253	2.64524e-18	Mural
Anxa5	1.52398e-21	1.89884	0.894	0.379	3.04796e-18	Mural
Ccdc141	4.05171e-21	0.655819	0.766	0.262	8.10343e-18	Mural
Emp3	5.64144e-21	1.51515	0.766	0.161	1.12829e-17	Mural
Wnt4	1.12691e-20	0.642409	0.787	0.28	2.25381e-17	Mural
Col4a1	1.63534e-20	2.35718	0.851	0.365	3.27067e-17	Mural
Vamp8	2.41675e-20	1.18693	0.787	0.335	4.8335e-17	Mural
Col6a2	3.2752e-20	0.474541	0.766	0.269	6.55041e-17	Mural
Clec3b	2.02914e-19	1.33059	0.723	0.173	4.05828e-16	Mural
Ahnak	3.49943e-19	1.27102	0.766	0.194	6.99886e-16	Mural
Cxcl12	3.55299e-19	2.19718	0.851	0.425	7.10599e-16	Mural
Gja1	4.03134e-19	0.479697	0.723	0.217	8.06267e-16	Mural
Itm2a	4.49009e-19	1.05517	0.809	0.326	8.98017e-16	Mural
Il33	4.71996e-19	0.282497	0.638	0.13	9.43991e-16	Mural
Igfbp6	6.78009e-19	0.919945	0.702	0.195	1.35602e-15	Mural
Tbx18	7.28993e-19	1.37744	0.66	0.083	1.45799e-15	Mural
Lpl	1.96247e-18	0.367506	0.766	0.263	3.92494e-15	Mural
Fhl2	2.67442e-18	0.807054	0.809	0.318	5.34884e-15	Mural
Nrep	4.24859e-18	1.26014	0.894	0.435	8.49719e-15	Mural
Tmem100	7.23155e-18	0.468838	0.787	0.351	1.44631e-14	Mural
Zbtb20	8.19293e-18	1.1699	0.936	0.632	1.63859e-14	Mural
Slc1a3	1.40485e-17	0.757066	0.83	0.395	2.8097e-14	Mural
Inpp4b	1.56169e-17	1.22034	0.766	0.257	3.12339e-14	Mural
S100a10	2.9184e-17	0.807488	0.787	0.281	5.83681e-14	Mural
Wwtr1	3.00874e-17	0.923528	0.723	0.206	6.01748e-14	Mural
Rgs5	3.97621e-17	3.7449	0.745	0.151	7.95242e-14	Mural
Apoe	4.00551e-17	1.26946	0.851	0.458	8.01102e-14	Mural
Mdfic	5.92686e-17	0.291153	0.66	0.247	1.18537e-13	Mural
Lbp	6.09401e-17	0.437816	0.638	0.156	1.2188e-13	Mural
Nupr1	1.04211e-16	2.15233	0.745	0.183	2.08421e-13	Mural
Fibin	1.0444e-16	0.351116	0.702	0.162	2.0888e-13	Mural
Nr2f2	2.22322e-16	1.24441	0.83	0.407	4.44644e-13	Mural
Rarres2	2.70051e-16	1.63933	0.723	0.157	5.40102e-13	Mural
Fxyd1	2.95979e-16	1.04939	0.723	0.283	5.91959e-13	Mural
Slc6a13	4.28995e-16	1.25516	0.638	0.053	8.57991e-13	Mural
Pde5a	5.6031e-16	1.1461	0.723	0.195	1.12062e-12	Mural
Tagln2	9.43046e-16	1.86689	0.787	0.321	1.88609e-12	Mural
Ptrf	9.99485e-16	1.11418	0.66	0.129	1.99897e-12	Mural
Epas1	1.43538e-15	1.63686	0.766	0.224	2.87076e-12	Mural
Nfkbia	2.38683e-15	0.870683	0.745	0.307	4.77366e-12	Mural
Arf4	2.39621e-15	1.28661	0.936	0.663	4.79242e-12	Mural
C1qtnf7	6.1792e-15	0.301395	0.596	0.055	1.23584e-11	Mural
Cox6b2	6.34345e-15	0.552181	0.745	0.398	1.26869e-11	Mural
Ctsc	8.32049e-15	0.505932	0.702	0.276	1.6641e-11	Mural
Unc13c	8.74643e-15	0.699404	0.723	0.26	1.74929e-11	Mural
Smc4	1.13163e-14	0.48491	0.766	0.395	2.26325e-11	Mural
Tinagl1	1.60911e-14	0.75805	0.596	0.106	3.21821e-11	Mural
Sparcl1	1.88501e-14	1.4832	0.894	0.544	3.77002e-11	Mural
Plin3	1.98033e-14	0.559377	0.766	0.35	3.96066e-11	Mural
Ptn	2.27372e-14	2.09488	0.936	0.742	4.54744e-11	Mural
Ucp2	2.77117e-14	0.329162	0.681	0.217	5.54234e-11	Mural
Vwa1	3.34114e-14	0.665649	0.745	0.357	6.68227e-11	Mural
Gadd45b	3.41515e-14	1.04691	0.745	0.35	6.83031e-11	Mural
Vim	5.12351e-14	1.68349	0.745	0.269	1.0247e-10	Mural
Ndrg2	1.47213e-13	0.629428	0.809	0.48	2.94426e-10	Mural
Hspa2	2.22408e-13	0.992559	0.809	0.436	4.44815e-10	Mural
Pdgfra	2.36407e-13	0.316214	0.702	0.291	4.72814e-10	Mural
Rps4l	2.66166e-13	1.01992	0.872	0.467	5.32333e-10	Mural
Htra1	3.29471e-13	0.817945	0.766	0.318	6.58943e-10	Mural
Tmem132c	3.84796e-13	0.263679	0.681	0.249	7.69591e-10	Mural
Hlf	4.62571e-13	0.651267	0.787	0.351	9.25142e-10	Mural
Gstm1	6.53379e-13	0.506403	0.745	0.403	1.30676e-09	Mural
Clic1	3.10531e-12	0.677875	0.702	0.325	6.21062e-09	Mural
Pitpnc1	3.55056e-12	1.17647	0.83	0.42	7.10111e-09	Mural
Rgs4	4.13254e-12	1.74437	0.745	0.347	8.26507e-09	Mural
S100a4	5.22573e-12	0.872499	0.638	0.249	1.04515e-08	Mural
Gfap	5.70276e-12	0.579202	0.638	0.32	1.14055e-08	Mural
Marcks	9.33653e-12	0.900583	1	0.701	1.86731e-08	Mural
Ctsl	1.09559e-11	1.17043	0.936	0.654	2.19118e-08	Mural
Ramp2	1.20708e-11	0.929577	0.766	0.406	2.41416e-08	Mural
Ifitm3	1.2269e-11	1.85362	0.66	0.084	2.45381e-08	Mural
Sh3bgrl	1.3764e-11	0.861861	0.809	0.541	2.75279e-08	Mural
Pde3a	1.88248e-11	0.943355	0.723	0.444	3.76496e-08	Mural
Ctsk	2.02768e-11	0.85965	0.723	0.346	4.05536e-08	Mural
Prex2	2.13723e-11	0.809256	0.681	0.281	4.27446e-08	Mural
Ptgds	2.28743e-11	3.48937	0.787	0.488	4.57487e-08	Mural
Slc9a3r2	2.56102e-11	0.977886	0.872	0.504	5.12205e-08	Mural
Ier2	2.98556e-11	1.01468	0.723	0.302	5.97111e-08	Mural
Itpr1	3.78296e-11	1.0328	0.745	0.32	7.56592e-08	Mural
B2m	3.89683e-11	0.640198	0.745	0.357	7.79365e-08	Mural
Myo1b	4.40269e-11	1.6861	0.66	0.224	8.80539e-08	Mural
Fjx1	4.61882e-11	0.360541	0.787	0.414	9.23763e-08	Mural
Igfbp5	6.6979e-11	0.725214	0.745	0.388	1.33958e-07	Mural
Aebp1	7.09401e-11	0.477002	0.66	0.308	1.4188e-07	Mural
Rcn1	8.3682e-11	0.797423	0.745	0.388	1.67364e-07	Mural
1500015O10Rik	9.08958e-11	0.279785	0.638	0.36	1.81792e-07	Mural
H2-D1	2.00626e-10	1.1628	0.723	0.307	4.01252e-07	Mural
Prss23	2.50481e-10	1.01801	0.638	0.181	5.00962e-07	Mural
Ltbp4	3.92593e-10	0.514137	0.66	0.312	7.85186e-07	Mural
Eps8	5.27516e-10	0.609824	0.745	0.479	1.05503e-06	Mural
Tmem158	5.39274e-10	0.321881	0.809	0.401	1.07855e-06	Mural
Trpc3	5.45918e-10	0.40242	0.617	0.226	1.09184e-06	Mural
Tspo	7.36564e-10	0.627388	0.638	0.315	1.47313e-06	Mural
Cebpd	1.46303e-09	1.08035	0.638	0.263	2.92606e-06	Mural
Rhoc	1.97412e-09	0.972501	0.745	0.449	3.94823e-06	Mural
Rell1	2.48899e-09	0.402537	0.766	0.411	4.97798e-06	Mural
Oaz2	2.53228e-09	1.10996	0.83	0.576	5.06457e-06	Mural
Spp1	3.38501e-09	1.30663	0.574	0.127	6.77003e-06	Mural
Ifi27	3.55234e-09	1.26203	0.723	0.432	7.10468e-06	Mural
Hspa12a	4.00233e-09	0.673714	0.787	0.443	8.00467e-06	Mural
Apod	4.35683e-09	1.41965	0.83	0.564	8.71366e-06	Mural
Xist	5.39595e-09	0.295605	0.851	0.705	1.07919e-05	Mural
Aldh1a1	6.83045e-09	0.971898	0.638	0.239	1.36609e-05	Mural
Adamts5	7.09412e-09	0.281205	0.085	0.214	1.41882e-05	Mural
Sod3	1.00756e-08	1.07101	0.596	0.166	2.01512e-05	Mural
S100a6	1.63346e-08	0.859282	0.809	0.56	3.26692e-05	Mural
Mxra7	2.11081e-08	0.41078	0.787	0.512	4.22162e-05	Mural
Slc38a11	2.45541e-08	0.665649	0.277	0.024	4.91082e-05	Mural
Cyp1b1	2.87857e-08	0.310672	0.468	0.046	5.75714e-05	Mural
Myl12b	3.19386e-08	1.1127	0.872	0.604	6.38773e-05	Mural
Nrp1	3.9692e-08	0.469076	0.681	0.395	7.9384e-05	Mural
Cdkn1c	4.45886e-08	1.22788	0.745	0.519	8.91771e-05	Mural
Nes	5.66119e-08	1.39161	0.596	0.136	0.000113224	Mural
Ctsz	5.89056e-08	0.910758	0.66	0.35	0.000117811	Mural
Cthrc1	6.6923e-08	1.53292	0.681	0.344	0.000133846	Mural
Serping1	7.10072e-08	0.861364	0.553	0.079	0.000142014	Mural
Rasgrp2	9.12207e-08	1.14221	0.745	0.45	0.000182441	Mural
Atp1b2	9.68974e-08	1.15003	0.766	0.489	0.000193795	Mural
1500009L16Rik	1.06956e-07	0.611103	0.702	0.366	0.000213912	Mural
2020-09-04	1.18341e-07	0.927943	0.894	0.621	0.000236683	Mural
Pmp22	1.26003e-07	0.633456	0.617	0.309	0.000252006	Mural
Tsc22d1	1.60509e-07	0.875165	0.936	0.68	0.000321018	Mural
Litaf	1.97413e-07	0.279106	0.745	0.482	0.000394827	Mural
Ndnf	2.00676e-07	0.493865	0.17	0.261	0.000401352	Mural
Lin7a	2.37106e-07	0.634437	0.723	0.406	0.000474212	Mural
Plat	2.86097e-07	0.736574	0.745	0.484	0.000572195	Mural
Ctgf	3.06332e-07	0.759422	0.574	0.153	0.000612664	Mural
Pygm	3.42773e-07	0.26397	0.574	0.256	0.000685547	Mural
Csrp2	8.68663e-07	0.618179	0.638	0.39	0.00173733	Mural
Dab2	1.22687e-06	0.301735	0.66	0.361	0.00245373	Mural
Wfdc1	1.58173e-06	0.345251	0.553	0.175	0.00316346	Mural
Cd81	1.8487e-06	0.328288	1	0.852	0.00369741	Mural
Flrt2	2.36054e-06	0.543229	0.723	0.389	0.00472109	Mural
Phlda1	3.26615e-06	0.811111	0.766	0.56	0.0065323	Mural
Akap7	3.47129e-06	0.889271	0.745	0.469	0.00694259	Mural
Pde1a	3.52061e-06	0.759972	0.66	0.34	0.00704122	Mural
Tril	4.04366e-06	0.328953	0.66	0.453	0.00808732	Mural
Lgals1	4.1046e-06	1.31723	0.66	0.357	0.00820921	Mural
Bst2	4.79615e-06	0.694011	0.574	0.228	0.00959231	Mural
Prelp	7.09588e-06	0.807148	0.553	0.173	0.0141918	Mural
Tubb4b	1.04857e-05	0.596316	0.809	0.532	0.0209715	Mural
Mgp	1.10764e-05	1.49749	0.617	0.284	0.0221528	Mural
Cspg4	1.11769e-05	1.34463	0.596	0.29	0.0223539	Mural
Gpc4	2.20943e-05	0.25578	0.213	0.202	0.0441885	Mural
Rapgef4	2.36915e-05	0.494302	0.66	0.403	0.047383	Mural
Mafb	2.44923e-05	0.314424	0.745	0.398	0.0489845	Mural
Dhrs3	3.33577e-05	0.25326	0.489	0.177	0.0667155	Mural
Mcam	4.11936e-05	1.14277	0.638	0.464	0.0823871	Mural
Ccnd1	4.91835e-05	0.717695	0.574	0.341	0.0983671	Mural
Pon2	5.31658e-05	0.65442	0.66	0.465	0.106332	Mural
H2-K1	5.89546e-05	0.554729	0.234	0.339	0.117909	Mural
Sfrp2	6.62575e-05	0.300881	0.532	0.238	0.132515	Mural
Socs3	6.64176e-05	0.328513	0.447	0.125	0.132835	Mural
Ifi203	7.0518e-05	0.519015	0.447	0.028	0.141036	Mural
Ddit4l	7.21904e-05	1.17026	0.532	0.18	0.144381	Mural
Efhd2	0.000127618	0.902489	0.66	0.443	0.255236	Mural
Timp3	0.000136291	0.734694	0.638	0.426	0.272581	Mural
Nr2f1	0.000153884	0.641709	0.745	0.531	0.307767	Mural
Clec2d	0.000184652	0.397914	0.213	0.099	0.369303	Mural
Galnt18	0.000227108	0.278319	0.213	0.272	0.454216	Mural
Tgfb2	0.000464869	0.253076	0.532	0.266	0.929738	Mural
Rora	0.000472594	0.291744	0.66	0.424	0.945188	Mural
Cox4i2	0.00066352	1.71415	0.511	0.148	1	Mural
Tpm2	0.000677376	1.75096	0.532	0.249	1	Mural
Gm14964	0.000758546	0.610721	0.511	0.238	1	Mural
Igfbp4	0.00109419	0.39902	0.702	0.472	1	Mural
1810011O10Rik	0.0011924	0.298251	0.511	0.276	1	Mural
Nr4a1	0.00122485	0.375838	0.468	0.255	1	Mural
Slc12a2	0.00146147	0.357381	0.809	0.677	1	Mural
Klf2	0.00160874	0.712464	0.213	0.239	1	Mural
Aga	0.00173236	0.505742	0.702	0.463	1	Mural
Pgrmc1	0.00188945	0.399283	0.851	0.664	1	Mural
Rras	0.00197606	0.670329	0.574	0.399	1	Mural
Emp2	0.00220799	0.312296	0.489	0.216	1	Mural
Tagln	0.00259528	1.67569	0.489	0.224	1	Mural
Gatm	0.00297086	0.255403	0.851	0.717	1	Mural
Serpine2	0.00307584	0.659775	0.638	0.478	1	Mural
Fos	0.0031605	0.663986	0.617	0.442	1	Mural
Ppap2b	0.00320466	0.560336	0.681	0.579	1	Mural
Fam180a	0.00321025	0.604911	0.468	0.072	1	Mural
Tmsb10	0.00356317	0.285012	0.957	0.743	1	Mural
Perp	0.00458691	1.38036	0.532	0.309	1	Mural
Pbxip1	0.0054127	0.465922	0.532	0.362	1	Mural
Gjb6	0.00608986	0.679926	0.489	0.126	1	Mural
Tesc	0.00714979	0.261772	0.468	0.212	1	Mural
Car4	0.00723613	0.727575	0.277	0.267	1	Mural
Ebf1	0.00947443	1.06177	0.319	0.061	1	Mural
Cyyr1	0	1.91639	0.917	0.001	0	Endothelia
8430408G22Rik	0	1.6366	0.885	0	0	Endothelia
Mecom	0	1.50272	0.917	0.003	0	Endothelia
Rassf9	0	1.1582	0.854	0.015	0	Endothelia
Slc38a5	0	1.12122	0.854	0.001	0	Endothelia
AU021092	0	1.04125	0.646	0.001	0	Endothelia
Ctla2b	0	1.02311	0.896	0.007	0	Endothelia
Foxf2	0	0.701024	0.292	0.001	0	Endothelia
Cfh	0	0.650895	0.833	0.019	0	Endothelia
Tbx3	0	0.559326	0.302	0.001	0	Endothelia
Slc52a3	0	0.316734	0.615	0	0	Endothelia
Ace2	0	0.270854	0.854	0.013	0	Endothelia
Higd1b	0	0.267831	0.854	0.003	0	Endothelia
RP24-287C2.1	0	0.264721	0.167	0.001	0	Endothelia
Grap	4.32179e-306	1.04428	0.667	0.004	8.64358e-303	Endothelia
Anxa3	7.05476e-290	2.02142	0.906	0.045	1.41095e-286	Endothelia
Serpinb6b	5.27868e-236	0.988654	0.875	0.02	1.05574e-232	Endothelia
Tek	1.09128e-207	1.70219	0.906	0.031	2.18257e-204	Endothelia
Slc22a8	6.22752e-178	1.80327	0.844	0.012	1.2455e-174	Endothelia
Hmgcs2	2.03383e-169	1.33586	0.917	0.098	4.06767e-166	Endothelia
Rab11fip1	1.14691e-160	0.785929	0.865	0.034	2.29383e-157	Endothelia
Slco1a4	1.43736e-153	2.37958	0.885	0.093	2.87471e-150	Endothelia
Osmr	1.95903e-148	1.03732	0.885	0.047	3.91807e-145	Endothelia
Ctla2a	3.1597e-142	3.44499	0.969	0.064	6.31941e-139	Endothelia
Thbd	1.73805e-141	1.0679	0.885	0.037	3.4761e-138	Endothelia
Cdh5	7.25072e-140	1.52487	0.677	0.011	1.45014e-136	Endothelia
Cldn5	1.04398e-138	4.17522	1	0.092	2.08796e-135	Endothelia
Gpr116	1.40074e-137	1.8625	0.771	0.02	2.80147e-134	Endothelia
Acvrl1	7.98143e-136	1.66216	0.865	0.097	1.59629e-132	Endothelia
Ecscr	4.90965e-125	1.25933	0.865	0.063	9.81931e-122	Endothelia
Adcy4	4.11334e-124	0.746423	0.521	0	8.22669e-121	Endothelia
Msx1	2.57687e-119	0.271305	0.854	0.09	5.15374e-116	Endothelia
Lef1	4.47697e-117	1.78631	0.927	0.091	8.95395e-114	Endothelia
Erg	1.94391e-115	0.567026	0.323	0.001	3.88782e-112	Endothelia
Vtn	6.53864e-111	0.617711	0.865	0.11	1.30773e-107	Endothelia
Flt1	1.29797e-106	3.22929	0.969	0.14	2.59595e-103	Endothelia
Slco1c1	1.49262e-105	2.66654	0.917	0.158	2.98524e-102	Endothelia
Tmem252	4.69986e-105	1.30877	0.719	0.02	9.39971e-102	Endothelia
Notch3	4.95928e-103	0.328556	0.854	0.034	9.91856e-100	Endothelia
Emcn	1.54364e-97	1.33224	0.74	0.053	3.08728e-94	Endothelia
S1pr1	2.29969e-97	1.55286	0.906	0.103	4.59938e-94	Endothelia
Clic5	7.06983e-97	1.32555	0.896	0.121	1.41397e-93	Endothelia
Car5a	7.31171e-97	0.66429	0.885	0.095	1.46234e-93	Endothelia
Pglyrp1	5.31127e-96	1.89711	0.844	0.053	1.06225e-92	Endothelia
Nid2	1.2012e-92	1.01851	0.875	0.102	2.4024e-89	Endothelia
Ppic	1.90208e-88	1.66613	0.896	0.125	3.80415e-85	Endothelia
Fli1	1.67703e-84	1.09567	0.885	0.125	3.35406e-81	Endothelia
Odf3b	1.13446e-83	0.382608	0.865	0.116	2.26892e-80	Endothelia
Ly6a	9.21394e-81	2.42519	0.906	0.068	1.84279e-77	Endothelia
Ifit1	1.38269e-74	0.591906	0.885	0.121	2.76539e-71	Endothelia
Gja4	2.29184e-74	0.568199	0.865	0.092	4.58368e-71	Endothelia
Ifitm3	6.89346e-74	2.0903	0.833	0.082	1.37869e-70	Endothelia
Ptprb	7.60221e-73	3.19508	0.979	0.219	1.52044e-69	Endothelia
Ly75	1.14302e-72	0.796275	0.729	0.033	2.28605e-69	Endothelia
Cd97	1.65883e-72	1.63253	0.896	0.195	3.31766e-69	Endothelia
Pltp	3.10858e-70	2.44818	0.896	0.148	6.21715e-67	Endothelia
Cd93	4.20754e-70	1.59072	0.854	0.13	8.41508e-67	Endothelia
Podxl	1.20136e-69	2.02988	0.927	0.157	2.40271e-66	Endothelia
Kdr	6.03738e-69	2.40123	0.917	0.225	1.20748e-65	Endothelia
Epas1	4.12318e-68	2.72936	0.958	0.223	8.24637e-65	Endothelia
Gja1	7.26328e-68	0.875424	0.896	0.215	1.45266e-64	Endothelia
Srgn	9.98643e-68	1.6979	0.802	0.055	1.99729e-64	Endothelia
Itm2a	1.02454e-67	3.17979	0.99	0.324	2.04908e-64	Endothelia
Sod3	3.13585e-67	0.365468	0.854	0.164	6.27169e-64	Endothelia
Ctsw	5.88927e-67	0.502084	0.75	0.073	1.17785e-63	Endothelia
Cdk1	8.08685e-67	0.314379	0.865	0.19	1.61737e-63	Endothelia
Slc38a3	1.53701e-66	1.1927	0.875	0.193	3.07402e-63	Endothelia
Plxnd1	8.8282e-65	1.02318	0.885	0.147	1.76564e-61	Endothelia
Eltd1	1.39498e-64	1.81212	0.812	0.048	2.78995e-61	Endothelia
Bsg	3.24196e-64	3.18645	1	0.756	6.48392e-61	Endothelia
Fbln2	6.98111e-64	0.645146	0.844	0.165	1.39622e-60	Endothelia
Vim	1.0903e-63	2.62906	0.948	0.267	2.1806e-60	Endothelia
Gpr126	1.14337e-63	0.300791	0.844	0.132	2.28673e-60	Endothelia
Cp	1.48231e-63	0.546098	0.802	0.169	2.96461e-60	Endothelia
Rasgrp3	2.91738e-62	1.07812	0.885	0.212	5.83476e-59	Endothelia
Eng	7.60643e-62	2.09173	0.896	0.141	1.52129e-58	Endothelia
Rgs5	8.18464e-62	1.2104	0.865	0.149	1.63693e-58	Endothelia
Arap3	1.01481e-61	0.850413	0.823	0.098	2.02963e-58	Endothelia
Sparc	2.31702e-61	3.03092	0.99	0.462	4.63405e-58	Endothelia
Igfbp7	4.10975e-61	3.02224	0.938	0.215	8.21951e-58	Endothelia
4632428N05Rik	8.44093e-61	0.259001	0.74	0.063	1.68819e-57	Endothelia
Anxa2	1.29749e-60	1.46305	0.906	0.191	2.59499e-57	Endothelia
Fn1	1.32511e-59	2.18229	0.906	0.193	2.65021e-56	Endothelia
Serpinh1	2.44029e-59	1.5521	0.906	0.261	4.88057e-56	Endothelia
Gimap1	2.45687e-59	0.962757	0.74	0.106	4.91374e-56	Endothelia
Col4a1	2.98055e-59	2.5565	0.938	0.364	5.96109e-56	Endothelia
Ramp2	4.27706e-59	2.75169	0.958	0.404	8.55411e-56	Endothelia
Ndufa4l2	7.0274e-59	0.251245	0.854	0.184	1.40548e-55	Endothelia
St6galnac2	1.06133e-58	0.982159	0.885	0.19	2.12266e-55	Endothelia
Fxyd5	3.74893e-58	1.64136	0.854	0.146	7.49787e-55	Endothelia
Ly6c1	4.94045e-57	2.61174	0.875	0.169	9.8809e-54	Endothelia
Atf3	6.14257e-57	0.999249	0.885	0.261	1.22851e-53	Endothelia
Dach1	4.79058e-56	0.881873	0.885	0.245	9.58116e-53	Endothelia
Egfl8	1.1498e-54	0.883412	0.865	0.21	2.29959e-51	Endothelia
Unc45b	1.30857e-54	1.05714	0.74	0.083	2.61713e-51	Endothelia
Emp2	3.99276e-54	0.401352	0.854	0.215	7.98552e-51	Endothelia
Slc2a1	7.14801e-54	2.55843	0.927	0.39	1.4296e-50	Endothelia
Cd24a	4.00068e-53	0.377092	0.865	0.183	8.00137e-50	Endothelia
Klf2	4.55825e-53	2.92732	0.917	0.236	9.11649e-50	Endothelia
Hspb1	3.08091e-52	2.02802	0.844	0.14	6.16182e-49	Endothelia
Nes	6.01246e-52	1.50895	0.844	0.134	1.20249e-48	Endothelia
Dab2	9.77316e-52	1.13727	0.896	0.359	1.95463e-48	Endothelia
B2m	1.03774e-51	1.67019	0.938	0.356	2.07549e-48	Endothelia
Gsta4	2.07127e-51	2.60521	0.906	0.261	4.14253e-48	Endothelia
Ptrf	4.05775e-51	1.24651	0.802	0.128	8.1155e-48	Endothelia
Tsc22d1	1.64963e-50	1.88077	0.979	0.68	3.29925e-47	Endothelia
9430020K01Rik	4.80448e-50	2.13305	0.906	0.357	9.60896e-47	Endothelia
Tgfb2	5.73633e-50	1.35621	0.875	0.264	1.14727e-46	Endothelia
Lsr	8.88233e-50	1.16591	0.76	0.054	1.77647e-46	Endothelia
Spock2	1.01531e-49	2.30353	0.99	0.612	2.03063e-46	Endothelia
Tnfrsf19	1.44444e-49	0.945812	0.875	0.261	2.88887e-46	Endothelia
Egfl7	2.18733e-49	2.31897	0.917	0.352	4.37466e-46	Endothelia
Cdkn1a	2.46524e-48	1.96094	0.917	0.329	4.93047e-45	Endothelia
Myo1b	5.46561e-48	1.2296	0.896	0.222	1.09312e-44	Endothelia
Abcb1a	1.19533e-47	1.88993	0.76	0.051	2.39066e-44	Endothelia
Col4a2	1.45067e-47	2.22412	0.896	0.306	2.90134e-44	Endothelia
Trp53i11	7.03987e-47	0.491098	0.865	0.256	1.40797e-43	Endothelia
Wnt5a	7.99127e-47	0.504617	0.865	0.265	1.59825e-43	Endothelia
Bst2	9.62961e-47	1.25184	0.854	0.226	1.92592e-43	Endothelia
Myl4	1.01049e-46	0.458019	0.865	0.289	2.02098e-43	Endothelia
Isg15	1.938e-46	0.985897	0.823	0.192	3.87599e-43	Endothelia
Hbb-bt	3.08775e-46	3.44334	0.76	0.074	6.1755e-43	Endothelia
Tagln2	4.15654e-46	1.85521	0.885	0.319	8.31308e-43	Endothelia
Sh3bgrl	1.49093e-45	1.667	0.958	0.54	2.98187e-42	Endothelia
Cyba	1.53305e-45	1.46811	0.802	0.161	3.06609e-42	Endothelia
Fam101b	2.97231e-45	1.55075	0.875	0.308	5.94463e-42	Endothelia
Igfbp3	6.65381e-45	1.6826	0.854	0.291	1.33076e-41	Endothelia
Plin3	7.94914e-45	0.934129	0.906	0.349	1.58983e-41	Endothelia
Slc16a1	8.67001e-45	2.9464	0.896	0.395	1.734e-41	Endothelia
Vwa1	1.16716e-44	2.0772	0.906	0.356	2.33433e-41	Endothelia
Gng11	2.34515e-44	1.68864	0.948	0.474	4.6903e-41	Endothelia
Tshz2	1.64225e-43	1.24812	0.865	0.294	3.28449e-40	Endothelia
Esam	2.32055e-43	1.99376	0.812	0.163	4.64111e-40	Endothelia
Ifitm2	3.85591e-43	1.22755	0.833	0.227	7.71181e-40	Endothelia
Cd59a	5.24695e-43	1.37506	0.906	0.432	1.04939e-39	Endothelia
Palmd	8.51789e-43	1.72809	0.833	0.22	1.70358e-39	Endothelia
Rnase4	1.17045e-42	0.574185	0.771	0.175	2.3409e-39	Endothelia
Hmgb2	1.62518e-42	0.861938	0.906	0.404	3.25035e-39	Endothelia
Tpd52l1	1.84282e-42	1.07135	0.854	0.291	3.68563e-39	Endothelia
Csrp2	1.89337e-42	2.00045	0.875	0.389	3.78674e-39	Endothelia
Vwf	2.42059e-42	1.73427	0.781	0.094	4.84118e-39	Endothelia
Cxcl12	4.40958e-42	3.39036	0.875	0.424	8.81917e-39	Endothelia
Fosb	3.39066e-41	0.742163	0.875	0.369	6.78133e-38	Endothelia
Zfp36l1	9.23556e-41	1.13975	0.854	0.279	1.84711e-37	Endothelia
Zic3	3.1709e-40	1.21473	0.656	0.069	6.3418e-37	Endothelia
Mpzl1	4.64962e-40	1.3447	0.948	0.5	9.29924e-37	Endothelia
Rgcc	4.77494e-40	1.52847	0.896	0.36	9.54987e-37	Endothelia
Lamb1	8.37378e-40	0.263711	0.833	0.243	1.67476e-36	Endothelia
Clec2d	1.846e-39	1.6888	0.771	0.096	3.692e-36	Endothelia
Rcn1	3.36507e-39	0.481637	0.875	0.387	6.73014e-36	Endothelia
Ccnd1	1.88855e-38	0.726994	0.865	0.339	3.77709e-35	Endothelia
Utrn	4.94466e-38	1.46209	0.896	0.38	9.88931e-35	Endothelia
Clic1	6.90016e-38	1.40654	0.844	0.324	1.38003e-34	Endothelia
Sparcl1	7.52988e-38	1.57049	0.969	0.543	1.50598e-34	Endothelia
Abcg2	1.01822e-37	2.00431	0.854	0.363	2.03645e-34	Endothelia
Btg2	3.4454e-37	1.40435	0.865	0.325	6.8908e-34	Endothelia
Lxn	4.92038e-37	0.701345	0.833	0.273	9.84075e-34	Endothelia
Ctsh	6.06889e-37	1.87214	0.771	0.115	1.21378e-33	Endothelia
Ltbp4	6.90008e-37	2.08578	0.833	0.311	1.38002e-33	Endothelia
Gstm1	8.42773e-37	1.50598	0.865	0.402	1.68555e-33	Endothelia
Smc4	1.71612e-36	0.649376	0.865	0.394	3.43223e-33	Endothelia
Nr4a1	1.90392e-36	0.608407	0.802	0.253	3.80783e-33	Endothelia
Hbb-bs	4.66354e-36	5.09952	0.771	0.153	9.32709e-33	Endothelia
Mxra7	1.65367e-35	1.03421	0.948	0.511	3.30733e-32	Endothelia
Rras	1.82266e-35	1.51085	0.844	0.398	3.64531e-32	Endothelia
Hspa1a	1.82422e-35	0.829461	0.896	0.425	3.64844e-32	Endothelia
Pcp4l1	2.20894e-35	1.84252	0.917	0.405	4.41788e-32	Endothelia
Fcgrt	2.92885e-35	1.67385	0.781	0.202	5.85769e-32	Endothelia
Cnksr3	3.35122e-35	0.332688	0.896	0.413	6.70243e-32	Endothelia
Sepp1	6.52449e-35	1.82673	0.875	0.39	1.3049e-31	Endothelia
Synm	1.40734e-34	1.28092	0.875	0.402	2.81467e-31	Endothelia
Nostrin	1.58955e-34	1.39127	0.771	0.148	3.1791e-31	Endothelia
Ccdc141	2.15734e-34	1.82368	0.812	0.26	4.31468e-31	Endothelia
Rhoc	3.83129e-34	1.60565	0.875	0.448	7.66258e-31	Endothelia
Mfge8	8.17737e-34	0.6682	0.833	0.379	1.63547e-30	Endothelia
Nfkbia	1.16609e-33	1.73343	0.823	0.306	2.33218e-30	Endothelia
Cald1	1.90372e-33	0.751672	0.906	0.576	3.80744e-30	Endothelia
H2-K1	2.4967e-33	0.927717	0.833	0.337	4.99341e-30	Endothelia
Eva1b	6.72268e-33	1.33526	0.76	0.18	1.34454e-29	Endothelia
Dusp1	7.09245e-33	1.77937	0.844	0.36	1.41849e-29	Endothelia
Itga1	1.33374e-32	0.472832	0.271	0.016	2.66747e-29	Endothelia
Kitl	2.64367e-32	1.86506	0.802	0.28	5.28734e-29	Endothelia
Hspa1b	4.07498e-32	0.517039	0.885	0.447	8.14996e-29	Endothelia
Layn	4.44632e-32	0.620465	0.771	0.258	8.89263e-29	Endothelia
Fos	1.53268e-31	1.39064	0.896	0.44	3.06536e-28	Endothelia
Prr5l	2.68464e-31	0.473006	0.906	0.396	5.36927e-28	Endothelia
Rbp1	3.1572e-31	0.678946	0.781	0.256	6.31441e-28	Endothelia
Ddah1	8.85699e-31	0.935631	0.906	0.432	1.7714e-27	Endothelia
Robo4	1.02272e-30	0.889632	0.625	0.012	2.04543e-27	Endothelia
Rell1	5.27535e-30	0.533707	0.896	0.41	1.05507e-26	Endothelia
Id1	6.44637e-29	1.87206	0.781	0.254	1.28927e-25	Endothelia
Tmem159	2.17675e-28	0.698818	0.885	0.478	4.35349e-25	Endothelia
Sox17	2.40628e-28	1.06485	0.479	0	4.81256e-25	Endothelia
Jun	2.20526e-27	1.60536	0.938	0.64	4.41052e-24	Endothelia
Cdkn1c	3.59859e-27	1.31684	0.865	0.518	7.19718e-24	Endothelia
Egr1	3.99722e-27	0.391328	0.885	0.409	7.99445e-24	Endothelia
Crip2	4.79961e-27	1.32128	0.802	0.432	9.59922e-24	Endothelia
Flrt2	7.91341e-27	0.706528	0.885	0.388	1.58268e-23	Endothelia
Hba-a2	1.91663e-26	3.47465	0.698	0.142	3.83326e-23	Endothelia
Ctsc	4.04653e-26	0.621928	0.74	0.275	8.09306e-23	Endothelia
Tinagl1	6.29801e-26	0.550442	0.219	0.106	1.2596e-22	Endothelia
Slc39a8	9.69774e-26	1.03733	0.688	0.091	1.93955e-22	Endothelia
Lphn2	1.0454e-25	0.994182	0.844	0.414	2.0908e-22	Endothelia
Hba-a1	3.11122e-25	3.92495	0.688	0.105	6.22244e-22	Endothelia
Tspan9	4.08219e-25	0.408827	0.875	0.438	8.16437e-22	Endothelia
Hes1	1.41547e-24	1.13569	0.74	0.225	2.83093e-21	Endothelia
Cd34	1.50374e-24	1.81129	0.688	0.091	3.00748e-21	Endothelia
Slc9a3r2	4.9806e-24	1.46503	0.802	0.504	9.9612e-21	Endothelia
Ahnak	6.11294e-24	1.63326	0.729	0.193	1.22259e-20	Endothelia
Mfsd2a	2.77865e-22	1.65194	0.76	0.369	5.5573e-19	Endothelia
Hpcal1	4.11336e-22	0.415734	0.812	0.352	8.22673e-19	Endothelia
Rapgef4	1.04307e-21	0.579848	0.875	0.402	2.08614e-18	Endothelia
Nrep	1.1229e-21	0.488795	0.906	0.434	2.24581e-18	Endothelia
Pecam1	1.93457e-21	1.73865	0.708	0.237	3.86915e-18	Endothelia
Arhgap29	2.93954e-21	1.3807	0.75	0.25	5.87908e-18	Endothelia
Slc7a5	3.14486e-21	1.82164	0.75	0.321	6.28972e-18	Endothelia
Smad7	3.25791e-21	0.983375	0.906	0.493	6.51582e-18	Endothelia
Sox9	1.0317e-20	0.473432	0.708	0.25	2.06339e-17	Endothelia
Klf4	1.54863e-20	1.54146	0.729	0.265	3.09726e-17	Endothelia
Kctd12	4.5176e-20	0.26925	0.823	0.365	9.0352e-17	Endothelia
Cgnl1	7.01526e-20	1.17108	0.677	0.147	1.40305e-16	Endothelia
Id3	4.47775e-19	1.30409	0.719	0.308	8.95549e-16	Endothelia
Parvb	1.14248e-18	1.1397	0.781	0.495	2.28495e-15	Endothelia
H2-D1	1.87475e-18	1.58295	0.698	0.306	3.74949e-15	Endothelia
Htra1	2.25775e-18	0.481663	0.74	0.318	4.5155e-15	Endothelia
Rps4l	1.29291e-17	0.53614	0.885	0.467	2.58582e-14	Endothelia
Txnip	1.91913e-17	1.02359	0.688	0.201	3.83825e-14	Endothelia
Crip1	4.34489e-17	0.699404	0.688	0.286	8.68977e-14	Endothelia
Slc40a1	7.30106e-17	1.37986	0.677	0.175	1.46021e-13	Endothelia
S100a11	3.38436e-16	1.20885	0.667	0.278	6.76873e-13	Endothelia
Nrp1	6.15037e-16	1.19052	0.719	0.395	1.23007e-12	Endothelia
Enc1	7.03283e-16	0.314293	0.802	0.383	1.40657e-12	Endothelia
Sema6a	3.4299e-15	0.264	0.927	0.591	6.85979e-12	Endothelia
Tspan13	4.96121e-15	1.16702	0.771	0.486	9.92242e-12	Endothelia
Gimap6	8.19588e-15	0.996429	0.646	0.14	1.63918e-11	Endothelia
Cyr61	9.05379e-15	1.05403	0.635	0.147	1.81076e-11	Endothelia
Tgfb1	1.66738e-14	0.377979	0.229	0.362	3.33476e-11	Endothelia
Plcb4	4.75802e-14	0.490177	0.844	0.441	9.51604e-11	Endothelia
Ifi27	1.45126e-13	1.14973	0.708	0.432	2.90251e-10	Endothelia
Lamb2	1.73451e-13	1.02987	0.635	0.228	3.46902e-10	Endothelia
Cthrc1	5.32531e-13	0.63162	0.708	0.343	1.06506e-09	Endothelia
Ddc	1.53243e-12	0.492041	0.708	0.348	3.06486e-09	Endothelia
Sox4	2.75192e-12	0.440408	0.917	0.583	5.50384e-09	Endothelia
Edn3	4.80826e-12	0.468268	0.469	0.002	9.61651e-09	Endothelia
Stab1	5.03372e-12	0.533822	0.615	0.154	1.00674e-08	Endothelia
Nid1	5.15662e-12	0.918638	0.635	0.297	1.03132e-08	Endothelia
1810011O10Rik	7.13542e-12	0.808704	0.625	0.275	1.42708e-08	Endothelia
Ldha	2.19417e-11	0.596355	0.833	0.544	4.38833e-08	Endothelia
Wfdc1	5.08244e-11	1.33183	0.604	0.174	1.01649e-07	Endothelia
Net1	8.16486e-11	0.704587	0.646	0.309	1.63297e-07	Endothelia
Ebf1	1.0538e-10	1.1456	0.573	0.059	2.10761e-07	Endothelia
Itga6	1.43806e-10	1.33796	0.646	0.297	2.87613e-07	Endothelia
Slc16a4	1.61861e-10	0.895298	0.573	0.072	3.23722e-07	Endothelia
Rnf144b	1.66618e-10	0.488066	0.25	0.229	3.33237e-07	Endothelia
Plat	1.86827e-10	0.685225	0.74	0.483	3.73655e-07	Endothelia
Tspo	2.25165e-10	0.975415	0.635	0.314	4.50331e-07	Endothelia
Reep3	2.28006e-10	0.548227	0.875	0.606	4.56011e-07	Endothelia
Pon2	2.31793e-10	0.751367	0.708	0.464	4.63585e-07	Endothelia
Cpne8	2.39738e-10	0.272945	0.26	0.328	4.79475e-07	Endothelia
Ptn	4.09126e-10	0.571085	0.948	0.742	8.18251e-07	Endothelia
Zbtb20	5.16579e-10	0.514741	0.812	0.632	1.03316e-06	Endothelia
Sox18	1.15682e-09	1.04712	0.573	0.095	2.31363e-06	Endothelia
Tubb5	1.22907e-09	0.663095	0.917	0.679	2.45815e-06	Endothelia
Lims2	1.2794e-09	0.51269	0.74	0.5	2.5588e-06	Endothelia
Tmsb10	1.39874e-09	0.745902	0.958	0.743	2.79747e-06	Endothelia
Tm4sf1	1.45882e-09	1.57765	0.521	0.027	2.91764e-06	Endothelia
Adm	3.52725e-09	0.846915	0.583	0.117	7.0545e-06	Endothelia
Ier2	4.2215e-09	1.02651	0.625	0.302	8.44301e-06	Endothelia
Ndrg1	5.26466e-09	0.318676	0.802	0.57	1.05293e-05	Endothelia
Fkbp9	1.79564e-08	0.405196	0.677	0.456	3.59127e-05	Endothelia
Nfib	6.01006e-08	0.489394	0.75	0.552	0.000120201	Endothelia
Alas2	6.19084e-08	0.524485	0.521	0.066	0.000123817	Endothelia
Ppfibp1	6.27703e-08	0.87728	0.667	0.459	0.000125541	Endothelia
Tmem44	1.04563e-07	0.627454	0.646	0.309	0.000209125	Endothelia
1700020I14Rik	1.19842e-07	0.595805	0.896	0.669	0.000239685	Endothelia
Clec14a	1.50012e-07	0.953426	0.562	0.132	0.000300024	Endothelia
Lmo2	3.01386e-07	1.29173	0.615	0.365	0.000602773	Endothelia
Foxq1	3.44059e-07	1.24579	0.531	0.018	0.000688117	Endothelia
Nkd1	5.3651e-07	0.902267	0.677	0.46	0.00107302	Endothelia
Aga	6.28018e-07	0.343126	0.698	0.463	0.00125604	Endothelia
Scgb3a1	1.61662e-06	0.461817	0.417	0.001	0.00323324	Endothelia
Nr4a2	1.66409e-06	0.271664	0.604	0.332	0.00332819	Endothelia
Ctgf	1.72898e-06	0.341124	0.312	0.153	0.00345795	Endothelia
Map4k4	2.19938e-06	0.262133	0.927	0.645	0.00439876	Endothelia
Ucp2	3.23982e-06	0.88628	0.573	0.216	0.00647964	Endothelia
Pcdh19	3.27967e-06	0.358696	0.354	0.476	0.00655934	Endothelia
Myl12b	8.5541e-06	0.754379	0.688	0.604	0.0171082	Endothelia
Ccdc109b	2.14697e-05	0.269332	0.552	0.221	0.0429393	Endothelia
Prex2	2.17235e-05	1.05796	0.583	0.28	0.0434469	Endothelia
Myo10	2.48421e-05	1.20545	0.583	0.318	0.0496842	Endothelia
Pmp22	4.57642e-05	0.635446	0.573	0.308	0.0915283	Endothelia
Lamc3	4.66296e-05	0.288375	0.375	0.038	0.0932593	Endothelia
Ushbp1	0.000118834	0.646509	0.375	0.017	0.237669	Endothelia
Car4	0.000129846	1.55178	0.573	0.266	0.259692	Endothelia
Tiam1	0.000166285	0.732207	0.635	0.396	0.33257	Endothelia
Samd9l	0.000172383	0.504376	0.354	0.136	0.344766	Endothelia
Junb	0.000268834	1.19789	0.542	0.323	0.537669	Endothelia
Glul	0.000272074	0.584982	0.719	0.586	0.544149	Endothelia
Atp10a	0.000467489	0.462473	0.354	0.109	0.934979	Endothelia
Wwtr1	0.000481591	0.956556	0.552	0.206	0.963181	Endothelia
Arf4	0.000688853	0.25268	0.875	0.663	1	Endothelia
Ndnf	0.000981432	0.673394	0.354	0.26	1	Endothelia
Ocln	0.00135902	1.08957	0.531	0.13	1	Endothelia
Tubb4b	0.00183812	0.32226	0.76	0.532	1	Endothelia
Fam107a	0.00210598	0.417443	0.354	0.275	1	Endothelia
Itih5	0.0093442	0.751821	0.51	0.206	1	Endothelia
C1qb	0	4.29425	0.985	0.071	0	Microglia
Cx3cr1	0	3.41019	0.943	0.112	0	Microglia
Fcgr3	0	3.36134	0.954	0.121	0	Microglia
Tmem119	0	2.83395	0.927	0.022	0	Microglia
Ly86	0	2.68272	0.943	0.079	0	Microglia
Gpr34	0	2.68047	0.763	0.039	0	Microglia
Itgam	0	2.5251	0.893	0.004	0	Microglia
Mpeg1	0	1.9944	0.847	0.003	0	Microglia
Spi1	0	1.92001	0.84	0.045	0	Microglia
Cfh	0	1.80139	0.763	0.014	0	Microglia
Fcgr1	0	1.7368	0.851	0.001	0	Microglia
Anxa3	0	1.72075	0.767	0.041	0	Microglia
Fgd2	0	1.66837	0.863	0.082	0	Microglia
Mrc1	0	1.666	0.863	0.014	0	Microglia
Ccr5	0	1.6364	0.763	0.025	0	Microglia
Bcl2a1b	0	1.63287	0.802	0.001	0	Microglia
Cryba4	0	1.45253	0.824	0.084	0	Microglia
Bin2	0	1.3814	0.84	0	0	Microglia
Cd52	0	1.37616	0.802	0.016	0	Microglia
Ccl9	0	1.33744	0.817	0.013	0	Microglia
Ccl12	0	1.05654	0.656	0.006	0	Microglia
Ms4a6b	0	1.05485	0.733	0.005	0	Microglia
Ms4a7	0	1.04371	0.836	0.055	0	Microglia
A830008E24Rik	0	0.961399	0.802	0.009	0	Microglia
Cbr2	0	0.959522	0.836	0.002	0	Microglia
Clec5a	0	0.838719	0.737	0.001	0	Microglia
Rgs1	0	0.780091	0.622	0	0	Microglia
Il1a	0	0.708929	0.714	0	0	Microglia
Ccl24	0	0.660982	0.821	0.001	0	Microglia
Cd209f	0	0.566243	0.824	0.012	0	Microglia
Mgl2	0	0.566194	0.813	0.058	0	Microglia
Ccl6	0	0.545582	0.244	0	0	Microglia
Gcnt1	0	0.472399	0.744	0.023	0	Microglia
Ctla2b	0	0.417282	0.615	0.004	0	Microglia
AI607873	0	0.397012	0.817	0.001	0	Microglia
Clec4n	0	0.384734	0.706	0.003	0	Microglia
Cd163	0	0.327922	0.656	0.003	0	Microglia
Crybb1	1.59928e-307	2.90903	0.927	0.07	3.19855e-304	Microglia
Adap2	4.56076e-301	1.17572	0.634	0.002	9.12152e-298	Microglia
Fcrls	3.96748e-286	3.81849	0.989	0.088	7.93496e-283	Microglia
Grap	7.50865e-274	0.422303	0.29	0.003	1.50173e-270	Microglia
Fcgr2b	4.85621e-272	1.09788	0.786	0.094	9.71241e-269	Microglia
Ctss	5.94049e-258	3.4576	0.935	0.105	1.1881e-254	Microglia
Fcer1g	1.47808e-253	3.23896	0.977	0.074	2.95617e-250	Microglia
4632428N05Rik	1.58167e-249	2.37848	0.832	0.058	3.16335e-246	Microglia
Tyrobp	2.87323e-248	3.2285	0.95	0.096	5.74646e-245	Microglia
Csf1r	1.11596e-246	3.38482	0.958	0.096	2.23192e-243	Microglia
Abi3	1.99822e-243	1.47225	0.74	0.053	3.99645e-240	Microglia
C3ar1	1.78799e-242	0.964145	0.649	0.001	3.57598e-239	Microglia
P2ry13	1.49565e-240	1.41657	0.676	0.006	2.9913e-237	Microglia
C1qa	9.61406e-239	4.65835	0.992	0.123	1.92281e-235	Microglia
C1qc	4.11885e-233	4.21488	0.985	0.174	8.23771e-230	Microglia
Ang	8.22668e-230	1.52148	0.855	0.106	1.64534e-226	Microglia
Vcam1	1.95665e-221	0.275406	0.817	0.112	3.91329e-218	Microglia
Ctsh	7.69035e-212	2.0553	0.912	0.109	1.53807e-208	Microglia
Rnase4	4.34201e-205	2.41015	0.908	0.17	8.68403e-202	Microglia
Cd53	6.31724e-202	2.00078	0.851	0.059	1.26345e-198	Microglia
Lyve1	2.53435e-186	0.535407	0.828	0.1	5.06871e-183	Microglia
Laptm5	6.30632e-186	2.79364	0.893	0.113	1.26126e-182	Microglia
Ccl3	4.17314e-185	1.16194	0.683	0.009	8.34628e-182	Microglia
Irf8	3.7374e-184	2.07595	0.87	0.119	7.47479e-181	Microglia
Irf5	6.56631e-183	0.981988	0.84	0.213	1.31326e-179	Microglia
Ltc4s	8.56175e-177	2.36836	0.79	0.092	1.71235e-173	Microglia
Ms4a6d	3.08489e-175	0.98319	0.691	0.059	6.16978e-172	Microglia
Lyz2	1.67588e-174	2.24758	0.905	0.206	3.35175e-171	Microglia
P2ry12	8.28052e-169	3.11555	0.828	0.093	1.6561e-165	Microglia
Cst3	5.65334e-168	3.82773	1	0.77	1.13067e-164	Microglia
Ccl4	2.22706e-167	1.56329	0.641	0.014	4.45412e-164	Microglia
Clec10a	4.35078e-167	0.670617	0.672	0.082	8.70157e-164	Microglia
F13a1	1.85134e-166	0.803511	0.786	0.137	3.70267e-163	Microglia
Eva1b	5.89735e-158	0.777225	0.84	0.176	1.17947e-154	Microglia
Ctsz	1.5861e-156	2.99145	0.969	0.344	3.17219e-153	Microglia
Tlr2	2.39406e-156	0.846448	0.698	0.051	4.78812e-153	Microglia
Hpgds	6.57042e-154	2.13157	0.844	0.11	1.31408e-150	Microglia
Trem2	5.21777e-153	2.72931	0.847	0.108	1.04355e-149	Microglia
Ptpn18	6.4955e-149	2.14007	0.893	0.254	1.2991e-145	Microglia
Ctsd	3.64942e-147	2.84004	0.969	0.6	7.29884e-144	Microglia
Apoe	9.31256e-144	3.82676	0.966	0.454	1.86251e-140	Microglia
Cd14	1.95195e-142	1.31164	0.786	0.048	3.90389e-139	Microglia
Hexb	4.65775e-141	4.01218	0.931	0.389	9.31551e-138	Microglia
Cd34	1.43039e-140	0.713896	0.775	0.086	2.86077e-137	Microglia
Pf4	2.05017e-140	2.24192	0.737	0.114	4.10034e-137	Microglia
Vamp8	5.80704e-138	1.63249	0.889	0.33	1.16141e-134	Microglia
Sparc	3.97125e-134	3.01848	0.931	0.459	7.94249e-131	Microglia
Pld4	1.11511e-131	1.725	0.824	0.137	2.23022e-128	Microglia
Clic1	1.69926e-130	2.55285	0.893	0.32	3.39852e-127	Microglia
Sepp1	3.98212e-129	2.40946	0.935	0.386	7.96423e-126	Microglia
Ccl2	5.96801e-128	1.64619	0.702	0.052	1.1936e-124	Microglia
Ctsc	1.99538e-127	1.8793	0.847	0.271	3.99076e-124	Microglia
Fyb	3.03115e-126	2.05294	0.779	0.11	6.0623e-123	Microglia
Rasgrp3	1.30418e-125	0.866368	0.802	0.209	2.60836e-122	Microglia
Gm4980	5.28337e-121	0.517233	0.802	0.214	1.05667e-117	Microglia
Cd68	4.03604e-120	2.1183	0.855	0.244	8.07208e-117	Microglia
AF251705	4.52387e-118	1.85141	0.809	0.131	9.04773e-115	Microglia
B2m	6.82679e-118	2.33023	0.905	0.353	1.36536e-114	Microglia
Cyba	2.54322e-116	2.63471	0.809	0.157	5.08645e-113	Microglia
Tmem176a	2.44844e-115	1.42481	0.863	0.315	4.89688e-112	Microglia
Fcgrt	4.43325e-115	1.44542	0.798	0.198	8.8665e-112	Microglia
Ms4a6c	3.16083e-114	0.936989	0.641	0.039	6.32165e-111	Microglia
Nupr1	5.71316e-112	0.433921	0.794	0.178	1.14263e-108	Microglia
Kctd12	1.03813e-110	1.76641	0.885	0.362	2.07626e-107	Microglia
Lgmn	7.25505e-109	2.3772	0.931	0.546	1.45101e-105	Microglia
H2-K1	2.10334e-98	1.81698	0.824	0.334	4.20668e-95	Microglia
Tmem176b	5.22137e-97	1.66581	0.901	0.426	1.04427e-93	Microglia
Selplg	7.80069e-97	2.30292	0.702	0.048	1.56014e-93	Microglia
Dhrs3	1.27077e-95	1.04942	0.763	0.171	2.54153e-92	Microglia
Socs3	1.01626e-93	0.734956	0.718	0.12	2.03252e-90	Microglia
Ucp2	6.49306e-84	1.37842	0.767	0.212	1.29861e-80	Microglia
Rgs10	1.10277e-82	2.00669	0.847	0.476	2.20554e-79	Microglia
Emp3	1.24413e-82	0.481417	0.725	0.157	2.48827e-79	Microglia
Cd83	3.23349e-82	0.98228	0.737	0.231	6.46699e-79	Microglia
Marcks	2.99596e-80	1.21553	0.962	0.699	5.99191e-77	Microglia
Aif1	9.91831e-77	2.39225	0.782	0.203	1.98366e-73	Microglia
Icam1	4.24621e-69	0.615812	0.637	0.082	8.49243e-66	Microglia
Frmd4a	8.29605e-69	1.21752	0.866	0.48	1.65921e-65	Microglia
Snx18	9.72089e-69	1.0791	0.824	0.428	1.94418e-65	Microglia
H2-Ab1	4.48477e-63	0.284205	0.053	0.199	8.96953e-60	Microglia
Ifi27	3.30931e-62	1.00437	0.828	0.429	6.61862e-59	Microglia
Cebpd	5.12512e-62	0.952712	0.714	0.259	1.02502e-58	Microglia
Npc2	3.32734e-61	1.20425	0.943	0.662	6.65468e-58	Microglia
Lpl	1.48094e-60	0.517776	0.744	0.259	2.96189e-57	Microglia
Ighm	7.38983e-60	0.970287	0.679	0.136	1.47797e-56	Microglia
Fam46a	8.63431e-60	0.686892	0.824	0.451	1.72686e-56	Microglia
H2-D1	2.19597e-59	1.54722	0.779	0.303	4.39194e-56	Microglia
Pmp22	1.15924e-58	1.07066	0.74	0.305	2.31848e-55	Microglia
Tmem63a	7.10563e-58	0.455011	0.828	0.405	1.42113e-54	Microglia
Ctsl	4.45856e-57	1.51092	0.916	0.652	8.91713e-54	Microglia
Serpine2	4.71497e-56	1.04668	0.855	0.474	9.42995e-53	Microglia
Plin3	1.09727e-55	0.290351	0.763	0.347	2.19453e-52	Microglia
Cdkn1a	8.40854e-55	0.553036	0.744	0.327	1.68171e-51	Microglia
Olfml3	1.23225e-54	1.86225	0.668	0.105	2.4645e-51	Microglia
Nrp2	1.53667e-54	0.328855	0.828	0.503	3.07333e-51	Microglia
Btg2	5.37976e-54	1.17005	0.74	0.323	1.07595e-50	Microglia
Hspb3	9.09233e-54	0.302921	0.706	0.249	1.81847e-50	Microglia
Epb4.1l2	1.18141e-53	1.34966	0.84	0.508	2.36281e-50	Microglia
Slc40a1	1.49646e-53	0.814238	0.66	0.172	2.99291e-50	Microglia
Cd300a	3.1744e-51	0.610797	0.24	0.025	6.3488e-48	Microglia
Lmo2	7.63667e-50	1.18893	0.737	0.362	1.52733e-46	Microglia
Nrp1	2.49741e-48	0.842487	0.752	0.392	4.99483e-45	Microglia
Pon2	1.89654e-45	0.712329	0.782	0.462	3.79308e-42	Microglia
Whrn	9.44243e-45	0.457689	0.721	0.344	1.88849e-41	Microglia
Tnfrsf21	4.6699e-44	0.4946	0.84	0.489	9.3398e-41	Microglia
Dock2	5.78725e-44	0.859959	0.233	0.041	1.15745e-40	Microglia
Ecscr	1.12087e-43	1.66774	0.588	0.061	2.24174e-40	Microglia
Sema4d	3.61547e-43	0.46264	0.813	0.432	7.23094e-40	Microglia
Atf3	2.3807e-42	1.53984	0.645	0.26	4.7614e-39	Microglia
Xist	4.60296e-42	1.14503	0.924	0.704	9.20593e-39	Microglia
Dusp1	1.1693e-41	0.761305	0.733	0.358	2.33861e-38	Microglia
Junb	3.36021e-40	1.29408	0.706	0.32	6.72042e-37	Microglia
Cd63	3.45349e-40	1.27859	0.893	0.651	6.90699e-37	Microglia
Ubash3b	5.12307e-40	0.819117	0.779	0.381	1.02461e-36	Microglia
Siglech	7.60766e-40	1.9491	0.599	0.014	1.52153e-36	Microglia
Arpc1b	3.12668e-37	0.790322	0.847	0.56	6.25335e-34	Microglia
Sdc4	3.39431e-37	0.327614	0.584	0.089	6.78861e-34	Microglia
Slfn2	1.96958e-35	0.340797	0.45	0.003	3.93916e-32	Microglia
Srgn	4.90836e-35	0.418018	0.557	0.053	9.81671e-32	Microglia
Pbxip1	7.23869e-35	0.316191	0.218	0.364	1.44774e-31	Microglia
Hpgd	2.44548e-34	1.56244	0.622	0.115	4.89096e-31	Microglia
Fosb	3.43332e-34	0.592577	0.672	0.368	6.86664e-31	Microglia
Nfkbia	6.74094e-34	0.829034	0.668	0.305	1.34819e-30	Microglia
Hspa1a	2.55318e-33	1.25581	0.706	0.424	5.10637e-30	Microglia
Cited2	8.61519e-32	0.550779	0.832	0.459	1.72304e-28	Microglia
Npnt	3.99362e-31	0.392722	0.176	0.203	7.98724e-28	Microglia
Mef2c	3.55874e-30	0.891883	0.844	0.501	7.11748e-27	Microglia
Man1a	4.31499e-30	0.655625	0.794	0.484	8.62997e-27	Microglia
Cd9	8.09957e-30	0.836512	0.866	0.716	1.61991e-26	Microglia
Itga6	2.0249e-29	0.448151	0.24	0.299	4.04981e-26	Microglia
Neat1	5.16009e-29	0.559703	0.71	0.43	1.03202e-25	Microglia
Dab2	1.04371e-28	1.01835	0.637	0.358	2.08742e-25	Microglia
Sypl	2.08124e-28	0.282592	0.851	0.485	4.16249e-25	Microglia
Inpp4b	2.73285e-28	0.318266	0.649	0.254	5.46569e-25	Microglia
Gadd45b	1.83206e-27	0.377479	0.668	0.347	3.66411e-24	Microglia
Txnip	9.03354e-27	1.53764	0.615	0.199	1.80671e-23	Microglia
Bin1	3.10031e-26	0.888032	0.893	0.731	6.20063e-23	Microglia
Mafb	2.34842e-25	1.32018	0.718	0.396	4.69684e-22	Microglia
Ccnd1	1.61117e-24	0.434947	0.641	0.338	3.22234e-21	Microglia
St3gal6	4.44477e-22	0.455033	0.248	0.253	8.88954e-19	Microglia
Ier2	7.08132e-22	0.281626	0.618	0.3	1.41626e-18	Microglia
Abcg2	1.45641e-21	0.310572	0.656	0.362	2.91282e-18	Microglia
Elmo1	1.77947e-21	0.924687	0.76	0.473	3.55895e-18	Microglia
Slc9a3r1	4.22699e-20	0.295401	0.588	0.283	8.45398e-17	Microglia
Ifi27l2a	3.00165e-18	0.384526	0.588	0.232	6.00329e-15	Microglia
Tspo	3.97464e-18	0.308203	0.282	0.316	7.94929e-15	Microglia
Tmem44	2.49812e-16	0.306264	0.626	0.308	4.99625e-13	Microglia
Pdlim4	9.67054e-15	0.621169	0.29	0.121	1.93411e-11	Microglia
Hebp1	4.76472e-14	0.500756	0.721	0.485	9.52943e-11	Microglia
Pitpnc1	6.58806e-14	0.266844	0.744	0.417	1.31761e-10	Microglia
Cmtm7	2.71439e-13	0.968399	0.34	0.197	5.42878e-10	Microglia
Cd37	5.13235e-13	1.30559	0.458	0	1.02647e-09	Microglia
Cd81	8.37196e-13	0.370762	0.924	0.852	1.67439e-09	Microglia
Mt1	1.16937e-12	0.600916	0.813	0.616	2.33874e-09	Microglia
Basp1	1.40824e-12	0.445268	0.878	0.69	2.81648e-09	Microglia
Rnf130	2.01711e-10	0.753687	0.691	0.506	4.03421e-07	Microglia
Itgb5	2.4757e-10	1.63574	0.55	0.241	4.95139e-07	Microglia
Klf4	3.13239e-10	0.277807	0.477	0.264	6.26479e-07	Microglia
Maf	1.58213e-09	1.14862	0.618	0.501	3.16426e-06	Microglia
Stab1	3.21602e-09	1.38577	0.515	0.152	6.43204e-06	Microglia
Arap3	1.12021e-08	0.545934	0.492	0.097	2.24042e-05	Microglia
Hspa1b	1.25179e-08	0.529165	0.607	0.447	2.50358e-05	Microglia
Fos	4.3962e-07	0.260724	0.385	0.442	0.000879241	Microglia
Eng	5.40639e-07	0.283364	0.469	0.141	0.00108128	Microglia
Timp2	1.21783e-06	0.765511	0.813	0.695	0.00243566	Microglia
Rhog	1.69256e-06	0.364576	0.637	0.465	0.00338511	Microglia
Zfp36l1	7.24105e-06	1.24666	0.523	0.279	0.0144821	Microglia
Plekho1	1.22342e-05	0.986907	0.553	0.383	0.0244684	Microglia
Ifitm2	1.89307e-05	0.392692	0.504	0.226	0.0378614	Microglia
Fli1	3.69096e-05	0.606268	0.469	0.125	0.0738193	Microglia
Ifitm3	4.45086e-05	0.464836	0.351	0.082	0.0890172	Microglia
Klf2	0.00022587	0.325902	0.469	0.236	0.451741	Microglia
Sgk1	0.000346137	0.877477	0.588	0.434	0.692275	Microglia
Clec2d	0.000390384	0.273139	0.347	0.096	0.780768	Microglia
Rgs2	0.00252955	1.02203	0.389	0.407	1	Microglia
Efhd2	0.00312482	0.962859	0.557	0.443	1	Microglia
C5ar1	0.00339813	0.600442	0.439	0.026	1	Microglia
Eva1a	0.00492484	0.316803	0.385	0.09	1	Microglia
Nek7	0.00578582	0.436639	0.676	0.511	1	Microglia
Ogfrl1	0.00827418	0.454143	0.672	0.51	1	Microglia
Apoe	0	4.14599	0.998	0.449	0	Astrocyte
Aqp4	0	2.97885	0.899	0.183	0	Astrocyte
Gja1	0	2.88707	0.88	0.205	0	Astrocyte
S1pr1	0	2.00753	0.755	0.094	0	Astrocyte
Sdc4	0	1.9669	0.785	0.082	0	Astrocyte
Slc39a12	0	1.40957	0.675	0.039	0	Astrocyte
Gm11627	0	0.413533	0.475	0.004	0	Astrocyte
Atp1a2	4.43701e-280	3.66861	0.954	0.445	8.87402e-277	Astrocyte
Mlc1	4.73019e-280	2.28542	0.842	0.166	9.46038e-277	Astrocyte
Mt1	1.11778e-276	3.03882	0.973	0.612	2.23556e-273	Astrocyte
Slc1a2	3.09554e-273	4.50652	0.947	0.471	6.19108e-270	Astrocyte
Cpe	2.94442e-272	3.07408	0.968	0.637	5.88884e-269	Astrocyte
Glycam1	5.87087e-272	0.264219	0.532	0.02	1.17417e-268	Astrocyte
Cst3	1.29803e-271	3.36471	0.981	0.769	2.59606e-268	Astrocyte
Clu	8.33962e-268	3.40558	0.954	0.536	1.66792e-264	Astrocyte
Slc1a3	3.29059e-265	3.31035	0.92	0.387	6.58118e-262	Astrocyte
Vcam1	1.1198e-264	1.29048	0.667	0.109	2.23959e-261	Astrocyte
Dbi	2.16615e-264	2.58614	0.983	0.755	4.3323e-261	Astrocyte
Sparcl1	7.04521e-262	2.97002	0.947	0.537	1.40904e-258	Astrocyte
Mt3	5.57295e-260	2.26199	0.975	0.629	1.11459e-256	Astrocyte
Ndrg2	1.61305e-251	3.05006	0.924	0.472	3.2261e-248	Astrocyte
Aldoc	2.45064e-248	3.52272	0.901	0.349	4.90128e-245	Astrocyte
Slc4a4	2.00072e-244	2.76558	0.865	0.241	4.00145e-241	Astrocyte
Ntsr2	4.87309e-233	2.65234	0.846	0.311	9.74619e-230	Astrocyte
Fgfr3	7.32825e-230	1.78651	0.722	0.191	1.46565e-226	Astrocyte
Gfap	1.21398e-229	3.28387	0.838	0.311	2.42796e-226	Astrocyte
Prdx6	1.42865e-227	2.32925	0.916	0.53	2.85729e-224	Astrocyte
Ppap2b	6.21584e-220	2.57514	0.901	0.573	1.24317e-216	Astrocyte
Slc7a10	3.10318e-217	1.13339	0.654	0.092	6.20636e-214	Astrocyte
Atp1b2	5.42636e-209	2.21159	0.882	0.482	1.08527e-205	Astrocyte
Mt2	2.02098e-208	2.53749	0.848	0.364	4.04196e-205	Astrocyte
Msx1	6.38581e-206	0.448391	0.549	0.084	1.27716e-202	Astrocyte
Tnc	7.39577e-206	0.806563	0.62	0.104	1.47915e-202	Astrocyte
Acsbg1	1.51276e-205	1.82686	0.698	0.085	3.02552e-202	Astrocyte
Htra1	2.9601e-204	2.53672	0.825	0.31	5.92019e-201	Astrocyte
Gstm1	1.31106e-202	2.32516	0.842	0.395	2.62212e-199	Astrocyte
Ednrb	1.15971e-194	1.9262	0.781	0.252	2.31943e-191	Astrocyte
Pla2g7	2.74957e-194	2.32199	0.789	0.274	5.49914e-191	Astrocyte
Gpr37l1	4.8363e-185	2.16741	0.867	0.545	9.6726e-182	Astrocyte
Bcan	7.48839e-182	2.16074	0.871	0.551	1.49768e-178	Astrocyte
Id4	2.56871e-181	1.67624	0.741	0.217	5.13742e-178	Astrocyte
Id3	6.63706e-181	2.42458	0.778	0.301	1.32741e-177	Astrocyte
Gpm6b	7.05253e-181	1.67509	0.932	0.77	1.41051e-177	Astrocyte
Tmem47	5.34359e-173	1.82408	0.812	0.386	1.06872e-169	Astrocyte
Agt	6.12515e-167	2.13945	0.692	0.197	1.22503e-163	Astrocyte
Slco1c1	9.21223e-164	0.948982	0.597	0.152	1.84245e-160	Astrocyte
Mfge8	2.90319e-162	2.10536	0.774	0.374	5.80637e-159	Astrocyte
Slc6a11	1.38594e-161	1.76487	0.753	0.304	2.77189e-158	Astrocyte
Cspg5	1.03182e-160	1.74434	0.85	0.538	2.06364e-157	Astrocyte
Hes5	1.28447e-159	1.26222	0.656	0.201	2.56895e-156	Astrocyte
Ramp1	1.32708e-159	1.72958	0.781	0.353	2.65415e-156	Astrocyte
Fxyd1	2.81704e-159	1.99805	0.743	0.276	5.63408e-156	Astrocyte
Ttyh1	4.21974e-159	1.71692	0.863	0.592	8.43949e-156	Astrocyte
Cldn10	2.14206e-155	1.63093	0.707	0.24	4.28411e-152	Astrocyte
Hopx	1.13907e-152	1.77619	0.726	0.284	2.27813e-149	Astrocyte
Fbxo2	1.99239e-152	1.91738	0.789	0.41	3.98478e-149	Astrocyte
Glul	2.09113e-152	2.05847	0.842	0.582	4.18226e-149	Astrocyte
Cd63	3.15413e-151	1.60452	0.863	0.649	6.30825e-148	Astrocyte
Fabp7	1.29086e-147	2.26848	0.808	0.493	2.58171e-144	Astrocyte
Emp2	3.09106e-147	1.29931	0.658	0.209	6.18212e-144	Astrocyte
Mdk	4.98523e-147	1.26022	0.686	0.243	9.97046e-144	Astrocyte
Tst	7.46496e-147	1.72347	0.747	0.375	1.49299e-143	Astrocyte
Eva1a	7.81286e-147	1.03827	0.58	0.084	1.56257e-143	Astrocyte
Aldh1l1	9.88952e-147	1.297	0.629	0.128	1.9779e-143	Astrocyte
Slc7a11	3.93572e-145	1.28444	0.652	0.188	7.87144e-142	Astrocyte
Prelp	6.06969e-144	0.284909	0.544	0.166	1.21394e-140	Astrocyte
Ncan	7.52229e-143	2.00562	0.772	0.434	1.50446e-139	Astrocyte
Pbxip1	3.37974e-142	1.71836	0.741	0.355	6.75948e-139	Astrocyte
Mmd2	5.15479e-142	1.9846	0.81	0.576	1.03096e-138	Astrocyte
Fam107a	8.90073e-142	1.84455	0.703	0.267	1.78015e-138	Astrocyte
Fzd2	1.34352e-134	0.623268	0.513	0.062	2.68705e-131	Astrocyte
Acsl6	1.8483e-133	1.56377	0.747	0.363	3.6966e-130	Astrocyte
Rarres2	1.00953e-132	0.930372	0.572	0.151	2.01906e-129	Astrocyte
Ptprz1	3.50917e-130	1.40805	0.831	0.527	7.01834e-127	Astrocyte
Calml4	2.42506e-129	0.358721	0.447	0.115	4.85012e-126	Astrocyte
Serpine2	2.93823e-129	1.47347	0.804	0.472	5.87647e-126	Astrocyte
Tspan7	4.19015e-125	1.63322	0.84	0.645	8.38031e-122	Astrocyte
Hepacam	3.03423e-124	1.53087	0.757	0.438	6.06846e-121	Astrocyte
Zbtb20	8.67197e-124	1.17564	0.861	0.628	1.73439e-120	Astrocyte
Lcat	2.14424e-123	1.25599	0.643	0.264	4.28848e-120	Astrocyte
Grin2c	4.0542e-117	1.18174	0.61	0.22	8.1084e-114	Astrocyte
Ahnak	5.88934e-116	0.514359	0.561	0.188	1.17787e-112	Astrocyte
Ezr	2.14812e-115	1.40028	0.658	0.27	4.29624e-112	Astrocyte
Gjb6	3.24495e-114	1.24291	0.551	0.119	6.4899e-111	Astrocyte
AW047730	2.74934e-112	1.36525	0.681	0.346	5.49868e-109	Astrocyte
Slc9a3r1	4.56683e-111	1.4014	0.656	0.279	9.13366e-108	Astrocyte
Lxn	1.00273e-110	1.32446	0.65	0.268	2.00546e-107	Astrocyte
Fabp5	4.769e-109	1.2604	0.871	0.77	9.53799e-106	Astrocyte
Sparc	4.55312e-107	1.62923	0.741	0.459	9.10623e-104	Astrocyte
Btbd17	1.35125e-106	1.6365	0.658	0.297	2.7025e-103	Astrocyte
Lhx2	2.88581e-106	1.05164	0.597	0.205	5.77162e-103	Astrocyte
E130114P18Rik	5.78377e-104	0.740728	0.599	0.269	1.15675e-100	Astrocyte
Serpinh1	6.22958e-104	0.710989	0.614	0.257	1.24592e-100	Astrocyte
Dynlrb2	8.05541e-104	0.394847	0.559	0.229	1.61108e-100	Astrocyte
F3	2.27465e-103	1.38159	0.601	0.169	4.5493e-100	Astrocyte
Timp4	1.12121e-101	1.14274	0.658	0.313	2.24242e-98	Astrocyte
Clec3b	2.36786e-101	0.300667	0.502	0.168	4.73571e-98	Astrocyte
Prex2	3.38874e-100	1.46211	0.637	0.275	6.77747e-97	Astrocyte
Id2	8.5342e-100	1.49845	0.741	0.475	1.70684e-96	Astrocyte
Nuf2	2.69685e-99	0.400043	0.489	0.087	5.3937e-96	Astrocyte
Itih5	4.43273e-99	0.947184	0.58	0.2	8.86547e-96	Astrocyte
Vim	1.49267e-98	1.36741	0.622	0.263	2.98534e-95	Astrocyte
Cxcl14	1.65502e-98	1.62188	0.658	0.335	3.31005e-95	Astrocyte
Id1	1.70424e-96	1.01696	0.595	0.25	3.40848e-93	Astrocyte
Nkain4	3.48193e-96	1.33773	0.675	0.371	6.96386e-93	Astrocyte
Anxa2	7.21706e-96	0.359194	0.523	0.187	1.44341e-92	Astrocyte
Itga6	3.1818e-95	0.875457	0.614	0.292	6.36361e-92	Astrocyte
Thrsp	1.13779e-93	1.05772	0.608	0.288	2.27558e-90	Astrocyte
Lect1	2.63008e-92	0.458362	0.559	0.182	5.26016e-89	Astrocyte
Emid1	3.00776e-92	0.407139	0.542	0.199	6.01552e-89	Astrocyte
Enho	2.38952e-91	1.23911	0.774	0.533	4.77904e-88	Astrocyte
Igfbp5	1.75937e-87	1.88581	0.669	0.383	3.51874e-84	Astrocyte
Sox9	1.25352e-84	1.27973	0.612	0.245	2.50704e-81	Astrocyte
Rgcc	2.03258e-83	0.900082	0.65	0.357	4.06515e-80	Astrocyte
Hsd11b1	5.06348e-79	0.682657	0.555	0.261	1.0127e-75	Astrocyte
Cfap44	3.90602e-78	0.381317	0.532	0.246	7.81203e-75	Astrocyte
Fjx1	1.14617e-77	1.39884	0.665	0.41	2.29234e-74	Astrocyte
Gpm6a	1.73413e-76	0.959292	0.859	0.635	3.46826e-73	Astrocyte
Hspa2	6.21561e-72	1.00367	0.662	0.433	1.24312e-68	Astrocyte
Acsl3	9.14287e-72	1.03491	0.785	0.643	1.82857e-68	Astrocyte
Ldhb	1.24262e-70	0.824946	0.825	0.693	2.48524e-67	Astrocyte
Tril	1.31611e-69	1.38278	0.641	0.45	2.63221e-66	Astrocyte
Ucma	1.08807e-68	0.511524	0.439	0.066	2.17613e-65	Astrocyte
Slc38a3	1.33072e-67	0.843058	0.525	0.19	2.66144e-64	Astrocyte
Trim9	1.56696e-65	0.986934	0.646	0.379	3.13392e-62	Astrocyte
Pantr1	3.40299e-65	1.25477	0.722	0.585	6.80597e-62	Astrocyte
Dhrs3	1.13085e-64	0.559411	0.498	0.171	2.26169e-61	Astrocyte
Phgdh	2.88029e-64	1.08403	0.709	0.537	5.76058e-61	Astrocyte
Lamb2	1.81503e-63	0.560914	0.513	0.225	3.63007e-60	Astrocyte
Sepp1	8.94417e-63	1.04597	0.648	0.387	1.78883e-59	Astrocyte
Ifitm2	1.30556e-62	0.438657	0.513	0.224	2.61113e-59	Astrocyte
Dclk1	2.23781e-62	0.94111	0.77	0.562	4.47562e-59	Astrocyte
Pon2	2.27523e-60	1.11382	0.656	0.462	4.55045e-57	Astrocyte
Tmem44	8.7078e-60	0.64041	0.572	0.306	1.74156e-56	Astrocyte
Zfp36l1	2.14188e-59	0.967881	0.559	0.276	4.28377e-56	Astrocyte
Aebp1	4.88772e-59	0.355616	0.525	0.305	9.77544e-56	Astrocyte
Ctsz	5.54054e-59	0.447443	0.591	0.346	1.10811e-55	Astrocyte
Serpinf1	5.58565e-59	0.691664	0.521	0.304	1.11713e-55	Astrocyte
Igfbp2	2.12106e-58	0.65662	0.559	0.338	4.24213e-55	Astrocyte
Rorb	3.38515e-58	1.25017	0.576	0.328	6.7703e-55	Astrocyte
Paqr8	1.52378e-56	1.01591	0.641	0.452	3.04756e-53	Astrocyte
Crip1	7.40154e-55	0.322791	0.506	0.283	1.48031e-51	Astrocyte
Mia	3.63756e-51	0.413969	0.475	0.196	7.27513e-48	Astrocyte
Pdgfrb	8.07587e-50	0.350944	0.473	0.188	1.61517e-46	Astrocyte
S100a1	3.91299e-49	0.702531	0.719	0.562	7.82598e-46	Astrocyte
Pdlim4	1.52198e-48	0.960119	0.489	0.116	3.04397e-45	Astrocyte
Cd81	5.1134e-48	0.461503	0.899	0.852	1.02268e-44	Astrocyte
Tubb2b	6.3999e-48	0.751571	0.766	0.635	1.27998e-44	Astrocyte
Ddah1	2.18309e-47	0.879991	0.629	0.43	4.36618e-44	Astrocyte
Cidea	2.54099e-47	0.700771	0.511	0.284	5.08198e-44	Astrocyte
Cfap54	2.60233e-47	0.316707	0.439	0.23	5.20466e-44	Astrocyte
Vamp8	4.45888e-47	0.502498	0.523	0.332	8.91777e-44	Astrocyte
Npas3	6.51515e-47	0.622813	0.591	0.389	1.30303e-43	Astrocyte
2900052N01Rik	4.02573e-45	0.691664	0.454	0.144	8.05146e-42	Astrocyte
Itgb5	2.03913e-44	0.562297	0.498	0.24	4.07825e-41	Astrocyte
Myoc	1.14673e-43	2.33499	0.445	0.092	2.29346e-40	Astrocyte
Dbx2	3.80302e-43	0.782147	0.53	0.34	7.60605e-40	Astrocyte
Crip2	1.25253e-41	0.896212	0.597	0.431	2.50506e-38	Astrocyte
2410004P03Rik	3.05018e-41	0.252426	0.458	0.205	6.10035e-38	Astrocyte
Pltp	9.24424e-41	0.438913	0.43	0.146	1.84885e-37	Astrocyte
Plin3	1.01212e-40	0.296313	0.517	0.348	2.02425e-37	Astrocyte
Tsc22d4	1.89856e-40	0.60466	0.816	0.699	3.79713e-37	Astrocyte
H2-K1	4.62031e-40	0.479492	0.506	0.336	9.24062e-37	Astrocyte
Aldh1a1	5.85545e-40	1.17282	0.5	0.235	1.17109e-36	Astrocyte
Gm14964	1.31512e-39	0.732191	0.477	0.234	2.63024e-36	Astrocyte
Mgst1	1.9075e-39	0.966573	0.473	0.172	3.815e-36	Astrocyte
Timp3	1.15259e-38	0.831732	0.597	0.424	2.30519e-35	Astrocyte
Slc14a1	1.0371e-37	0.569826	0.369	0.012	2.0742e-34	Astrocyte
Myo10	3.37197e-37	1.0028	0.519	0.316	6.74395e-34	Astrocyte
Adcy2	5.84144e-37	0.400016	0.513	0.292	1.16829e-33	Astrocyte
Rfx4	6.74304e-37	0.894425	0.479	0.205	1.34861e-33	Astrocyte
Lgi4	1.54538e-36	0.619478	0.42	0.113	3.09076e-33	Astrocyte
Epas1	2.91472e-36	0.846266	0.489	0.221	5.82944e-33	Astrocyte
Gsta4	9.8307e-36	0.715008	0.473	0.26	1.96614e-32	Astrocyte
Tubb4b	4.30831e-35	0.937656	0.656	0.53	8.61662e-32	Astrocyte
Fam183b	1.70728e-34	0.295642	0.439	0.23	3.41456e-31	Astrocyte
Fstl1	1.94957e-34	0.268097	0.506	0.312	3.89914e-31	Astrocyte
Nfix	4.73114e-34	0.615264	0.696	0.574	9.46228e-31	Astrocyte
H2-D1	3.10853e-33	0.344374	0.473	0.304	6.21705e-30	Astrocyte
Nfia	1.26435e-31	0.784267	0.641	0.549	2.5287e-28	Astrocyte
Hist1h2bc	3.27161e-31	0.588036	0.662	0.54	6.54322e-28	Astrocyte
Ccdc141	6.01973e-31	0.43847	0.435	0.259	1.20395e-27	Astrocyte
Gm17750	7.85352e-31	0.491328	0.483	0.284	1.5707e-27	Astrocyte
Csrp1	7.48535e-30	0.476697	0.677	0.535	1.49707e-26	Astrocyte
Ctsd	2.66156e-29	0.565482	0.709	0.602	5.32312e-26	Astrocyte
Ppp1r1a	9.99081e-29	0.361807	0.603	0.452	1.99816e-25	Astrocyte
Scrg1	1.05605e-28	0.761437	0.612	0.549	2.11211e-25	Astrocyte
mt-Nd5	1.30162e-28	0.49862	0.825	0.783	2.60324e-25	Astrocyte
Cyba	4.86683e-28	0.306826	0.424	0.158	9.73366e-25	Astrocyte
Cdh2	1.21897e-27	0.578588	0.618	0.501	2.43794e-24	Astrocyte
Gadd45g	7.93856e-27	0.802493	0.538	0.398	1.58771e-23	Astrocyte
Cbs	1.18004e-26	1.00761	0.468	0.266	2.36009e-23	Astrocyte
Nfib	1.26901e-26	0.560739	0.658	0.551	2.53802e-23	Astrocyte
Pitpnc1	6.00554e-26	0.535737	0.591	0.417	1.20111e-22	Astrocyte
Msmo1	1.2633e-25	0.645788	0.698	0.604	2.52661e-22	Astrocyte
Nr2f1	1.6432e-25	0.619106	0.627	0.529	3.2864e-22	Astrocyte
Gabrg1	4.17126e-25	0.427813	0.492	0.34	8.34251e-22	Astrocyte
Ccdc153	3.4545e-24	0.522211	0.112	0.011	6.90899e-21	Astrocyte
Tagln3	4.94363e-24	0.696048	0.612	0.512	9.88726e-21	Astrocyte
Pou3f2	7.5267e-24	0.677354	0.422	0.206	1.50534e-20	Astrocyte
Mfsd2a	4.16842e-23	0.452127	0.489	0.368	8.33684e-20	Astrocyte
Nrp1	7.89221e-23	0.3507	0.513	0.394	1.57844e-19	Astrocyte
Anxa5	8.26977e-23	0.751392	0.502	0.378	1.65395e-19	Astrocyte
Slc16a1	1.65934e-22	0.491927	0.487	0.395	3.31867e-19	Astrocyte
Kcnk2	2.89037e-22	0.57877	0.532	0.39	5.78074e-19	Astrocyte
Thbs4	3.84976e-22	0.466151	0.376	0.124	7.69952e-19	Astrocyte
Eps8	4.45385e-22	0.264391	0.561	0.478	8.90771e-19	Astrocyte
Nrcam	6.5669e-22	0.516196	0.618	0.513	1.31338e-18	Astrocyte
Wwtr1	8.54891e-22	0.462033	0.411	0.204	1.70978e-18	Astrocyte
Xist	9.48263e-21	0.489361	0.743	0.705	1.89653e-17	Astrocyte
Enkur	1.30316e-20	0.276236	0.129	0.202	2.60631e-17	Astrocyte
Acot1	1.3466e-20	0.614216	0.454	0.321	2.69319e-17	Astrocyte
Mmgt2	1.45579e-20	0.33239	0.411	0.262	2.91158e-17	Astrocyte
S100a4	5.05333e-20	0.639748	0.422	0.246	1.01067e-16	Astrocyte
Nacc2	2.4675e-19	0.56243	0.555	0.453	4.93499e-16	Astrocyte
Egfr	3.23016e-19	0.348843	0.428	0.247	6.46031e-16	Astrocyte
Tuba4a	9.02786e-19	0.317905	0.572	0.428	1.80557e-15	Astrocyte
Rora	1.09292e-18	0.518172	0.53	0.422	2.18584e-15	Astrocyte
Dkk3	1.13018e-18	0.57178	0.414	0.216	2.26036e-15	Astrocyte
Rlbp1	1.1781e-18	0.252188	0.443	0.261	2.3562e-15	Astrocyte
Kcnk1	4.42233e-18	0.842969	0.504	0.392	8.84466e-15	Astrocyte
Ntm	4.64064e-18	0.375795	0.713	0.559	9.28127e-15	Astrocyte
Tnfrsf19	8.28754e-18	0.854542	0.435	0.26	1.65751e-14	Astrocyte
Hspb8	2.08826e-17	0.609022	0.426	0.254	4.17652e-14	Astrocyte
Tmem100	6.99451e-17	0.665739	0.466	0.349	1.3989e-13	Astrocyte
Crym	1.83917e-16	0.287238	0.2	0.23	3.67833e-13	Astrocyte
Kcne1l	3.12349e-16	0.575758	0.373	0.12	6.24697e-13	Astrocyte
Tubb2a	8.62113e-16	0.260379	0.734	0.584	1.72423e-12	Astrocyte
Ctnnd2	9.07305e-16	0.339025	0.595	0.485	1.81461e-12	Astrocyte
Tgfb2	1.0931e-15	0.723531	0.422	0.263	2.1862e-12	Astrocyte
Tmem176b	2.43695e-15	0.566134	0.504	0.429	4.87389e-12	Astrocyte
Gpc5	2.50487e-15	0.803107	0.42	0.27	5.00973e-12	Astrocyte
Gm973	2.58641e-15	0.46687	0.367	0.103	5.17282e-12	Astrocyte
S100b	3.5957e-15	0.343084	0.643	0.598	7.19139e-12	Astrocyte
Abat	1.37604e-14	0.554148	0.614	0.583	2.75208e-11	Astrocyte
1500015O10Rik	1.92496e-14	0.401225	0.435	0.359	3.84991e-11	Astrocyte
Rsph1	4.79411e-14	0.455841	0.344	0.198	9.58821e-11	Astrocyte
Riiad1	5.42352e-14	0.296201	0.234	0.337	1.0847e-10	Astrocyte
Prodh	6.12567e-14	0.910633	0.447	0.309	1.22513e-10	Astrocyte
S100a10	1.68034e-13	0.552407	0.424	0.279	3.36068e-10	Astrocyte
S100a6	2.05853e-13	0.542676	0.58	0.56	4.11707e-10	Astrocyte
Nfkbia	2.90185e-13	0.512707	0.405	0.306	5.80369e-10	Astrocyte
Fkbp9	2.93562e-13	0.309402	0.498	0.456	5.87124e-10	Astrocyte
S100a16	2.9837e-13	0.275433	0.677	0.677	5.9674e-10	Astrocyte
Nnat	1.55558e-12	0.755477	0.646	0.575	3.11115e-09	Astrocyte
Fam181b	3.39068e-12	0.803796	0.477	0.435	6.78136e-09	Astrocyte
Ctsl	3.4873e-12	0.273596	0.698	0.654	6.9746e-09	Astrocyte
Arap2	5.66226e-12	0.397453	0.559	0.471	1.13245e-08	Astrocyte
Chchd10	5.78592e-12	0.296012	0.705	0.558	1.15718e-08	Astrocyte
Ldha	9.94564e-12	0.472264	0.612	0.544	1.98913e-08	Astrocyte
Trpm3	7.28318e-11	0.267161	0.414	0.339	1.45664e-07	Astrocyte
Fos	1.00678e-10	0.610375	0.274	0.445	2.01357e-07	Astrocyte
Lap3	1.25605e-10	0.489328	0.572	0.55	2.5121e-07	Astrocyte
Trps1	2.75599e-10	0.597662	0.496	0.464	5.51199e-07	Astrocyte
Fut9	1.39571e-09	0.372107	0.591	0.51	2.79141e-06	Astrocyte
Egr1	4.98254e-09	0.537845	0.257	0.414	9.96508e-06	Astrocyte
Junb	9.13003e-09	0.28213	0.209	0.326	1.82601e-05	Astrocyte
Pcdh10	1.91266e-07	0.31362	0.627	0.599	0.000382533	Astrocyte
Chst1	3.32366e-07	0.460888	0.449	0.36	0.000664732	Astrocyte
Txnip	4.08054e-07	0.347766	0.325	0.2	0.000816108	Astrocyte
Hba-a1	5.75809e-07	0.313425	0.006	0.109	0.00115162	Astrocyte
Cyr61	7.74574e-07	0.503177	0.327	0.146	0.00154915	Astrocyte
Meis2	9.0428e-07	0.440179	0.3	0.432	0.00180856	Astrocyte
Ass1	9.64781e-07	0.444723	0.378	0.258	0.00192956	Astrocyte
Oxct1	9.8493e-07	0.301446	0.715	0.7	0.00196986	Astrocyte
Tenm3	3.02127e-06	0.278111	0.511	0.512	0.00604254	Astrocyte
Ddit4l	4.68286e-06	0.326794	0.346	0.178	0.00936573	Astrocyte
Ifitm3	5.19733e-06	0.554474	0.325	0.081	0.0103947	Astrocyte
Ccnd2	8.71386e-06	0.474407	0.447	0.374	0.0174277	Astrocyte
Clic1	7.84765e-05	0.42225	0.395	0.325	0.156953	Astrocyte
Fcgrt	0.000115485	0.492198	0.359	0.201	0.23097	Astrocyte
Rbp1	0.000356592	0.726878	0.367	0.256	0.713183	Astrocyte
Pmp22	0.000514585	0.302015	0.266	0.31	1	Astrocyte
Itgb8	0.000521975	0.442663	0.454	0.469	1	Astrocyte
Dio2	0.000960402	0.804454	0.371	0.255	1	Astrocyte
Kcnn2	0.00120145	0.579383	0.38	0.342	1	Astrocyte
C4b	0.00125633	0.605606	0.253	0.044	1	Astrocyte
Fxyd6	0.00133727	0.255012	0.586	0.563	1	Astrocyte
Ak7	0.001549	0.273121	0.046	0.127	1	Astrocyte
Tmem176a	0.00162329	0.451821	0.378	0.32	1	Astrocyte
Cebpd	0.00266277	0.398256	0.327	0.263	1	Astrocyte
Utp14b	0.00331495	0.438705	0.35	0.476	1	Astrocyte
Six3	0.00596387	0.288849	0.363	0.252	1	Astrocyte
Hbb-bs	0.00655081	0.679452	0.004	0.158	1	Astrocyte
Rhoc	0.00687747	0.32586	0.437	0.45	1	Astrocyte
Neurod1	1.44507e-218	2.09153	0.892	0.077	2.89014e-215	Progenitor.1
Igfbpl1	2.81543e-138	2.73722	0.924	0.209	5.63086e-135	Progenitor.1
Neurod2	3.89903e-105	0.83356	0.752	0.085	7.79807e-102	Progenitor.1
Slc17a6	7.0513e-105	0.359811	0.726	0.084	1.41026e-101	Progenitor.1
Zbtb20	2.20104e-94	3.22004	0.987	0.63	4.40207e-91	Progenitor.1
Sox11	2.49256e-87	2.83068	0.949	0.441	4.98512e-84	Progenitor.1
Eomes	1.25844e-81	0.458444	0.592	0.012	2.51689e-78	Progenitor.1
Nfix	1.38135e-79	2.18096	0.981	0.574	2.76271e-76	Progenitor.1
Calb2	7.20984e-79	3.12678	0.879	0.329	1.44197e-75	Progenitor.1
Islr2	9.99527e-78	1.83897	0.834	0.237	1.99905e-74	Progenitor.1
Nfib	1.21523e-76	2.26443	0.955	0.55	2.43046e-73	Progenitor.1
Sstr2	2.2257e-76	0.519807	0.777	0.211	4.45141e-73	Progenitor.1
Bhlhe22	2.39261e-73	1.43701	0.873	0.392	4.78523e-70	Progenitor.1
Nfia	3.17317e-73	1.95874	0.93	0.549	6.34635e-70	Progenitor.1
Ifitm2	1.76221e-72	0.379944	0.777	0.225	3.52443e-69	Progenitor.1
Prdm8	6.62253e-72	0.638804	0.752	0.165	1.32451e-68	Progenitor.1
Syt2	2.21354e-71	0.404417	0.79	0.168	4.42707e-68	Progenitor.1
Nrp1	8.88564e-67	1.20147	0.847	0.393	1.77713e-63	Progenitor.1
Emx1	1.41147e-66	0.333943	0.637	0.101	2.82293e-63	Progenitor.1
2810417H13Rik	2.2199e-66	0.298832	0.752	0.195	4.43979e-63	Progenitor.1
Pcp4	8.11844e-66	1.04838	0.911	0.335	1.62369e-62	Progenitor.1
Tgfb2	7.60833e-65	0.859192	0.809	0.263	1.52167e-61	Progenitor.1
Sema3c	1.09116e-64	1.37175	0.854	0.35	2.18232e-61	Progenitor.1
Cd24a	1.84326e-63	1.5111	0.79	0.182	3.68652e-60	Progenitor.1
Nnat	3.28603e-61	1.9184	0.93	0.574	6.57206e-58	Progenitor.1
Tubb5	4.78772e-61	2.19687	0.962	0.679	9.57544e-58	Progenitor.1
Mfap4	1.217e-56	0.473219	0.611	0.075	2.434e-53	Progenitor.1
Tubb2b	6.18018e-56	1.88498	0.93	0.636	1.23604e-52	Progenitor.1
Nrn1	7.64387e-56	0.268251	0.726	0.168	1.52877e-52	Progenitor.1
Zbtb18	1.05312e-55	0.975824	0.828	0.366	2.10623e-52	Progenitor.1
Vim	4.41433e-52	0.312089	0.739	0.267	8.82866e-49	Progenitor.1
Nrgn	1.4442e-51	0.948778	0.879	0.351	2.88839e-48	Progenitor.1
Mdga1	2.08714e-51	0.325143	0.701	0.222	4.17428e-48	Progenitor.1
Tmsb10	5.41472e-51	1.05179	0.975	0.742	1.08294e-47	Progenitor.1
Ezr	5.4871e-50	0.858492	0.739	0.274	1.09742e-46	Progenitor.1
Wnt5a	3.63709e-49	0.320064	0.745	0.264	7.27417e-46	Progenitor.1
Basp1	5.49267e-49	1.08035	0.975	0.69	1.09853e-45	Progenitor.1
Gm14964	1.1016e-48	0.524821	0.707	0.236	2.2032e-45	Progenitor.1
Lhx2	2.58347e-47	0.815593	0.707	0.209	5.16695e-44	Progenitor.1
Enc1	3.68044e-44	1.06124	0.815	0.382	7.36088e-41	Progenitor.1
Epha4	3.33458e-43	1.05233	0.854	0.467	6.66916e-40	Progenitor.1
Gal	9.73769e-43	0.506839	0.669	0.176	1.94754e-39	Progenitor.1
Cplx2	1.7015e-42	1.23069	0.892	0.548	3.40301e-39	Progenitor.1
Tubb3	2.29977e-42	1.56071	0.873	0.522	4.59953e-39	Progenitor.1
Gabra5	5.12572e-42	0.44954	0.777	0.384	1.02514e-38	Progenitor.1
Neurod6	2.9753e-41	0.282605	0.599	0.059	5.9506e-38	Progenitor.1
Syt6	2.57066e-38	0.26284	0.096	0.194	5.14132e-35	Progenitor.1
Tac2	7.92009e-38	0.421252	0.669	0.249	1.58402e-34	Progenitor.1
Ncan	2.19985e-36	0.823719	0.822	0.437	4.39971e-33	Progenitor.1
Fabp5	2.60665e-36	1.10666	0.949	0.771	5.2133e-33	Progenitor.1
Igfbp5	4.90172e-36	0.444469	0.771	0.386	9.80343e-33	Progenitor.1
Nrp2	1.27024e-33	0.483205	0.777	0.504	2.54048e-30	Progenitor.1
Rbp1	3.96819e-32	0.397392	0.669	0.255	7.93638e-29	Progenitor.1
Clstn2	4.71192e-32	0.255526	0.771	0.358	9.42384e-29	Progenitor.1
Ppp1r14b	4.9859e-31	0.915844	0.803	0.588	9.9718e-28	Progenitor.1
Sox4	1.57895e-30	1.72449	0.777	0.583	3.1579e-27	Progenitor.1
Kitl	5.49314e-30	0.775579	0.669	0.279	1.09863e-26	Progenitor.1
Sostdc1	2.42092e-29	0.291552	0.65	0.308	4.84185e-26	Progenitor.1
Kcnh7	2.43787e-29	0.404574	0.745	0.306	4.87573e-26	Progenitor.1
Plxna2	2.53587e-29	0.750277	0.815	0.4	5.07174e-26	Progenitor.1
Fxyd6	3.88874e-29	0.994951	0.847	0.562	7.77749e-26	Progenitor.1
Kcnmb4os2	4.43622e-28	0.288563	0.713	0.309	8.87243e-25	Progenitor.1
Dpysl3	1.98154e-27	1.48305	0.771	0.522	3.96309e-24	Progenitor.1
Nell2	1.02438e-25	0.333633	0.713	0.333	2.04875e-22	Progenitor.1
Mdk	3.0532e-25	0.62579	0.624	0.248	6.1064e-22	Progenitor.1
Tbr1	5.35713e-25	0.263925	0.592	0.167	1.07143e-21	Progenitor.1
Nsg2	1.38081e-23	0.995383	0.885	0.548	2.76161e-20	Progenitor.1
Rtn1	3.56631e-23	0.628908	0.975	0.707	7.13263e-20	Progenitor.1
E130114P18Rik	8.89664e-23	0.293261	0.611	0.273	1.77933e-19	Progenitor.1
Cntnap5a	1.08701e-22	0.296511	0.796	0.351	2.17402e-19	Progenitor.1
Kcnk1	3.92264e-22	0.547523	0.745	0.392	7.84528e-19	Progenitor.1
Btbd17	4.2847e-22	0.27841	0.618	0.302	8.56941e-19	Progenitor.1
Nr2f1	5.30112e-22	0.633324	0.803	0.53	1.06022e-18	Progenitor.1
Rprm	5.66653e-22	0.296759	0.675	0.402	1.13331e-18	Progenitor.1
Syndig1	7.55232e-22	0.282557	0.592	0.165	1.51046e-18	Progenitor.1
Marcks	5.58827e-21	0.511133	0.917	0.7	1.11765e-17	Progenitor.1
Junb	1.49527e-19	0.292708	0.14	0.325	2.99054e-16	Progenitor.1
Cald1	5.94227e-19	0.743644	0.758	0.576	1.18845e-15	Progenitor.1
Cnih3	6.38406e-19	0.291175	0.611	0.289	1.27681e-15	Progenitor.1
Chl1	1.60988e-18	0.4791	0.854	0.496	3.21976e-15	Progenitor.1
Sema5a	1.76838e-18	0.549985	0.764	0.539	3.53675e-15	Progenitor.1
Camk4	1.82724e-18	0.343726	0.178	0.351	3.65449e-15	Progenitor.1
Rbfox3	9.29988e-18	0.310794	0.707	0.405	1.85998e-14	Progenitor.1
Arpp21	9.75979e-18	0.684614	0.65	0.337	1.95196e-14	Progenitor.1
Plxna4	2.22847e-17	0.648948	0.694	0.338	4.45694e-14	Progenitor.1
Lmnb1	9.48695e-17	0.488421	0.637	0.403	1.89739e-13	Progenitor.1
Pou3f2	2.07627e-16	0.382209	0.178	0.21	4.15255e-13	Progenitor.1
Thrsp	2.60367e-16	0.264757	0.599	0.292	5.20733e-13	Progenitor.1
Podxl2	4.40962e-15	0.903223	0.809	0.591	8.81924e-12	Progenitor.1
Ctxn1	5.16028e-15	0.824292	0.758	0.509	1.03206e-11	Progenitor.1
Tagln3	7.24025e-15	1.01797	0.758	0.513	1.44805e-11	Progenitor.1
Cnih2	2.24928e-14	0.629691	0.841	0.614	4.49856e-11	Progenitor.1
Socs2	4.15638e-14	0.425932	0.65	0.365	8.31276e-11	Progenitor.1
Kif5c	1.71698e-13	0.692945	0.898	0.63	3.43396e-10	Progenitor.1
Bcl11b	6.58507e-11	0.962558	0.662	0.402	1.31701e-07	Progenitor.1
Mturn	6.8347e-11	0.393721	0.669	0.473	1.36694e-07	Progenitor.1
Uchl1	1.53299e-09	0.684299	0.854	0.668	3.06599e-06	Progenitor.1
Gabra2	1.68997e-09	0.406936	0.611	0.348	3.37993e-06	Progenitor.1
Bex4	2.19747e-09	0.762498	0.739	0.558	4.39493e-06	Progenitor.1
Mpped2	2.67903e-09	0.295194	0.287	0.476	5.35805e-06	Progenitor.1
Zic1	4.55161e-09	0.424424	0.535	0.273	9.10321e-06	Progenitor.1
Mpp6	1.00431e-08	0.302294	0.822	0.546	2.00862e-05	Progenitor.1
Rbfox1	1.42507e-08	0.288091	0.752	0.472	2.85015e-05	Progenitor.1
Plcb1	1.69522e-08	0.281388	0.777	0.506	3.39044e-05	Progenitor.1
Ppp1r14c	2.31224e-08	0.445571	0.682	0.467	4.62448e-05	Progenitor.1
Crip2	2.45803e-08	0.566344	0.637	0.433	4.91605e-05	Progenitor.1
Gng2	5.06734e-08	0.79968	0.713	0.527	0.000101347	Progenitor.1
Ccnd2	6.40989e-08	0.65482	0.306	0.376	0.000128198	Progenitor.1
Arf4	3.55025e-07	0.545529	0.764	0.663	0.000710051	Progenitor.1
Sh3bgrl	1.1695e-06	0.385878	0.363	0.543	0.00233899	Progenitor.1
Tspan13	1.39175e-06	0.322536	0.694	0.486	0.0027835	Progenitor.1
Sp9	3.34478e-06	0.398196	0.28	0.399	0.00668955	Progenitor.1
Rac3	1.24171e-05	0.33627	0.701	0.536	0.0248343	Progenitor.1
Sox1	1.53413e-05	0.324686	0.599	0.337	0.0306826	Progenitor.1
Plcb4	3.05701e-05	0.382945	0.624	0.441	0.0611401	Progenitor.1
Gm1673	4.68308e-05	0.572937	0.739	0.66	0.0936615	Progenitor.1
Gm26917	5.1448e-05	0.347268	0.815	0.632	0.102896	Progenitor.1
Elmod1	5.22486e-05	0.393243	0.726	0.484	0.104497	Progenitor.1
Tubb2a	7.82702e-05	0.444104	0.771	0.586	0.15654	Progenitor.1
Kif5a	0.000122925	0.360917	0.758	0.549	0.24585	Progenitor.1
Bcl11a	0.000136488	0.858633	0.529	0.347	0.272976	Progenitor.1
Myt1l	0.000232511	0.386691	0.701	0.507	0.465022	Progenitor.1
Xist	0.000297535	0.66115	0.783	0.705	0.595071	Progenitor.1
Eif4a2	0.00109986	0.46651	0.879	0.762	1	Progenitor.1
Ndn	0.00129558	0.292896	0.847	0.643	1	Progenitor.1
Myl12b	0.00172304	0.44305	0.758	0.603	1	Progenitor.1
D430041D05Rik	0.00200833	0.32912	0.554	0.378	1	Progenitor.1
Nrep	0.00228772	0.539153	0.369	0.436	1	Progenitor.1
Csrp2	0.00378844	0.544121	0.363	0.391	1	Progenitor.1
Pbx3	0.00407809	0.733438	0.255	0.366	1	Progenitor.1
Bex1	0.00576465	0.29959	0.726	0.563	1	Progenitor.1
Hmgb2	3.6456e-206	3.20088	0.959	0.399	7.29119e-203	Progenitor.2
Pbk	5.58048e-203	1.6064	0.622	0.06	1.1161e-199	Progenitor.2
Top2a	3.06926e-198	2.6592	0.805	0.144	6.13851e-195	Progenitor.2
Ppp1r14b	1.42366e-188	2.46907	0.979	0.584	2.84732e-185	Progenitor.2
2810417H13Rik	3.59264e-166	2.20565	0.788	0.191	7.18528e-163	Progenitor.2
Ptprz1	2.5391e-163	1.91547	0.956	0.527	5.0782e-160	Progenitor.2
Ska1	1.32641e-150	0.547291	0.348	0.021	2.65281e-147	Progenitor.2
Pdgfra	2.57476e-143	1.88337	0.776	0.286	5.14951e-140	Progenitor.2
Mki67	1.00709e-139	2.18618	0.749	0.237	2.01418e-136	Progenitor.2
Fabp7	4.03565e-139	1.96572	0.879	0.494	8.07131e-136	Progenitor.2
Cenpf	1.03522e-134	2.69144	0.767	0.325	2.07045e-131	Progenitor.2
Birc5	2.57255e-130	2.17038	0.726	0.262	5.14509e-127	Progenitor.2
Prc1	3.68351e-121	2.19745	0.699	0.261	7.36701e-118	Progenitor.2
Ube2c	4.80536e-118	2.3986	0.655	0.203	9.61072e-115	Progenitor.2
Kif4	1.2703e-116	0.771276	0.434	0.048	2.54061e-113	Progenitor.2
Cdk1	1.51382e-115	1.86121	0.631	0.186	3.02763e-112	Progenitor.2
Nusap1	9.37318e-115	1.96871	0.658	0.196	1.87464e-111	Progenitor.2
Aurkb	1.28282e-109	0.934286	0.475	0.095	2.56563e-106	Progenitor.2
Mis18bp1	1.41523e-105	1.318	0.563	0.118	2.83046e-102	Progenitor.2
Hmmr	6.0444e-102	1.62126	0.578	0.149	1.20888e-98	Progenitor.2
Ccnd1	7.10828e-101	1.77073	0.714	0.336	1.42166e-97	Progenitor.2
Smc2	1.6651e-100	1.67334	0.711	0.375	3.3302e-97	Progenitor.2
Lmnb1	2.47774e-99	1.84803	0.714	0.401	4.95548e-96	Progenitor.2
Dbi	2.64762e-99	0.977391	0.929	0.756	5.29524e-96	Progenitor.2
Tpx2	9.22664e-95	1.74829	0.64	0.267	1.84533e-91	Progenitor.2
Tubb5	3.84236e-94	1.67634	0.826	0.678	7.68472e-91	Progenitor.2
Knstrn	1.01252e-91	1.10661	0.549	0.183	2.02505e-88	Progenitor.2
Cks2	2.33572e-89	1.83676	0.64	0.323	4.67143e-86	Progenitor.2
Ccnb1	1.48256e-86	1.71283	0.56	0.202	2.96512e-83	Progenitor.2
Spc24	9.23605e-83	1.48148	0.628	0.325	1.84721e-79	Progenitor.2
Smc4	1.16649e-82	1.6673	0.67	0.392	2.33299e-79	Progenitor.2
Bub1	7.48175e-82	0.716624	0.451	0.114	1.49635e-78	Progenitor.2
Aspm	2.59111e-81	1.59379	0.534	0.194	5.18223e-78	Progenitor.2
Casc5	3.46573e-80	1.30775	0.519	0.15	6.93147e-77	Progenitor.2
Cdca8	2.16489e-79	1.74468	0.64	0.35	4.32977e-76	Progenitor.2
Cspg5	2.61669e-76	1.37664	0.767	0.541	5.23338e-73	Progenitor.2
1190002F15Rik	1.61895e-75	1.17964	0.513	0.163	3.2379e-72	Progenitor.2
Cenpe	2.17512e-74	1.55227	0.599	0.323	4.35024e-71	Progenitor.2
Ccna2	8.99638e-74	1.12955	0.49	0.161	1.79928e-70	Progenitor.2
Tagln2	1.3809e-73	1.22791	0.608	0.318	2.76181e-70	Progenitor.2
Racgap1	1.00004e-72	1.52803	0.593	0.313	2.00009e-69	Progenitor.2
Marcks	5.95521e-71	0.554846	0.914	0.699	1.19104e-67	Progenitor.2
Ckap2l	7.79021e-71	1.11932	0.501	0.179	1.55804e-67	Progenitor.2
Kif11	3.14192e-70	1.34062	0.566	0.283	6.28385e-67	Progenitor.2
Ccnb2	4.9187e-70	1.05381	0.487	0.18	9.83739e-67	Progenitor.2
Cdc20	6.50993e-70	1.42929	0.487	0.184	1.30199e-66	Progenitor.2
Cdca3	8.27851e-70	1.4789	0.54	0.237	1.6557e-66	Progenitor.2
C1ql1	4.51114e-68	1.22144	0.655	0.388	9.02228e-65	Progenitor.2
Cenpa	8.06029e-68	1.70482	0.581	0.342	1.61206e-64	Progenitor.2
Sox11	5.17268e-67	1.3032	0.687	0.441	1.03454e-63	Progenitor.2
Dlgap5	8.82065e-67	0.905881	0.401	0.083	1.76413e-63	Progenitor.2
Esco2	5.63773e-65	0.822879	0.419	0.105	1.12755e-61	Progenitor.2
Spc25	2.58548e-60	1.253	0.51	0.218	5.17097e-57	Progenitor.2
Cacng4	4.13448e-58	1.29786	0.658	0.432	8.26896e-55	Progenitor.2
3110035E14Rik	1.50899e-57	0.967601	0.678	0.454	3.01797e-54	Progenitor.2
Dpysl3	2.18851e-57	1.17254	0.693	0.521	4.37701e-54	Progenitor.2
Melk	1.00466e-54	0.66613	0.36	0.067	2.00931e-51	Progenitor.2
Depdc1a	2.66539e-52	0.526932	0.36	0.099	5.33078e-49	Progenitor.2
Cdca2	1.00212e-51	0.665203	0.363	0.063	2.00425e-48	Progenitor.2
Olig1	4.52288e-51	0.879768	0.844	0.744	9.04577e-48	Progenitor.2
Rgcc	4.83157e-49	1.13304	0.552	0.36	9.66315e-46	Progenitor.2
Cspg4	1.33414e-48	1.08572	0.525	0.287	2.66828e-45	Progenitor.2
Serpine2	4.24268e-48	1.08569	0.661	0.476	8.48536e-45	Progenitor.2
S100a16	4.90959e-47	1.18902	0.755	0.676	9.81918e-44	Progenitor.2
Nnat	1.14544e-46	0.785492	0.735	0.574	2.29089e-43	Progenitor.2
Tuba1b	6.67804e-46	1.12672	0.687	0.576	1.33561e-42	Progenitor.2
Vim	1.55151e-44	1.02252	0.478	0.267	3.10301e-41	Progenitor.2
Zbtb20	2.69744e-44	0.838664	0.735	0.631	5.39489e-41	Progenitor.2
Bcan	4.37718e-43	0.795773	0.69	0.555	8.75437e-40	Progenitor.2
Vcan	8.57332e-41	0.933467	0.587	0.414	1.71466e-37	Progenitor.2
S100a1	3.52097e-40	0.751998	0.705	0.563	7.04194e-37	Progenitor.2
Nes	9.51419e-40	0.602889	0.381	0.134	1.90284e-36	Progenitor.2
Ckap2	2.77922e-39	1.18301	0.475	0.27	5.55845e-36	Progenitor.2
Matn4	4.30872e-39	0.98136	0.534	0.389	8.61744e-36	Progenitor.2
Nt5dc2	4.89766e-39	0.81332	0.49	0.331	9.79531e-36	Progenitor.2
Tubb2b	8.81458e-39	0.753151	0.735	0.636	1.76292e-35	Progenitor.2
Nuf2	1.71385e-38	0.837905	0.369	0.091	3.4277e-35	Progenitor.2
Sgol2	2.26777e-38	0.99433	0.407	0.193	4.53554e-35	Progenitor.2
Ppfibp1	1.31672e-37	0.85536	0.581	0.458	2.63344e-34	Progenitor.2
Pcdh15	9.67975e-37	0.989598	0.575	0.46	1.93595e-33	Progenitor.2
Shcbp1	1.09912e-35	0.486242	0.33	0.138	2.19824e-32	Progenitor.2
Plk1	1.90378e-35	0.916102	0.407	0.227	3.80756e-32	Progenitor.2
Ddah1	2.91858e-35	0.983131	0.581	0.432	5.83716e-32	Progenitor.2
Zfp36l1	6.17246e-35	0.79949	0.445	0.279	1.23449e-31	Progenitor.2
Scrg1	6.69973e-35	0.905271	0.646	0.549	1.33995e-31	Progenitor.2
Tmem176b	1.12554e-33	0.883267	0.552	0.429	2.25108e-30	Progenitor.2
Sapcd2	4.81369e-33	0.940222	0.451	0.299	9.62738e-30	Progenitor.2
Tmsb10	7.03962e-33	0.428956	0.944	0.741	1.40792e-29	Progenitor.2
Traf4	3.19038e-32	0.890662	0.534	0.449	6.38077e-29	Progenitor.2
Kif2c	1.11849e-31	0.7829	0.395	0.203	2.23699e-28	Progenitor.2
Mpp6	5.13506e-30	0.736143	0.655	0.546	1.02701e-26	Progenitor.2
Rrm2	5.15707e-30	1.09563	0.431	0.229	1.03141e-26	Progenitor.2
Pmp22	2.13037e-29	0.669314	0.437	0.308	4.26074e-26	Progenitor.2
Rlbp1	2.96206e-29	0.980805	0.46	0.262	5.92411e-26	Progenitor.2
Pou3f2	4.23881e-29	0.589165	0.363	0.208	8.47761e-26	Progenitor.2
Olig2	5.80962e-29	0.958307	0.625	0.58	1.16192e-25	Progenitor.2
Tnr	1.03072e-28	0.637522	0.687	0.613	2.06145e-25	Progenitor.2
Nfia	1.19616e-28	1.00419	0.614	0.55	2.39232e-25	Progenitor.2
Ect2	2.31661e-28	0.882754	0.422	0.28	4.63322e-25	Progenitor.2
S100a13	1.13267e-27	0.659915	0.67	0.609	2.26535e-24	Progenitor.2
Ednrb	2.31978e-26	0.669351	0.392	0.26	4.63956e-23	Progenitor.2
Kif20b	3.69432e-26	0.980364	0.378	0.218	7.38864e-23	Progenitor.2
S100a6	4.28809e-26	0.843759	0.622	0.56	8.57618e-23	Progenitor.2
Epas1	1.79611e-24	0.371694	0.342	0.224	3.59223e-21	Progenitor.2
Fam64a	4.32082e-23	0.684608	0.304	0.064	8.64163e-20	Progenitor.2
Rpl23a	1.50679e-22	0.938478	0.714	0.698	3.01359e-19	Progenitor.2
Brinp3	1.79184e-22	0.791609	0.469	0.378	3.58369e-19	Progenitor.2
Lypd1	3.5728e-22	0.589279	0.454	0.392	7.14559e-19	Progenitor.2
Nfix	3.30181e-21	0.778963	0.611	0.575	6.60363e-18	Progenitor.2
S100a4	4.72145e-21	0.449438	0.363	0.248	9.4429e-18	Progenitor.2
Rcn1	4.97439e-21	0.636758	0.451	0.388	9.94877e-18	Progenitor.2
Tubb4b	6.59388e-21	0.957977	0.555	0.532	1.31878e-17	Progenitor.2
Nfib	6.61913e-21	0.713991	0.611	0.552	1.32383e-17	Progenitor.2
Col11a1	1.32885e-20	0.586948	0.398	0.311	2.6577e-17	Progenitor.2
Ncald	9.17368e-20	0.539692	0.699	0.625	1.83474e-16	Progenitor.2
Rprm	5.87562e-19	0.697117	0.454	0.403	1.17512e-15	Progenitor.2
Gap43	2.01603e-18	0.41234	0.69	0.559	4.03206e-15	Progenitor.2
Fam19a1	8.36271e-18	0.254577	0.289	0.2	1.67254e-14	Progenitor.2
Basp1	2.66382e-17	0.251617	0.891	0.689	5.32764e-14	Progenitor.2
Kif18a	1.19841e-16	0.855396	0.395	0.325	2.39682e-13	Progenitor.2
Cald1	1.86168e-16	0.588136	0.563	0.578	3.72336e-13	Progenitor.2
Fxyd6	4.97206e-16	0.419488	0.628	0.563	9.94413e-13	Progenitor.2
Ramp1	1.81024e-15	0.349973	0.407	0.36	3.62048e-12	Progenitor.2
B3gat2	1.59017e-14	0.533398	0.44	0.413	3.18033e-11	Progenitor.2
Gm1673	1.98921e-14	0.353878	0.743	0.659	3.97842e-11	Progenitor.2
Pcdh11x	2.69195e-14	0.617098	0.442	0.415	5.3839e-11	Progenitor.2
Ncan	4.47805e-14	0.383543	0.472	0.439	8.9561e-11	Progenitor.2
Gpr17	5.31647e-14	0.443566	0.578	0.601	1.06329e-10	Progenitor.2
Tnfrsf19	8.05168e-14	0.260895	0.301	0.262	1.61034e-10	Progenitor.2
Sh3bp4	9.69829e-14	0.490237	0.398	0.362	1.93966e-10	Progenitor.2
Spon1	1.14805e-13	0.647346	0.389	0.318	2.29611e-10	Progenitor.2
Megf11	1.69599e-13	0.434249	0.339	0.281	3.39198e-10	Progenitor.2
Timp4	4.9664e-13	0.323396	0.351	0.318	9.9328e-10	Progenitor.2
Cdc25c	5.04745e-12	0.452629	0.268	0.122	1.00949e-08	Progenitor.2
Itgb8	1.10973e-11	0.485876	0.46	0.469	2.21947e-08	Progenitor.2
Tmem100	7.45446e-11	0.786968	0.401	0.351	1.49089e-07	Progenitor.2
H2-D1	8.85182e-11	0.2956	0.304	0.307	1.77036e-07	Progenitor.2
Gpr37l1	4.42612e-10	0.429904	0.525	0.551	8.85225e-07	Progenitor.2
Kcnd2	7.52214e-09	0.337039	0.448	0.448	1.50443e-05	Progenitor.2
Nell2	1.05898e-08	0.480845	0.363	0.335	2.11796e-05	Progenitor.2
Bex4	4.7464e-08	0.475729	0.519	0.56	9.4928e-05	Progenitor.2
Enc1	8.28665e-08	0.362799	0.407	0.384	0.000165733	Progenitor.2
Ctxn1	1.00145e-07	0.379557	0.493	0.51	0.00020029	Progenitor.2
Tril	1.19653e-07	0.496074	0.413	0.454	0.000239307	Progenitor.2
Acat2	2.0616e-07	0.260252	0.49	0.51	0.000412319	Progenitor.2
Tmem176a	4.10409e-07	0.446163	0.33	0.321	0.000820818	Progenitor.2
1500009L16Rik	3.73452e-06	0.286375	0.345	0.366	0.00746904	Progenitor.2
Ppp1r14c	9.5462e-06	0.53875	0.425	0.469	0.0190924	Progenitor.2
Arpp21	1.06711e-05	0.272669	0.316	0.339	0.0213423	Progenitor.2
Nkain4	1.83033e-05	0.294897	0.324	0.378	0.0366066	Progenitor.2
Ttc9b	2.70076e-05	0.331705	0.484	0.508	0.0540152	Progenitor.2
C1ql3	2.71103e-05	0.495836	0.354	0.382	0.0542206	Progenitor.2
Nkx2-1	3.1746e-05	0.284122	0.313	0.367	0.0634921	Progenitor.2
Pantr1	4.42133e-05	0.353929	0.522	0.588	0.0884265	Progenitor.2
Prkcb	4.48346e-05	0.296918	0.431	0.481	0.0896691	Progenitor.2
Pxdc1	5.09143e-05	0.377937	0.383	0.452	0.101829	Progenitor.2
Sox8	7.48937e-05	0.316922	0.41	0.462	0.149787	Progenitor.2
Ldha	8.98833e-05	0.285582	0.496	0.546	0.179767	Progenitor.2
Gria3	0.0002342	0.289071	0.454	0.474	0.4684	Progenitor.2
Pcdh10	0.000349526	0.299176	0.569	0.6	0.699052	Progenitor.2
Hist1h2ae	0.000543746	1.62666	0.319	0.346	1	Progenitor.2
Lmo4	0.000545068	0.331662	0.448	0.495	1	Progenitor.2
Tox3	0.000896055	0.33667	0.292	0.363	1	Progenitor.2
Klhl13	0.00122362	0.341275	0.378	0.451	1	Progenitor.2
Sh3bgrl	0.00144684	0.432007	0.454	0.543	1	Progenitor.2
Mfsd2a	0.00174127	0.300987	0.313	0.371	1	Progenitor.2
Hes5	0.00387164	0.827386	0.251	0.209	1	Progenitor.2
Xist	0.00643171	0.611525	0.487	0.709	1	Progenitor.2
Hes1	0.00742991	0.459879	0.195	0.227	1	Progenitor.2
Csrp2	0.0086149	0.285411	0.313	0.392	1	Progenitor.2
Hist1h1b	0.0087927	1.17226	0.242	0.179	1	Progenitor.2
Gfra1	0.00931681	0.271275	0.236	0.429	1	Progenitor.2
Fosb	0.00972653	0.250896	0.286	0.372	1	Progenitor.2
Marcks	0	2.30014	1	0.692	0	Progenitor.3
Rnd2	0	2.07051	0.958	0.53	0	Progenitor.3
Nfasc	0	2.04557	0.998	0.705	0	Progenitor.3
Tmem163	0	2.02077	0.933	0.574	0	Progenitor.3
Idh1	0	1.99794	0.94	0.519	0	Progenitor.3
Tcf7l2	0	1.9887	0.976	0.51	0	Progenitor.3
Rras2	0	1.92394	0.833	0.404	0	Progenitor.3
Sirt2	0	1.86204	0.998	0.75	0	Progenitor.3
Cnksr3	0	1.82612	0.874	0.4	0	Progenitor.3
Peli1	0	1.80315	0.962	0.574	0	Progenitor.3
Enpp6	0	1.77643	0.928	0.509	0	Progenitor.3
Rap2a	0	1.76516	0.952	0.608	0	Progenitor.3
Gipc1	0	1.74028	0.911	0.565	0	Progenitor.3
Mpzl1	0	1.73728	0.919	0.488	0	Progenitor.3
Mbp	0	1.73555	0.999	0.835	0	Progenitor.3
Arf4	0	1.72527	0.937	0.655	0	Progenitor.3
Ubl3	0	1.68609	0.956	0.699	0	Progenitor.3
Bcan	0	1.64408	0.932	0.544	0	Progenitor.3
Arpc1b	0	1.63845	0.906	0.552	0	Progenitor.3
Frmd4a	0	1.63257	0.908	0.47	0	Progenitor.3
Bfsp2	0	1.59987	0.875	0.523	0	Progenitor.3
Pdgfa	0	1.5833	0.907	0.566	0	Progenitor.3
Hmgcr	0	1.54168	0.954	0.639	0	Progenitor.3
Map4k4	0	1.53496	0.968	0.636	0	Progenitor.3
Itpr2	0	1.47965	0.91	0.455	0	Progenitor.3
2020-03-08	0	1.46811	0.926	0.551	0	Progenitor.3
Sh3glb1	0	1.4477	0.96	0.653	0	Progenitor.3
Tns3	0	1.43847	0.912	0.567	0	Progenitor.3
Gltp	0	1.41908	0.952	0.665	0	Progenitor.3
Ddc	0	1.41469	0.795	0.335	0	Progenitor.3
Parvb	0	1.41309	0.861	0.484	0	Progenitor.3
Sema5a	0	1.39228	0.93	0.527	0	Progenitor.3
Fyn	0	1.32666	0.985	0.673	0	Progenitor.3
Gng12	0	1.32173	0.934	0.597	0	Progenitor.3
Tnr	0	1.27228	0.958	0.603	0	Progenitor.3
Acsl3	3.16976e-306	1.3959	0.947	0.636	6.33952e-303	Progenitor.3
Snx18	5.76242e-299	1.28168	0.838	0.419	1.15248e-295	Progenitor.3
Fnta	5.33333e-298	1.40597	0.879	0.53	1.06667e-294	Progenitor.3
Ephb1	3.66213e-288	1.22978	0.889	0.543	7.32426e-285	Progenitor.3
Bcas1	2.02531e-286	1.2555	0.949	0.713	4.05062e-283	Progenitor.3
Col9a3	1.88715e-281	1.43902	0.893	0.605	3.77431e-278	Progenitor.3
Sema6a	2.38364e-280	1.43307	0.9	0.583	4.76729e-277	Progenitor.3
1810041L15Rik	1.25996e-279	1.17959	0.844	0.448	2.51993e-276	Progenitor.3
Taldo1	2.54151e-272	1.36586	0.905	0.623	5.08302e-269	Progenitor.3
Vat1	6.78346e-272	1.27239	0.816	0.399	1.35669e-268	Progenitor.3
Epb4.1l2	7.63479e-271	1.26831	0.88	0.5	1.52696e-267	Progenitor.3
Tnfrsf21	2.02267e-267	1.30526	0.822	0.482	4.04535e-264	Progenitor.3
Pik3r3	4.82717e-264	1.38072	0.821	0.445	9.65434e-261	Progenitor.3
Hmgcs1	4.55099e-258	1.19528	0.969	0.768	9.10197e-255	Progenitor.3
Rnf122	8.48979e-254	1.17096	0.8	0.458	1.69796e-250	Progenitor.3
Idi1	4.68342e-250	1.19127	0.913	0.623	9.36684e-247	Progenitor.3
Qk	1.42041e-248	0.924179	0.998	0.853	2.84082e-245	Progenitor.3
Fdps	1.24673e-247	1.39065	0.886	0.583	2.49347e-244	Progenitor.3
Sema4d	3.0348e-246	1.1519	0.785	0.424	6.06961e-243	Progenitor.3
Tsc22d4	4.12071e-245	1.07752	0.954	0.693	8.24141e-242	Progenitor.3
Nckap5	5.10629e-241	1.20247	0.774	0.436	1.02126e-237	Progenitor.3
Tmem2	8.27362e-239	2.19364	0.748	0.376	1.65472e-235	Progenitor.3
Gsto1	3.15422e-237	1.71758	0.802	0.485	6.30845e-234	Progenitor.3
Cpox	2.96071e-236	1.24271	0.911	0.676	5.92142e-233	Progenitor.3
Eml1	1.96113e-234	1.14931	0.794	0.422	3.92225e-231	Progenitor.3
D430041D05Rik	2.69339e-232	0.997842	0.777	0.366	5.38679e-229	Progenitor.3
Acat2	5.69595e-230	1.25632	0.812	0.5	1.13919e-226	Progenitor.3
Kank1	1.73545e-226	1.03538	0.814	0.522	3.47091e-223	Progenitor.3
Cadm2	4.64764e-223	0.962757	0.943	0.63	9.29527e-220	Progenitor.3
Secisbp2l	5.60516e-223	1.15512	0.941	0.696	1.12103e-219	Progenitor.3
Cnp	1.5474e-218	0.960999	0.996	0.793	3.0948e-215	Progenitor.3
Cyp51	2.39493e-218	1.16319	0.882	0.602	4.78986e-215	Progenitor.3
Rell1	5.80778e-214	1.10845	0.757	0.401	1.16156e-210	Progenitor.3
Gm15440	1.8975e-212	1.41541	0.829	0.548	3.79499e-209	Progenitor.3
Dhcr24	9.58624e-209	1.11227	0.851	0.579	1.91725e-205	Progenitor.3
Kif19a	7.94288e-208	0.944499	0.686	0.326	1.58858e-204	Progenitor.3
Elovl7	1.73537e-207	1.03395	0.864	0.587	3.47075e-204	Progenitor.3
Rab33a	2.81937e-205	1.02133	0.817	0.48	5.63874e-202	Progenitor.3
Adamts4	3.04814e-205	1.09833	0.839	0.577	6.09627e-202	Progenitor.3
Pcdh17	2.35387e-202	1.08308	0.918	0.665	4.70774e-199	Progenitor.3
9530059O14Rik	4.41589e-199	1.02191	0.794	0.518	8.83177e-196	Progenitor.3
Mvd	3.84895e-198	1.18807	0.759	0.462	7.69791e-195	Progenitor.3
Barx2	2.48003e-197	0.974833	0.761	0.416	4.96006e-194	Progenitor.3
Ugt8a	4.53749e-194	0.880113	0.984	0.716	9.07499e-191	Progenitor.3
Plxnb3	6.59809e-190	1.0057	0.763	0.513	1.31962e-186	Progenitor.3
Msmo1	3.9186e-189	1.03001	0.868	0.597	7.8372e-186	Progenitor.3
Cadm1	2.37668e-186	0.844575	0.901	0.641	4.75335e-183	Progenitor.3
Scrg1	2.39449e-185	0.86885	0.813	0.542	4.78898e-182	Progenitor.3
Mag	2.10194e-181	0.834378	0.973	0.733	4.20387e-178	Progenitor.3
Tmem159	3.04243e-180	1.23773	0.735	0.471	6.08486e-177	Progenitor.3
Gramd3	1.81322e-178	0.849311	0.78	0.515	3.62645e-175	Progenitor.3
Rap1a	1.4662e-177	0.937259	0.921	0.708	2.93239e-174	Progenitor.3
Fam107b	8.30494e-177	1.49627	0.711	0.45	1.66099e-173	Progenitor.3
Lss	1.37552e-176	0.919389	0.725	0.429	2.75105e-173	Progenitor.3
Gpr17	4.56823e-174	0.60961	0.827	0.594	9.13646e-171	Progenitor.3
Rasgef1b	1.48397e-171	1.02855	0.68	0.341	2.96795e-168	Progenitor.3
Shisa4	7.67887e-169	0.923278	0.885	0.687	1.53577e-165	Progenitor.3
Lpar1	1.01601e-164	0.821621	0.875	0.587	2.03202e-161	Progenitor.3
Fabp5	1.56357e-164	0.899438	0.937	0.766	3.12715e-161	Progenitor.3
Gjc3	1.44324e-163	0.869032	0.842	0.608	2.88648e-160	Progenitor.3
Mob3b	4.91215e-158	0.694446	0.708	0.425	9.82429e-155	Progenitor.3
Mfsd2a	2.23457e-156	0.789051	0.656	0.361	4.46914e-153	Progenitor.3
Utp14b	8.18902e-152	0.836241	0.728	0.465	1.6378e-148	Progenitor.3
Fkbp9	1.7158e-151	0.936206	0.692	0.449	3.4316e-148	Progenitor.3
Rassf10	7.07395e-151	0.723576	0.559	0.2	1.41479e-147	Progenitor.3
Cldn11	1.27645e-150	0.711634	0.969	0.719	2.5529e-147	Progenitor.3
Aatk	2.67968e-150	0.744198	0.845	0.632	5.35935e-147	Progenitor.3
Sh3gl3	5.62823e-147	0.647027	0.917	0.704	1.12565e-143	Progenitor.3
Ctsl	1.33175e-145	0.887317	0.832	0.649	2.66351e-142	Progenitor.3
Gal3st1	5.59108e-142	0.753287	0.824	0.554	1.11822e-138	Progenitor.3
Ptprb	3.81211e-135	0.3794	0.526	0.212	7.62422e-132	Progenitor.3
Slc12a2	8.66933e-135	0.808142	0.857	0.672	1.73387e-131	Progenitor.3
S100a1	1.54716e-133	0.557479	0.808	0.557	3.09433e-130	Progenitor.3
Plekha1	2.8724e-133	0.754719	0.86	0.68	5.74481e-130	Progenitor.3
Gpr37l1	2.97545e-132	0.728264	0.742	0.545	5.95091e-129	Progenitor.3
Prom1	4.26455e-132	0.773707	0.607	0.326	8.5291e-129	Progenitor.3
Tspan9	1.44584e-125	0.78467	0.653	0.433	2.89167e-122	Progenitor.3
Pllp	4.61687e-122	0.729319	0.88	0.669	9.23374e-119	Progenitor.3
Tmem108	1.69703e-119	0.905388	0.705	0.475	3.39405e-116	Progenitor.3
Tubb2b	3.42102e-119	0.667437	0.833	0.631	6.84203e-116	Progenitor.3
RP23-416H10.8	3.13511e-117	0.923186	0.615	0.378	6.27023e-114	Progenitor.3
Sox4	3.24728e-117	0.685969	0.8	0.577	6.49456e-114	Progenitor.3
Itm2a	5.42376e-117	0.523193	0.573	0.319	1.08475e-113	Progenitor.3
Ttyh1	1.67834e-116	0.73318	0.801	0.591	3.35669e-113	Progenitor.3
Cd81	1.06529e-114	0.540837	0.949	0.849	2.13058e-111	Progenitor.3
Jam3	3.40837e-114	0.723142	0.768	0.57	6.81673e-111	Progenitor.3
Lap3	4.33417e-111	0.775431	0.723	0.545	8.66834e-108	Progenitor.3
Lgmn	3.75326e-110	0.64504	0.751	0.543	7.50652e-107	Progenitor.3
Acly	4.46132e-109	0.738405	0.747	0.561	8.92265e-106	Progenitor.3
Fhl2	5.93776e-109	0.565151	0.545	0.311	1.18755e-105	Progenitor.3
1110007C09Rik	9.10963e-107	0.660629	0.755	0.56	1.82193e-103	Progenitor.3
Gnb4	1.34305e-105	0.822154	0.767	0.615	2.6861e-102	Progenitor.3
Tspan15	3.43069e-104	0.658018	0.784	0.628	6.86138e-101	Progenitor.3
Sema3e	2.10244e-99	0.397477	0.507	0.247	4.20489e-96	Progenitor.3
Kndc1	1.25371e-96	0.761928	0.694	0.514	2.50742e-93	Progenitor.3
Gatm	2.48523e-95	0.503308	0.886	0.711	4.97046e-92	Progenitor.3
Smad7	3.3128e-92	0.570776	0.716	0.487	6.62559e-89	Progenitor.3
Aplp1	1.11049e-91	0.387396	0.957	0.822	2.22097e-88	Progenitor.3
S100b	6.59628e-90	0.631047	0.772	0.593	1.31926e-86	Progenitor.3
Cmtm7	3.91622e-89	0.347425	0.454	0.19	7.83244e-86	Progenitor.3
Cdh2	4.50996e-89	0.553603	0.685	0.497	9.01991e-86	Progenitor.3
S100a6	4.22556e-87	0.779952	0.717	0.556	8.45113e-84	Progenitor.3
Tmeff2	1.03343e-85	0.385907	0.862	0.615	2.06685e-82	Progenitor.3
Chn2	3.83183e-85	0.818282	0.712	0.536	7.66367e-82	Progenitor.3
Frmd8	9.67984e-80	0.489608	0.631	0.454	1.93597e-76	Progenitor.3
Ninj1	1.43089e-79	0.897932	0.637	0.463	2.86178e-76	Progenitor.3
Gamt	4.08612e-78	0.636109	0.742	0.578	8.17223e-75	Progenitor.3
S100a16	5.33179e-74	0.290494	0.822	0.672	1.06636e-70	Progenitor.3
Ppap2b	6.66423e-73	0.369162	0.702	0.575	1.33285e-69	Progenitor.3
Gab1	1.03042e-72	0.418608	0.702	0.564	2.06085e-69	Progenitor.3
Brca1	1.41841e-72	0.468847	0.452	0.261	2.83682e-69	Progenitor.3
Gjc2	4.86793e-72	0.988554	0.689	0.608	9.73587e-69	Progenitor.3
Plekhb1	5.9827e-72	0.286708	0.821	0.612	1.19654e-68	Progenitor.3
Npc2	2.99977e-68	0.434283	0.827	0.66	5.99953e-65	Progenitor.3
Pcdh7	3.29816e-67	0.369171	0.766	0.593	6.59633e-64	Progenitor.3
Hist1h2bc	4.50771e-65	0.363657	0.709	0.537	9.01543e-62	Progenitor.3
Lrrc42	1.32363e-64	0.626918	0.525	0.364	2.64725e-61	Progenitor.3
Ywhaq	3.03193e-64	0.485347	0.893	0.8	6.06386e-61	Progenitor.3
Opcml	1.95355e-58	0.396405	0.81	0.619	3.90709e-55	Progenitor.3
Tubb5	2.56536e-58	0.373872	0.821	0.676	5.13072e-55	Progenitor.3
Olig2	1.85229e-57	0.4184	0.68	0.577	3.70458e-54	Progenitor.3
Steap1	3.47967e-57	0.28504	0.38	0.128	6.95933e-54	Progenitor.3
Hspa2	3.27084e-56	0.526874	0.554	0.433	6.54167e-53	Progenitor.3
S1pr5	1.01231e-55	0.350037	0.532	0.372	2.02461e-52	Progenitor.3
Bace2	2.34069e-54	0.418366	0.516	0.377	4.68138e-51	Progenitor.3
Fa2h	2.07091e-52	0.250549	0.791	0.667	4.14182e-49	Progenitor.3
Ppm1l	4.11445e-50	0.332579	0.639	0.493	8.22891e-47	Progenitor.3
Elovl1	2.91102e-45	0.402457	0.667	0.579	5.82204e-42	Progenitor.3
Ddr1	3.92926e-44	0.327332	0.632	0.53	7.85853e-41	Progenitor.3
Tmem88b	7.59359e-44	0.253175	0.745	0.626	1.51872e-40	Progenitor.3
Arhgap29	1.56846e-43	0.318655	0.392	0.248	3.13691e-40	Progenitor.3
Tmem125	9.31777e-41	0.630593	0.586	0.494	1.86355e-37	Progenitor.3
Pdcd4	6.53842e-39	0.933857	0.667	0.61	1.30768e-35	Progenitor.3
Tmem141	1.61461e-38	0.472807	0.634	0.548	3.22922e-35	Progenitor.3
Fgfr2	8.86492e-38	0.269289	0.579	0.494	1.77298e-34	Progenitor.3
Rhog	2.11283e-35	0.265892	0.565	0.464	4.22567e-32	Progenitor.3
H2-K1	2.74766e-34	0.540617	0.422	0.336	5.49531e-31	Progenitor.3
Il23a	5.97079e-31	0.264712	0.408	0.265	1.19416e-27	Progenitor.3
Cldn14	2.35802e-29	0.458169	0.479	0.371	4.71605e-26	Progenitor.3
Mycl	2.62513e-29	0.337783	0.497	0.414	5.25026e-26	Progenitor.3
Polr3e	1.89583e-27	0.264231	0.537	0.47	3.79166e-24	Progenitor.3
Dbx2	5.24179e-25	0.43643	0.414	0.342	1.04836e-21	Progenitor.3
Rgs16	2.90268e-21	0.507101	0.403	0.326	5.80537e-18	Progenitor.3
Sgk1	3.67592e-17	0.292452	0.466	0.434	7.35184e-14	Progenitor.3
Paqr8	2.32279e-12	0.347066	0.453	0.455	4.64557e-09	Progenitor.3
Dct	5.18903e-08	0.32657	0.21	0.17	0.000103781	Progenitor.3
Bcas1	0	2.34855	0.991	0.706	0	Oligo.1
Fyn	0	2.30166	0.995	0.666	0	Oligo.1
Cd9	0	2.27706	0.975	0.704	0	Oligo.1
Lims2	0	2.01053	0.937	0.478	0	Oligo.1
S100a13	0	2.00362	0.979	0.591	0	Oligo.1
Gpr17	0	2.00348	0.958	0.582	0	Oligo.1
Tubb2b	0	1.95158	0.959	0.621	0	Oligo.1
S100a1	0	1.82546	0.963	0.544	0	Oligo.1
Mpzl1	0	1.7098	0.885	0.482	0	Oligo.1
S100a6	0	1.69168	0.871	0.545	0	Oligo.1
Tnr	0	1.68247	0.979	0.595	0	Oligo.1
3110035E14Rik	0	1.65741	0.908	0.433	0	Oligo.1
Tmem108	0	1.65676	0.794	0.466	0	Oligo.1
Sirt2	0	1.62701	0.996	0.745	0	Oligo.1
Epb4.1l2	0	1.62148	0.929	0.49	0	Oligo.1
S100a16	0	1.58545	0.97	0.661	0	Oligo.1
Bmp4	0	1.42987	0.774	0.336	0	Oligo.1
Tns3	0	1.42279	0.87	0.562	0	Oligo.1
Col9a3	0	1.40026	0.863	0.601	0	Oligo.1
Scrg1	0	1.36698	0.908	0.532	0	Oligo.1
S100b	0	1.36004	0.947	0.581	0	Oligo.1
Rnd2	0	1.35578	0.887	0.525	0	Oligo.1
Mycl	0	1.34039	0.785	0.397	0	Oligo.1
Itpr2	0	1.3259	0.867	0.449	0	Oligo.1
Neu4	0	1.24986	0.777	0.362	0	Oligo.1
Opcml	0	1.23843	0.963	0.607	0	Oligo.1
Enpp6	0	1.23199	0.829	0.506	0	Oligo.1
Epcam	0	1.21643	0.658	0.191	0	Oligo.1
Nkx2-2	0	1.20135	0.768	0.44	0	Oligo.1
Sox4	0	1.15223	0.841	0.571	0	Oligo.1
Gpr37l1	0	1.14643	0.839	0.536	0	Oligo.1
Ppfibp1	0	1.1346	0.801	0.441	0	Oligo.1
Marcks	0	1.10387	0.989	0.686	0	Oligo.1
Vcan	0	1.09015	0.806	0.396	0	Oligo.1
Tcf7l2	0	0.991913	0.805	0.51	0	Oligo.1
Fabp7	0	0.744752	0.831	0.482	0	Oligo.1
Ptprz1	0	0.736253	0.852	0.515	0	Oligo.1
Sh3bp4	1.47697e-306	1.05631	0.696	0.345	2.95394e-303	Oligo.1
Traf4	2.90434e-298	1.07177	0.743	0.434	5.80868e-295	Oligo.1
Ptpre	5.44817e-296	0.957398	0.835	0.572	1.08963e-292	Oligo.1
Gltp	1.13411e-279	0.812137	0.948	0.659	2.26823e-276	Oligo.1
C1ql1	8.54404e-278	1.09081	0.742	0.374	1.70881e-274	Oligo.1
Timp4	6.74795e-276	1.07503	0.669	0.301	1.34959e-272	Oligo.1
1810041L15Rik	2.89844e-274	0.897984	0.746	0.445	5.79689e-271	Oligo.1
Lrrc42	2.45093e-269	0.999102	0.66	0.354	4.90186e-266	Oligo.1
Gp1bb	2.64475e-266	0.964974	0.663	0.357	5.2895e-263	Oligo.1
Olig2	3.34253e-260	0.912722	0.809	0.568	6.68507e-257	Oligo.1
Gipc1	3.41033e-255	1.05419	0.808	0.563	6.82066e-252	Oligo.1
Rab33a	3.91458e-247	0.93882	0.772	0.476	7.82915e-244	Oligo.1
Slc5a7	9.87235e-247	0.546697	0.588	0.269	1.97447e-243	Oligo.1
Ppp1r14b	2.19074e-246	0.726487	0.826	0.577	4.38149e-243	Oligo.1
Chn2	4.31364e-245	1.23587	0.765	0.53	8.62729e-242	Oligo.1
Pdcd4	3.10484e-242	1.21886	0.792	0.602	6.20967e-239	Oligo.1
Tubb5	5.5927e-242	0.664247	0.89	0.669	1.11854e-238	Oligo.1
Bcan	2.56409e-238	0.841361	0.779	0.545	5.12818e-235	Oligo.1
Cald1	2.89204e-237	0.828673	0.752	0.568	5.78409e-234	Oligo.1
Fam3c	2.72865e-226	0.832933	0.805	0.577	5.45729e-223	Oligo.1
Matn4	3.73899e-218	0.742491	0.657	0.377	7.47798e-215	Oligo.1
Gal3st1	4.80889e-202	0.630184	0.829	0.548	9.61778e-199	Oligo.1
9530059O14Rik	1.97819e-200	0.835619	0.739	0.516	3.95638e-197	Oligo.1
Plxnb3	1.03789e-197	0.748965	0.696	0.511	2.07578e-194	Oligo.1
Sgk1	1.00503e-193	0.773401	0.676	0.423	2.01005e-190	Oligo.1
Gng12	9.50921e-193	0.576415	0.845	0.595	1.90184e-189	Oligo.1
Qk	4.8083e-190	0.543287	0.994	0.85	9.61661e-187	Oligo.1
Peli1	5.49984e-185	0.785921	0.756	0.577	1.09997e-181	Oligo.1
Fnta	2.93691e-184	0.640047	0.76	0.529	5.87381e-181	Oligo.1
Olig1	7.15431e-180	0.498558	0.95	0.735	1.43086e-176	Oligo.1
Pxdc1	7.29485e-180	0.897491	0.658	0.44	1.45897e-176	Oligo.1
Rcn1	3.16137e-179	0.568369	0.613	0.377	6.32274e-176	Oligo.1
Rap2a	1.1427e-178	0.576121	0.806	0.609	2.2854e-175	Oligo.1
Sema5a	3.55146e-170	0.616712	0.727	0.53	7.10291e-167	Oligo.1
A930009A15Rik	1.4876e-167	0.748176	0.581	0.32	2.9752e-164	Oligo.1
Tmem163	9.35335e-164	0.754368	0.74	0.577	1.87067e-160	Oligo.1
Frmd4a	1.73782e-160	1.22098	0.679	0.473	3.47564e-157	Oligo.1
Tmem176b	3.84412e-147	0.523752	0.638	0.419	7.68824e-144	Oligo.1
Rpl23a	3.9526e-145	0.846281	0.842	0.691	7.9052e-142	Oligo.1
Arf4	6.85117e-140	0.549051	0.802	0.657	1.37023e-136	Oligo.1
Zbtb20	1.33019e-136	0.399342	0.784	0.624	2.66038e-133	Oligo.1
Kank1	2.31258e-134	0.670128	0.662	0.524	4.62517e-131	Oligo.1
Gnb4	2.19895e-132	0.672396	0.749	0.613	4.3979e-129	Oligo.1
Pllp	1.00687e-128	0.362215	0.907	0.664	2.01373e-125	Oligo.1
Tsc22d4	2.44189e-126	0.431893	0.892	0.692	4.88379e-123	Oligo.1
Cdkn1c	2.39328e-125	0.631787	0.659	0.512	4.78655e-122	Oligo.1
Shisa4	7.41418e-118	0.329402	0.888	0.683	1.48284e-114	Oligo.1
Brinp1	8.25593e-118	0.392066	0.585	0.338	1.65119e-114	Oligo.1
Rgcc	6.62462e-111	0.709958	0.558	0.352	1.32492e-107	Oligo.1
Map4k4	1.19118e-108	0.472863	0.783	0.639	2.38236e-105	Oligo.1
Taldo1	2.95131e-105	0.349489	0.816	0.622	5.90263e-102	Oligo.1
Gatm	7.48277e-102	0.366927	0.874	0.709	1.49655e-98	Oligo.1
Nfasc	1.52953e-99	0.449983	0.811	0.709	3.05905e-96	Oligo.1
Matn1	8.0519e-99	0.346826	0.379	0.071	1.61038e-95	Oligo.1
Xist	1.04786e-98	0.988114	0.761	0.703	2.09572e-95	Oligo.1
Snx18	6.69787e-98	0.501673	0.572	0.425	1.33957e-94	Oligo.1
Serpine2	7.73094e-98	0.396414	0.645	0.469	1.54619e-94	Oligo.1
Serinc5	5.77167e-97	0.514711	0.64	0.485	1.15433e-93	Oligo.1
Mbp	5.56403e-91	0.305788	0.929	0.836	1.11281e-87	Oligo.1
Tmem100	3.35674e-87	0.385949	0.507	0.343	6.71349e-84	Oligo.1
Ngfrap1	4.47891e-86	0.290289	0.883	0.673	8.95781e-83	Oligo.1
2810468N07Rik	2.93908e-85	0.318205	0.763	0.588	5.87817e-82	Oligo.1
Bfsp2	3.28607e-80	0.639104	0.609	0.53	6.57214e-77	Oligo.1
Pcdh7	7.98467e-79	0.346289	0.717	0.592	1.59693e-75	Oligo.1
Gramd3	3.80441e-71	0.365492	0.612	0.519	7.60882e-68	Oligo.1
Cbln2	1.2521e-70	0.32103	0.474	0.312	2.5042e-67	Oligo.1
Tril	2.72208e-67	0.511174	0.535	0.449	5.44417e-64	Oligo.1
Ldha	5.47039e-66	0.392066	0.663	0.539	1.09408e-62	Oligo.1
Tubb4b	3.7232e-64	0.323727	0.652	0.526	7.44641e-61	Oligo.1
Ppm1l	3.04869e-62	0.469794	0.605	0.492	6.09738e-59	Oligo.1
Sox8	3.04215e-60	0.44477	0.564	0.456	6.0843e-57	Oligo.1
Slc27a3	5.44594e-58	0.611547	0.444	0.327	1.08919e-54	Oligo.1
Parvb	6.71018e-55	0.452546	0.549	0.493	1.34204e-51	Oligo.1
Ctsl	8.47045e-55	0.306128	0.74	0.65	1.69409e-51	Oligo.1
Ckap2	1.05123e-54	0.25508	0.417	0.265	2.10246e-51	Oligo.1
Vat1	2.57211e-51	0.368123	0.503	0.407	5.14423e-48	Oligo.1
Cadm2	5.39632e-50	0.264491	0.756	0.634	1.07926e-46	Oligo.1
Arpp21	3.20383e-49	0.255258	0.456	0.333	6.40767e-46	Oligo.1
Bex4	9.72201e-49	0.309589	0.653	0.554	1.9444e-45	Oligo.1
Polr3e	6.27812e-47	0.478283	0.539	0.468	1.25562e-43	Oligo.1
S100a4	3.64975e-41	0.323311	0.407	0.241	7.29949e-38	Oligo.1
Fabp5	4.69287e-39	0.311096	0.819	0.769	9.38573e-36	Oligo.1
Brinp3	5.6476e-39	0.313269	0.462	0.375	1.12952e-35	Oligo.1
Fkbp15	1.42743e-37	0.775163	0.464	0.405	2.85486e-34	Oligo.1
Car8	7.65655e-33	0.348709	0.433	0.346	1.53131e-29	Oligo.1
Mfsd2a	7.87524e-33	0.433735	0.458	0.366	1.57505e-29	Oligo.1
Ramp2	4.08352e-32	0.306439	0.475	0.403	8.16703e-29	Oligo.1
Pik3r3	1.26155e-28	0.632109	0.482	0.456	2.5231e-25	Oligo.1
Mpped2	9.10943e-25	0.275451	0.526	0.473	1.82189e-21	Oligo.1
Rasgef1b	2.45719e-21	0.314846	0.407	0.348	4.91439e-18	Oligo.1
G0s2	5.06117e-19	0.329417	0.408	0.363	1.01223e-15	Oligo.1
Cacng4	1.87936e-18	0.393185	0.475	0.433	3.75872e-15	Oligo.1
RP23-416H10.8	1.24908e-14	0.493535	0.392	0.385	2.49817e-11	Oligo.1
Cd63	1.48559e-13	0.276137	0.622	0.655	2.97118e-10	Oligo.1
Eps8	1.19787e-12	0.489552	0.463	0.48	2.39573e-09	Oligo.1
Gng4	4.59877e-11	0.266446	0.427	0.407	9.19755e-08	Oligo.1
Crlf1	2.87384e-09	0.359195	0.341	0.283	5.74769e-06	Oligo.1
Brca1	9.57778e-07	0.413526	0.313	0.264	0.00191556	Oligo.1
Gjc3	0.000265117	0.40572	0.525	0.62	0.530234	Oligo.1
Fyn	0	2.35274	0.973	0.675	0	Oligo.2
Bcas1	2.28769e-301	2.14632	0.951	0.715	4.57538e-298	Oligo.2
Tnr	1.58886e-253	1.9992	0.894	0.607	3.17772e-250	Oligo.2
S100b	2.42446e-235	1.95776	0.876	0.592	4.84892e-232	Oligo.2
Epb4.1l2	3.21828e-214	2.07853	0.811	0.504	6.43657e-211	Oligo.2
Marcks	4.85174e-202	1.26673	0.92	0.696	9.70349e-199	Oligo.2
Cd9	5.29709e-192	1.71648	0.872	0.714	1.05942e-188	Oligo.2
Qk	4.18774e-161	0.914891	0.961	0.854	8.37548e-158	Oligo.2
Itpr2	2.24401e-153	1.89371	0.709	0.464	4.48802e-150	Oligo.2
Pdcd4	4.35867e-141	2.09623	0.745	0.608	8.71735e-138	Oligo.2
S100a13	1.12745e-138	1.57971	0.767	0.606	2.25491e-135	Oligo.2
S100a1	7.19738e-133	1.62069	0.743	0.56	1.43948e-129	Oligo.2
Tcf7l2	2.80937e-125	1.91325	0.692	0.52	5.61874e-122	Oligo.2
S100a6	7.90531e-120	1.97414	0.706	0.557	1.58106e-116	Oligo.2
Ptprz1	5.981e-119	1.42718	0.721	0.527	1.1962e-115	Oligo.2
Tubb2b	2.46371e-112	1.26097	0.756	0.634	4.92742e-109	Oligo.2
3110035E14Rik	2.82888e-106	1.72386	0.635	0.453	5.65777e-103	Oligo.2
Vcan	8.64667e-89	1.57121	0.565	0.413	1.72933e-85	Oligo.2
Sirt2	1.76909e-77	0.637568	0.836	0.755	3.53818e-74	Oligo.2
Gpr17	1.12122e-57	1.51654	0.617	0.6	2.24243e-54	Oligo.2
Opcml	9.87824e-45	0.921477	0.613	0.625	1.97565e-41	Oligo.2
Chn2	4.27203e-43	1.37443	0.524	0.542	8.54406e-40	Oligo.2
Tns3	1.75381e-42	1.45615	0.549	0.578	3.50761e-39	Oligo.2
Ppfibp1	2.70603e-42	1.45445	0.487	0.459	5.41206e-39	Oligo.2
Fabp5	1.91654e-34	0.841166	0.684	0.774	3.83309e-31	Oligo.2
Epcam	6.80145e-33	1.14299	0.296	0.212	1.36029e-29	Oligo.2
Rnd2	3.47949e-29	0.969126	0.499	0.544	6.95897e-26	Oligo.2
Nfasc	1.09349e-27	0.714594	0.635	0.716	2.18698e-24	Oligo.2
Map4k4	2.75903e-27	1.05881	0.551	0.649	5.51806e-24	Oligo.2
Tmem108	7.50075e-26	1.31395	0.43	0.484	1.50015e-22	Oligo.2
RP23-416H10.8	2.52619e-22	1.45357	0.368	0.385	5.05238e-19	Oligo.2
Gm26917	7.43242e-22	1.22918	0.543	0.635	1.48648e-18	Oligo.2
Col9a3	3.04821e-21	1.20416	0.518	0.617	6.09641e-18	Oligo.2
Sox4	2.68219e-19	1.037	0.482	0.587	5.36438e-16	Oligo.2
Neu4	9.87282e-19	1.22009	0.376	0.383	1.97456e-15	Oligo.2
Mpzl1	2.38674e-17	0.985014	0.418	0.504	4.77349e-14	Oligo.2
Frmd4a	9.45215e-17	1.27927	0.393	0.486	1.89043e-13	Oligo.2
Bmp4	3.424e-16	1.21432	0.343	0.358	6.848e-13	Oligo.2
Dbi	5.29076e-16	0.359289	0.654	0.761	1.05815e-12	Oligo.2
S100a16	2.55521e-15	0.634939	0.568	0.679	5.11041e-12	Oligo.2
Sema5a	2.5809e-15	1.00096	0.437	0.542	5.1618e-12	Oligo.2
Enpp6	2.84049e-13	1.013	0.427	0.525	5.68098e-10	Oligo.2
Zbtb20	4.39689e-13	0.972062	0.498	0.636	8.79378e-10	Oligo.2
1700047M11Rik	2.82374e-12	0.282009	0.243	0.601	5.64748e-09	Oligo.2
Nckap5	2.89898e-12	0.319769	0.135	0.454	5.79797e-09	Oligo.2
Gjc3	2.61005e-11	0.472508	0.275	0.624	5.2201e-08	Oligo.2
Acsl3	4.49848e-11	0.79717	0.504	0.649	8.99696e-08	Oligo.2
Pcdh7	9.91722e-11	0.927818	0.462	0.602	1.98344e-07	Oligo.2
Peli1	1.65835e-10	1.0044	0.443	0.59	3.3167e-07	Oligo.2
Tmem132b	3.49865e-10	0.324424	0.2	0.537	6.99731e-07	Oligo.2
Fam3c	6.06154e-10	0.951763	0.449	0.591	1.21231e-06	Oligo.2
Sh3glb1	1.43256e-09	0.616521	0.516	0.666	2.86513e-06	Oligo.2
Bfsp2	3.74357e-09	0.545763	0.222	0.542	7.48715e-06	Oligo.2
Hmgcr	4.12267e-09	0.795538	0.501	0.652	8.24533e-06	Oligo.2
Cadm2	8.73565e-09	0.635681	0.488	0.643	1.74713e-05	Oligo.2
[truncated: 5,673 more rows]

## Sheet: Table2.IPA_Pathways
IPA.Canonical Pathway	-log(p-value)
	SST.HPC	PV.HPC	NGFC.HPC	SST.CX	PV.CX	NGFC.CX
Synaptogenesis Signaling Pathway	16	15.2	14	17.1	6.03	11.3
Endocannabinoid Neuronal Synapse Pathway	11.5	9.32	4.23	11.7	6.24	5.81
CREB Signaling in Neurons	10.1	5.91	3.71	13.6	4.44	6.11
Synaptic Long Term Potentiation	8.81	6.15	5.02	11.8	4.07	8.37
GABA Receptor Signaling	8.65	7.66	4.41	7.83	4.35	3.14
Opioid Signaling Pathway	7.13	7.78	5.37	10.2	3.57	9.11
NFAT Signaling Pathway	6.94	4.07	4.26	7.8	4.36	4.11
Huntington's Disease Signaling	6.9	4.6	3.25	8.47	3.33	4.79
Glutamate Receptor Signaling	6.89	3.61	3.94	8.01	1.88	4.34
Calcium Signaling	5.96	5.58	6.66	7.51	0.891	4.4
Dopamine-DARPP32 Feedback in cAMP Signaling	5.57	3.52	2.7	7.16	3.63	3.92
Corticotropin Releasing Hormone Signaling	4.82	2.39	3.08	7.16	2.38	3.16
Synaptic Long Term Depression	4.63	1.86	2.02	7.56	3.42	3.12
14-3-3-mediated Signaling	4.34	5.77	4.51	5.17	4.34	5.39
G Beta Gamma Signaling	4.11	4.09	2.27	8.12	5.55	4.39
P2Y Purigenic Receptor Signaling Pathway	4.07	2.85	3.54	7.21	4.07	4.35
nNOS Signaling in Neurons	4.04	2.79	3.72	7.14	0.534	3.33
CDK5 Signaling	3.91	2.72	3.27	3.3	3.24	2.8
Melatonin Signaling	3.89	2.04	2.91	3.95	2.39	3.29
IL-1 Signaling	3.8	3.26	2.33	5.45	2.44	1.98
CXCR4 Signaling	3.69	3.57	2.74	6.48	5.64	2.79
Gap Junction Signaling	3.59	3.94	2.27	6.92	2.54	4.5
Cholecystokinin/Gastrin-mediated Signaling	3.18	2.12	3.21	2.61	5.32	3.4
G-Protein Coupled Receptor Signaling	3.13	2.42	3.16	4.79	3.62	5.09
Protein Kinase A Signaling	3.09	3.02	2.9	5.62	3.09	2.6

## Sheet: Table3.IPA_Disease
IPA.Disease and functional annotation	-log(p-value)
	SST.HPC	PV.HPC	NGFC.HPC	SST.CX	PV.CX	NGFC.CX
Schizophrenia	26.8508	22.8477	14.3089	23.0565	15.1675	17.9031
Psychiatric Disorders	24.04	21.5513	12.5986	21.7773	11.2358	17.5214
Development of neurons	20.061	15.5867	21.2284	24.6021	13.6819	10.9469
Neurotransmission	18.9393	8.07314	8.44129	14.6478	6.7167	8.65365
Disorder of basal ganglia	18.7423	15.6946	5.74958	16.0953	15.0283	16.1746
Movement Disorders	18.7033	15.6576	6.27737	18.3179	15.7122	17.6596
Neuromuscular disease	17.219	15.0711	5.54212	15.3288	14.9957	15.3696
Abnormal morphology of nervous system	16.1959	14.1599	15.9469	15.0348	12.4584	7.67985
Neuritogenesis	15.9066	12.8962	16.5114	18.2472	9.86012	8.97881
Organization of cytoskeleton	15.3478	12.618	17.1481		10.1367	10.4078
Microtubule dynamics	14.9547	12.2916	16.6696	19.0106	9.79317	10.0443
Quantity of neurons	14.7959	15.1512	18.9586	15.1512	10.9431	8.33536
Familial encephalopathy	14.2426	11.9957	5.63639	14.5302	13.4841	12.1379
Synaptic transmission	14.214	6.39577	5.34872	11.7447	4.80688	8.04624
Dyskinesia	14.0737	11.8794	5.93554	13.5784	14.8539	13.4401
Potentiation of synapse	13.8697	9.07212	11.1675	18.2741	10.1746	15.6162
Huntington Disease	13.7447	11.6162	5.55596	13.2411	13.7447	12.3134
Long-term potentiation	13.2976	7.9914	10.556	15.1549	7.66756	12.6108
Abnormal morphology of brain	12.7496	11.1605	10.7423	13.7212	9.30539	6.57512
Cell-cell contact	12.7055	6.9914	13.3261	9.44733	6.75945	6.16941
Progressive encephalopathy	12.1918	11.5017	4.59346	10.3089	8.12263	11.5735
Progressive neurological disorder	12.0985	11.2612	5.48812	10.3098	8.18575	12.2882
Plasticity of synapse	11.7055	11.1046	7.25259	14.7721	6.66555	9.58503
Synaptic depression	11.0237	9.59517	6.02872	9.47625	9.31605	5.88606
Dendritic growth/branching	10.8697	6.15243	9.91364	11.821	4.37986	3.39362

## Sheet: Table4a_DEG.SC-AS annotation
					SZDB annotation and scoring of genes									SZDB_Avg Total and differential expression in human Sz brain
	Human.Gene symbol	Mouse.Gene symbol	Entrez Gene Name	Brain Exp b	GWAS c	Linkage d	CNV e	Integrative f	Diff Methy g	Diff Exp h	Exome i	GO j	Total k	Total Expression	Differential expression	SZDB_P-value	SZDB_FDRd
DEGs exclusive to top-ranked Schizophrenia (SZDB) gene sets	ADARB2	Adarb2	adenosine deaminase RNA specific B2 (inactive)	Yes(11.47)	No	No	No	No	Yes	Yes	No	No	3	3.735	-0.152	0.000677	0.0329
	ADCY1	Adcy1	adenylate cyclase 1	Yes(19.79)	No	No	No	No	No	No	Yes	Yes	3	8.56	-0.019	0.608	0.805
	AHI1	Ahi1	Abelson helper integration site 1	Yes(15.86)	No	Yes	No	No	No	No	No	Yes	3	7.402	-0.018	0.533	0.756
	ALCAM	Alcam	activated leukocyte cell adhesion molecule	Yes(58.27)	No	No	No	No	No	No	Yes	Yes	3	7.826	0.03	0.297	0.566
	APOE	Apoe	apolipoprotein E	Yes(306.24)	No	Yes	No	No	No	No	No	Yes	3	8.232	-0.07	0.175	0.434
	ATP1A3	Atp1a3	ATPase Na+/K+ transporting subunit alpha 3	Yes(222.42)	No	No	No	No	No	No	Yes	Yes	3	8.253	-0.018	0.701	0.856
	B3GAT1	B3gat1	beta-1,3-glucuronyltransferase 1	Yes(58.17)	Yes	No	No	No	Yes	No	No	No	3	7.516	-0.02	0.489	0.723
	BCL6	Bcl6	BCL6 transcription repressor	Yes(29.50)	No	No	No	No	Yes	Yes	Yes	Yes	5	4.838	0.155	0.000455	0.0273
	BTG2	Btg2	BTG anti-proliferation factor 2	Yes(39.49)	No	No	No	No	No	No	Yes	Yes	3	3.699	-0.021	0.74	0.874
	CA10	Car10	carbonic anhydrase 10	Yes(56.10)	No	No	No	No	No	No	Yes	Yes	3	6.324	0.003	0.925	0.967
	CADM1	Cadm1	cell adhesion molecule 1	Yes(39.17)	No	No	No	No	Yes	No	No	Yes	3	7.05	0.057	0.00822	0.1
	CALB1	Calb1	calbindin 1	Yes(12.27)	No	No	No	No	No	Yes	No	Yes	3	5.241	0.218	7.24e-06	0.00339
	CALB2	Calb2	calbindin 2	Yes(12.15)	Yes	No	No	No	No	No	No	Yes	3	3.642	0.027	0.584	0.788
	CAMK2A	Camk2a	calcium/calmodulin dependent protein kinase II alpha	Yes(139.32)	No	No	No	No	No	No	Yes	Yes	3	10.29	-0.037	0.263	0.532
	CAMK4	Camk4	calcium/calmodulin dependent protein kinase IV	Yes(12.70)	No	No	No	No	No	No	Yes	Yes	3	8.28	0.028	0.473	0.712
	CBLN2	Cbln2	cerebellin 2 precursor	Yes(23.87)	No	No	No	No	No	No	Yes	Yes	3	6.867	0.009	0.777	0.893
	CDH2	Cdh2	cadherin 2	Yes(34.52)	No	No	No	No	Yes	No	No	Yes	3	6.673	0.029	0.141	0.389
	CHGA	Chga	chromogranin A	Yes(74.52)	No	Yes	No	No	No	No	Yes	Yes	4	7.045	-0.05	0.248	0.516
	CIT	Cit	citron rho-interacting serine/threonine kinase	Yes(25.31)	No	No	No	No	No	No	Yes	Yes	3	7.69	0.006	0.863	0.936
	CLU	Clu	clusterin	Yes(3794.10)	Yes	No	No	No	Yes	No	No	Yes	4	10.08	-0.033	0.332	0.596
	CPLX1	Cplx1	complexin 1	Yes(31.24)	No	No	No	No	No	Yes	Yes	Yes	4	5.455	-0.179	0.000507	0.0287
	CPLX2	Cplx2	complexin 2	Yes(120.90)	No	Yes	No	No	No	Yes	No	Yes	4	8.916	-0.13	0.00016	0.0165
	CPNE5	Cpne5	copine 5	Yes(27.78)	No	No	No	No	No	No	Yes	Yes	3	4.671	-0.124	0.00306	0.0628
	CSPG5	Cspg5	chondroitin sulfate proteoglycan 5	Yes(73.80)	No	No	No	No	No	No	Yes	Yes	3	6.214	-0.094	0.00942	0.107
	CYP51A1	Cyp51	cytochrome P450 family 51 subfamily A member 1	Yes(36.76)	No	No	No	No	Yes	No	Yes	No	3	4.077	-0.034	0.446	0.692
	DCLK1	Dclk1	doublecortin like kinase 1	Yes(94.35)	No	No	No	No	No	No	Yes	Yes	3	9.025	0.052	0.102	0.331
	DPYSL3	Dpysl3	dihydropyrimidinase like 3	Yes(74.77)	No	No	No	No	No	Yes	No	Yes	3	6.692	0.082	0.000984	0.0388
	EEF1A2	Eef1a2	eukaryotic translation elongation factor 1 alpha 2	Yes(160.12)	No	No	No	No	No	No	Yes	Yes	3	7.85	-0.06	0.135	0.381
	EFNA5	Efna5	ephrin A5	Yes(6.24)	No	No	No	No	No	No	Yes	Yes	3	5.179	0.043	0.171	0.429
	EFNB3	Efnb3	ephrin B3	Yes(25.48)	No	No	No	No	No	No	Yes	Yes	3	4.271	0.039	0.32	0.587
	EGR1	Egr1	early growth response 1	Yes(57.38)	Yes	No	No	No	No	No	No	Yes	3	3.783	-0.047	0.582	0.787
	ENC1	Enc1	ectodermal-neural cortex 1	Yes(237.44)	No	No	No	No	No	No	Yes	Yes	3	10.41	0.059	0.145	0.394
	ENHO	Enho	energy homeostasis associated	Yes(58.09)	No	No	No	No	Yes	Yes	No	No	3	6.031	-0.245	5.02e-07	0.00104
	ERBB4	Erbb4	erb-b2 receptor tyrosine kinase 4	No(4.34)	No	Yes	No	No	No	Yes	No	Yes	3	8.116	0.084	0.00201	0.0533
	FLRT2	Flrt2	fibronectin leucine rich transmembrane protein 2	Yes(11.07)	No	No	No	No	No	No	Yes	Yes	3	7.546	0.071	0.0291	0.18
	FOS	Fos	Fos proto-oncogene, AP-1 transcription factor subunit	Yes(113.58)	No	No	No	No	Yes	No	No	Yes	3	4.825	-0.161	0.148	0.398
	FRMPD4	Frmpd4	FERM and PDZ domain containing 4	Yes(9.00)	No	No	No	No	No	No	Yes	Yes	3	7.22	0.061	0.0406	0.212
	FUT9	Fut9	fucosyltransferase 9	Yes(11.83)	Yes	No	No	No	No	No	Yes	Yes	4	6.565	0.065	0.0536	0.243
	FYN	Fyn	FYN proto-oncogene, Src family tyrosine kinase	Yes(141.01)	No	No	No	No	Yes	No	Yes	Yes	4	6.627	-0.042	0.0767	0.291
	GABBR2	Gabbr2	gamma-aminobutyric acid type B receptor subunit 2	Yes(48.67)	Yes	No	No	No	No	No	No	Yes	3	7.613	0.016	0.669	0.84
	GABRA1	Gabra1	gamma-aminobutyric acid type A receptor alpha1 subunit	Yes(66.64)	No	Yes	No	No	Yes	No	No	Yes	4	8.945	0.071	0.0891	0.311
	GABRA4	Gabra4	gamma-aminobutyric acid type A receptor alpha4 subunit	Yes(11.01)	No	No	No	No	No	No	Yes	Yes	3	8.187	0.118	0.00253	0.0574
	GABRD	Gabrd	gamma-aminobutyric acid type A receptor delta subunit	Yes(21.16)	No	No	No	No	No	No	Yes	Yes	3	5.653	-0.109	0.00813	0.0995
	GABRG2	Gabrg2	gamma-aminobutyric acid type A receptor gamma2 subunit	Yes(53.73)	No	Yes	No	No	No	No	Yes	Yes	4	7.878	0.065	0.11	0.343
	GAD1	Gad1	glutamate decarboxylase 1	Yes(46.92)	No	Yes	No	No	No	No	No	Yes	3	7.422	0.076	0.0979	0.326
	GLUL	Glul	glutamate-ammonia ligase	Yes(726.12)	No	No	No	No	No	No	Yes	Yes	3	10.66	-0.064	0.118	0.355
	GPM6A	Gpm6a	glycoprotein M6A	Yes(543.80)	No	No	No	No	No	No	Yes	Yes	3	11.04	0.005	0.843	0.928
	GRIA3	Gria3	glutamate ionotropic receptor AMPA type subunit 3	Yes(33.50)	No	No	No	No	No	No	Yes	Yes	3	7.903	0.031	0.214	0.48
	GRIA4	Gria4	glutamate ionotropic receptor AMPA type subunit 4	Yes(45.89)	No	Yes	No	No	No	No	No	Yes	3	7.684	0.027	0.338	0.601
	GRIK3	Grik3	glutamate ionotropic receptor kainate type subunit 3	Yes(10.80)	No	Yes	No	No	No	No	No	Yes	3	5.589	-0.01	0.725	0.868
	GRIN3A	Grin3a	glutamate ionotropic receptor NMDA type subunit 3A	Yes(7.60)	No	No	No	No	No	Yes	No	Yes	3	4.783	0.104	0.00141	0.0465
	HAPLN1	Hapln1	hyaluronan and proteoglycan link protein 1	Yes(7.29)	No	No	No	No	No	No	Yes	Yes	3	3.307	-0.024	0.586	0.79
	HMGCS1	Hmgcs1	3-hydroxy-3-methylglutaryl-CoA synthase 1	Yes(113.37)	No	No	No	No	Yes	No	No	Yes	3	7.257	0.006	0.873	0.942
	HPCA	Hpca	hippocalcin	Yes(121.78)	No	No	No	No	No	No	Yes	Yes	3	5.666	-0.051	0.184	0.444
	HPCAL4	Hpcal4	hippocalcin like 4	Yes(76.14)	No	No	No	No	Yes	No	No	Yes	3	8.852	0.026	0.271	0.54
	IGSF8	Igsf8	immunoglobulin superfamily member 8	Yes(50.59)	No	No	No	No	Yes	No	Yes	Yes	4	6.654	-0.039	0.209	0.473
	IMPACT	Impact	impact RWD domain protein	Yes(14.03)	No	No	No	No	No	No	Yes	Yes	3	5.321	-0.021	0.406	0.662
	ITPR1	Itpr1	inositol 1,4,5-trisphosphate receptor type 1	Yes(25.59)	No	No	No	No	Yes	No	Yes	Yes	4	9.249	0.011	0.698	0.855
	KCNA1	Kcna1	potassium voltage-gated channel subfamily A member 1	Yes(8.63)	No	No	No	No	No	No	Yes	Yes	3	6.608	-0.056	0.137	0.385
	KCNC4	Kcnc4	potassium voltage-gated channel subfamily C member 4	Yes(6.20)	No	No	No	No	Yes	No	No	Yes	3	4.495	-0.043	0.269	0.537
	KCND2	Kcnd2	potassium voltage-gated channel subfamily D member 2	Yes(12.93)	No	No	No	No	Yes	No	No	Yes	3	6.319	0.07	0.0178	0.144
	KCND3	Kcnd3	potassium voltage-gated channel subfamily D member 3	Yes(15.51)	No	No	No	No	Yes	No	No	Yes	3	7.453	0.025	0.332	0.596
	KCNK2	Kcnk2	potassium two pore domain channel subfamily K member 2	Yes(6.10)	No	No	No	No	Yes	No	No	Yes	3	3.969	-0.051	0.0637	0.265
	KCTD8	Kctd8	potassium channel tetramerization domain containing 8	Yes(5.90)	No	No	No	No	No	No	Yes	Yes	3	3.675	0.028	0.346	0.61
	LGALS1	Lgals1	galectin 1	Yes(103.02)	No	No	No	No	No	No	Yes	Yes	3	6.154	-0.09	0.0168	0.14
	LMO4	Lmo4	LIM domain only 4	Yes(112.05)	No	No	No	No	Yes	No	No	Yes	3	8.47	0.012	0.718	0.864
	LPL	Lpl	lipoprotein lipase	Yes(29.84)	No	Yes	No	No	No	Yes	Yes	No	4	5	0.182	0.00111	0.0416
	LRFN5	Lrfn5	leucine rich repeat and fibronectin type III domain containing 5	Yes(8.68)	No	No	No	No	No	No	Yes	Yes	3	6.397	-0.018	0.523	0.748
	MAF	Maf	MAF bZIP transcription factor	Yes(9.29)	No	No	No	No	Yes	No	Yes	No	3	5.478	0.005	0.886	0.948
	MAFB	Mafb	MAF bZIP transcription factor B	Yes(10.13)	No	No	No	No	Yes	No	No	Yes	3	3.859	-0.003	0.938	0.974
	MAP4K4	Map4k4	mitogen-activated protein kinase kinase kinase kinase 4	Yes(92.59)	No	No	No	No	No	No	Yes	Yes	3	6.924	0.073	0.0825	0.301
	MBP	Mbp	myelin basic protein	Yes(1161.10)	No	No	No	No	Yes	No	Yes	Yes	4	9.321	-0.02	0.737	0.873
	MEF2C	Mef2c	myocyte enhancer factor 2C	Yes(152.05)	No	No	No	No	Yes	No	No	Yes	3	9.627	0.077	0.0271	0.173
	MPPED2	Mpped2	metallophosphoesterase domain containing 2	Yes(9.12)	Yes	No	No	No	No	No	Yes	Yes	4	4.639	-0.063	0.0109	0.114
	MT3	Mt3	metallothionein 3	Yes(166.55)	No	No	No	No	No	No	Yes	Yes	3	7.305	-0.132	0.0121	0.121
	NDRG2	Ndrg2	NDRG family member 2	Yes(527.35)	No	No	No	No	Yes	Yes	No	No	3	8.561	-0.136	0.000256	0.0207
	NDRG4	Ndrg4	NDRG family member 4	Yes(280.69)	Yes	No	No	No	No	No	No	Yes	3	9.2	-0.076	0.00781	0.0978
	NELL2	Nell2	neural EGFL like 2	Yes(138.37)	No	No	No	No	Yes	No	No	Yes	3	8.718	0.053	0.116	0.353
	NETO1	Neto1	neuropilin and tolloid like 1	Yes(38.71)	No	No	No	No	Yes	No	No	Yes	3	5.624	0.042	0.164	0.42
	NETO2	Neto2	neuropilin and tolloid like 2	Yes(12.18)	No	No	No	No	No	No	Yes	Yes	3	6.233	0.02	0.497	0.729
	NFASC	Nfasc	neurofascin	Yes(35.53)	No	No	No	No	No	No	Yes	Yes	3	7.565	0.02	0.628	0.817
	NFIA	Nfia	nuclear factor I A	Yes(11.45)	No	No	No	No	Yes	No	No	Yes	3	6.864	0.037	0.33	0.595
	NFIB	Nfib	nuclear factor I B	Yes(17.92)	No	No	No	No	Yes	No	Yes	Yes	4	7.236	0.046	0.0939	0.319
	NINJ1	Ninj1	ninjurin 1	Yes(25.03)	No	No	No	No	No	No	Yes	Yes	3	2.84	0.004	0.911	0.961
	NPAS4	Npas4	neuronal PAS domain protein 4	No(3.60)	No	No	No	No	Yes	No	Yes	Yes	3
	NPTN	Nptn	neuroplastin	Yes(140.95)	No	No	No	No	No	No	Yes	Yes	3	8.224	0.014	0.671	0.841
	NPY	Npy	neuropeptide Y	Yes(87.05)	No	Yes	No	No	No	No	No	Yes	3	2.955	-0.104	0.115	0.352
	NR2F2	Nr2f2	nuclear receptor subfamily 2 group F member 2	Yes(5.79)	No	No	No	No	Yes	No	No	Yes	3	2.379	0.027	0.493	0.726
	NREP	Nrep	neuronal regeneration related protein	Yes(87.61)	No	No	No	No	Yes	No	No	Yes	3	6.178	-0.047	0.107	0.338
	NRGN	Nrgn	neurogranin	Yes(307.46)	Yes	Yes	No	No	No	No	No	Yes	4	5.146	-0.137	0.0406	0.212
	NRP1	Nrp1	neuropilin 1	Yes(10.56)	No	No	No	No	Yes	No	No	Yes	3	4.952	-0.001	0.965	0.985
	NRSN1	Nrsn1	neurensin 1	Yes(58.91)	No	No	No	No	No	Yes	Yes	Yes	4	6.188	0.12	0.00126	0.0446
	NTM	Ntm	neurotrimin	Yes(101.60)	No	No	No	No	No	No	Yes	Yes	3	6.898	0.008	0.655	0.832
	NTRK3	Ntrk3	neurotrophic receptor tyrosine kinase 3	Yes(32.85)	No	No	No	No	No	No	Yes	Yes	3	8.247	0.062	0.0346	0.196
	OLFM1	Olfm1	olfactomedin 1	Yes(338.12)	No	No	No	No	No	No	Yes	Yes	3	8.736	-0.042	0.167	0.424
	OLFM3	Olfm3	olfactomedin 3	Yes(16.31)	No	No	No	No	Yes	No	No	Yes	3	7.077	0.013	0.747	0.877
	OPCML	Opcml	opioid binding protein/cell adhesion molecule like	No(0.00)	Yes	Yes	No	No	Yes	No	No	Yes	4	7.864	0.037	0.241	0.509
	OSBPL3	Osbpl3	oxysterol binding protein like 3	Yes(7.57)	Yes	No	No	No	Yes	No	No	No	3	5.329	0.042	0.124	0.364
	OXR1	Oxr1	oxidation resistance 1	Yes(60.65)	No	No	No	No	Yes	No	No	Yes	3	9.026	0.069	0.0449	0.223
	PACSIN1	Pacsin1	protein kinase C and casein kinase substrate in neurons 1	Yes(76.04)	No	No	No	No	No	No	Yes	Yes	3	7.342	-0.088	0.0256	0.169
	PARM1	Parm1	prostate androgen-regulated mucin-like protein 1	Yes(27.67)	No	No	No	No	No	Yes	Yes	No	3	7.226	0.111	0.000953	0.0382
	PCSK2	Pcsk2	proprotein convertase subtilisin/kexin type 2	Yes(18.99)	No	No	No	No	Yes	No	No	Yes	3	6.488	-0.066	0.0343	0.195
	PGRMC1	Pgrmc1	progesterone receptor membrane component 1	Yes(121.85)	No	No	No	No	No	No	Yes	Yes	3	7.438	0.016	0.571	0.781
	PLEKHO1	Plekho1	pleckstrin homology domain containing O1	Yes(24.83)	Yes	No	No	No	Yes	No	No	No	3	5.166	-0.025	0.392	0.65
	PLXNA2	Plxna2	plexin A2	Yes(9.97)	No	Yes	No	No	No	No	Yes	Yes	4	6.768	-0.044	0.252	0.521
	PPARGC1A	Ppargc1a	PPARG coactivator 1 alpha	Yes(5.35)	No	No	No	No	Yes	No	No	Yes	3	5.511	0.016	0.55	0.767
	PPM1H	Ppm1h	protein phosphatase, Mg2+/Mn2+ dependent 1H	Yes(14.82)	No	No	No	No	Yes	No	No	Yes	3	6.942	0.003	0.914	0.963
	PRDX6	Prdx6	peroxiredoxin 6	Yes(81.78)	No	No	No	No	No	Yes	Yes	No	3	6.725	-0.097	0.00117	0.0425
	PRKCA	Prkca	protein kinase C alpha	Yes(26.49)	No	No	No	No	Yes	No	No	Yes	3	8.064	-0.003	0.893	0.952
	PSD	Psd	pleckstrin and Sec7 domain containing	Yes(55.60)	No	No	No	No	No	Yes	No	Yes	3	7.583	-0.113	0.000683	0.033
	PTN	Ptn	pleiotrophin	Yes(144.53)	Yes	No	No	No	No	No	No	Yes	3	6.949	-0.029	0.442	0.689
	PTPRZ1	Ptprz1	protein tyrosine phosphatase receptor type Z1	Yes(150.07)	No	Yes	No	No	No	No	No	Yes	3	8.463	0.023	0.522	0.748
	QKI	Qk	QKI, KH domain containing RNA binding	Yes(239.87)	No	No	No	No	No	No	Yes	Yes	3	9.993	0.036	0.347	0.61
	RAB27B	Rab27b	RAB27B, member RAS oncogene family	Yes(14.11)	No	No	No	No	No	No	Yes	Yes	3	7.111	0.15	0.00268	0.0586
	RAB3C	Rab3c	RAB3C, member RAS oncogene family	Yes(35.78)	No	No	No	No	Yes	Yes	No	Yes	4	8.621	0.161	0.00081	0.0353
	RAB6B	Rab6b	RAB6B, member RAS oncogene family	Yes(111.03)	No	No	No	No	Yes	No	No	Yes	3	8.999	0.049	0.109	0.342
	RAMP1	Ramp1	receptor activity modifying protein 1	Yes(32.56)	No	No	No	No	Yes	No	Yes	No	3	4.907	-0.09	0.0319	0.187
	RAP1A	Rap1a	RAP1A, member of RAS oncogene family	Yes(45.13)	No	No	No	No	No	No	Yes	Yes	3	6.224	0.049	0.0387	0.207
	RAP2A	Rap2a	RAP2A, member of RAS oncogene family	Yes(53.44)	No	No	No	No	Yes	No	Yes	No	3	8.781	0.047	0.0585	0.254
	RGS12	Rgs12	regulator of G protein signaling 12	Yes(35.16)	No	No	No	No	No	No	Yes	Yes	3	6.018	-0.047	0.08	0.297
	RGS4	Rgs4	regulator of G protein signaling 4	Yes(156.16)	No	Yes	No	No	No	No	No	Yes	3	9.425	0.004	0.942	0.975
	RGS7BP	Rgs7bp	regulator of G protein signaling 7 binding protein	Yes(28.56)	No	No	No	No	No	No	Yes	Yes	3	6.6	0.09	0.0305	0.183
	RIT2	Rit2	Ras like without CAAX 2	Yes(15.60)	No	No	No	No	No	No	Yes	Yes	3	2.96	-0.027	0.548	0.766
	RORA	Rora	RAR related orphan receptor A	Yes(5.03)	No	No	No	No	No	Yes	No	Yes	3	7.383	0.116	1.52e-05	0.00535
	RRAS2	Rras2	RAS related 2	Yes(5.93)	No	No	No	No	No	No	Yes	Yes	3	3.73	0.023	0.401	0.658
	SCG2	Scg2	secretogranin II	Yes(126.50)	No	Yes	No	No	No	No	No	Yes	3	7.23	0.126	0.0202	0.151
	SCN1B	Scn1b	sodium voltage-gated channel beta subunit 1	Yes(25.12)	No	No	No	No	Yes	Yes	No	Yes	4	6.063	-0.169	2.47e-05	0.00688
	SCRT1	Scrt1	scratch family transcriptional repressor 1	No(1.47)	No	No	No	No	No	Yes	Yes	Yes	3	2.432	-0.209	0.0012	0.0431
	SERPINI1	Serpini1	serpin family I member 1	Yes(188.96)	No	No	No	No	No	No	Yes	Yes	3	8.48	0.02	0.63	0.818
	SEZ6	Sez6	seizure related 6 homolog	Yes(32.61)	No	No	No	No	No	No	Yes	Yes	3	4.307	0.009	0.828	0.92
	SLC1A2	Slc1a2	solute carrier family 1 member 2	Yes(217.39)	No	Yes	No	No	No	No	Yes	Yes	4	12.72	-0.005	0.906	0.959
	SLC25A1	Slc25a1	solute carrier family 25 (mitochondrial carrier, citrate transporter), member 1	Yes(14.12)	No	No	Yes	No	No	No	Yes	No	3	3.531	-0.051	0.166	0.422
	SLC32A1	Slc32a1	solute carrier family 32 member 1	Yes(7.77)	Yes	No	No	No	No	No	No	Yes	3	3.306	-0.014	0.774	0.891
	SLC38A1	Slc38a1	solute carrier family 38 member 1	Yes(33.00)	No	No	No	No	No	No	Yes	Yes	3	6.967	0.016	0.453	0.698
	SLC4A10	Slc4a10	solute carrier family 4 member 10	Yes(39.98)	Yes	No	No	No	No	No	Yes	Yes	4	8.549	0.032	0.273	0.541
	SLC6A17	Slc6a17	solute carrier family 6 member 17	Yes(40.06)	No	No	No	No	Yes	No	Yes	Yes	4	6.853	-0.002	0.962	0.983
	SLIT2	Slit2	slit guidance ligand 2	Yes(7.70)	No	No	No	No	No	No	Yes	Yes	3	6.175	0.092	0.00359	0.0683
	SNAP25	Snap25	synaptosome associated protein 25	Yes(810.74)	No	No	No	No	No	No	Yes	Yes	3	10.92	-0.037	0.362	0.623
	SNAP91	Snap91	synaptosome associated protein 91	Yes(75.59)	Yes	No	No	Yes	No	No	No	No	3	8.152	0.032	0.329	0.594
	SOCS2	Socs2	suppressor of cytokine signaling 2	No(3.97)	No	No	No	No	No	Yes	Yes	Yes	3	3.29	-0.106	7.08e-05	0.0114
	SOX4	Sox4	SRY-box transcription factor 4	Yes(16.85)	No	No	No	No	Yes	No	No	Yes	3	3.495	0.043	0.317	0.584
	SPOCK2	Spock2	SPARC (osteonectin), cwcv and kazal like domains proteoglycan 2	Yes(81.32)	No	No	No	No	Yes	No	No	Yes	3	8.465	-0.065	0.0128	0.124
	SPP1	Spp1	secreted phosphoprotein 1	Yes(370.32)	No	No	No	No	No	No	Yes	Yes	3	7.057	0.049	0.624	0.814
	SRRM4	Srrm4	serine/arginine repetitive matrix 4	Yes(7.89)	No	No	No	No	Yes	No	Yes	Yes	4	5.751	0.018	0.676	0.843
	STK32C	Stk32c	serine/threonine kinase 32C	Yes(20.73)	No	No	No	No	Yes	No	Yes	No	3	5.126	-0.047	0.141	0.388
	SYNGR3	Syngr3	synaptogyrin 3	Yes(39.14)	No	No	No	No	No	No	Yes	Yes	3	5.843	-0.096	0.00867	0.103
	SYNM	Synm	synemin	Yes(24.67)	No	No	No	No	Yes	No	Yes	Yes	4	7.075	0.052	0.0446	0.222
	SYP	Syp	synaptophysin	Yes(232.85)	No	No	No	No	No	No	Yes	Yes	3	8.897	-0.035	0.456	0.701
	SYT1	Syt1	synaptotagmin 1	Yes(281.06)	No	No	No	No	No	No	Yes	Yes	3	10.21	0.064	0.117	0.354
	TAC3	Tac2	tachykinin precursor 3	Yes(14.98)	Yes	No	No	Yes	No	No	No	Yes	4	1.639	-0.07	0.115	0.352
	TENM1	Tenm1	teneurin transmembrane protein 1	No(2.37)	No	No	No	No	No	Yes	Yes	Yes	3	5.828	0.109	2.44e-05	0.00688
	TENM3	Tenm3	teneurin transmembrane protein 3	Yes(8.06)	No	No	No	No	Yes	Yes	No	Yes	4	6.626	0.1	0.00141	0.0465
	THY1	Thy1	Thy-1 cell surface antigen	Yes(315.52)	No	No	No	No	No	No	Yes	Yes	3	7.559	-0.01	0.769	0.889
	TIMP2	Timp2	TIMP metallopeptidase inhibitor 2	Yes(107.98)	No	No	No	No	No	Yes	Yes	Yes	4	6.185	0.098	0.000366	0.0248
	TMEM108	Tmem108	transmembrane protein 108	Yes(14.76)	No	No	No	No	No	No	Yes	Yes	3	3.586	0.038	0.274	0.542
	TOX3	Tox3	TOX high mobility group box family member 3	Yes(5.09)	No	No	No	No	No	Yes	No	Yes	3	1.909	0.159	0.000536	0.0294
	TSPAN13	Tspan13	tetraspanin 13	Yes(46.17)	No	No	No	No	Yes	No	Yes	No	3	6.588	0.049	0.193	0.455
	UCHL1	Uchl1	ubiquitin C-terminal hydrolase L1	Yes(589.51)	No	No	No	No	No	No	Yes	Yes	3	9.201	-0.055	0.0896	0.312
	UGT8	Ugt8a	UDP glycosyltransferase 8	Yes(53.75)	No	No	No	No	Yes	No	No	Yes	3	6.374	-0.049	0.454	0.699
	UNC13C	Unc13c	unc-13 homolog C	Yes(10.63)	No	No	No	No	No	No	Yes	Yes	3	8.071	-0.03	0.278	0.546
	UTRN	Utrn	utrophin	Yes(15.19)	No	No	No	No	No	No	Yes	Yes	3	6.954	-0.008	0.774	0.891
	YWHAG	Ywhag	tyrosine 3-monooxygenase/tryptophan 5-monooxygenase activation protein gamma	Yes(287.66)	No	No	No	No	Yes	No	No	Yes	3	9.615	0.044	0.185	0.445
	YWHAH	Ywhah	tyrosine 3-monooxygenase/tryptophan 5-monooxygenase activation protein eta	Yes(429.53)	No	Yes	No	No	No	No	No	Yes	3	8.971	-0.009	0.796	0.903
	YWHAQ	Ywhaq	tyrosine 3-monooxygenase/tryptophan 5-monooxygenase activation protein theta	Yes(207.21)	No	No	No	No	No	No	Yes	Yes	3	8.652	-0.008	0.725	0.868
DEGs exclusive to top-ranked Autism and Schizophrenia gene sets	ACHE	Ache	acetylcholinesterase (Cartwright blood group)	Yes(8.36)	No	No	No	No	Yes	No	No	Yes	3	3.449	-0.001	0.973	0.988
	CDH13	Cdh13	cadherin 13	Yes(45.89)	No	No	No	No	Yes	Yes	No	Yes	4	6.255	0.124	0.000245	0.0204
	CELF4	Celf4	CUGBP Elav-like family member 4	Yes(58.83)	No	No	No	No	Yes	No	No	Yes	3	7.23	-0.022	0.363	0.624
	CNKSR2	Cnksr2	connector enhancer of kinase suppressor of Ras 2	Yes(39.89)	Yes	No	No	No	No	No	Yes	Yes	4	8.145	0.034	0.176	0.435
	CNTN4	Cntn4	contactin 4	Yes(10.41)	Yes	No	No	No	No	No	No	Yes	3	6.059	0.014	0.574	0.783
	CNTNAP2	Cntnap2	contactin associated protein like 2	Yes(28.38)	No	No	No	No	Yes	No	No	Yes	3	8.435	0.069	0.0557	0.247
	GRIA1	Gria1	glutamate ionotropic receptor AMPA type subunit 1	Yes(39.78)	No	Yes	No	No	No	No	No	Yes	3	7.011	0.068	0.00847	0.101
	GRIN1	Grin1	glutamate ionotropic receptor NMDA type subunit 1	Yes(103.45)	No	Yes	No	No	No	No	Yes	Yes	4	7.457	-0.028	0.559	0.774
	GRIN2A	Grin2a	glutamate ionotropic receptor NMDA type subunit 2A	Yes(19.49)	No	No	No	No	Yes	No	Yes	Yes	4	8.246	0.066	0.0854	0.306
	GRIN2B	Grin2b	glutamate ionotropic receptor NMDA type subunit 2B	No(NA)	No	Yes	No	No	No	No	Yes	Yes	3	7.079	0.081	0.0312	0.185
	NR4A2	Nr4a2	nuclear receptor subfamily 4 group A member 2	Yes(9.83)	No	Yes	No	No	Yes	No	No	Yes	4	2.733	-0.019	0.769	0.889
	PCDH19	Pcdh19	protocadherin 19	Yes(6.86)	No	No	No	No	No	No	Yes	Yes	3	6.013	0.108	0.00471	0.0781
	PLCB1	Plcb1	phospholipase C beta 1	Yes(39.04)	No	No	No	No	Yes	No	No	Yes	3	8.361	0.061	0.0703	0.279
	PRKCB	Prkcb	protein kinase C beta	Yes(73.84)	Yes	No	No	No	Yes	No	Yes	Yes	5	9.521	0.031	0.333	0.597
	RBFOX1	Rbfox1	RNA binding fox-1 homolog 1	Yes(55.98)	Yes	No	No	No	Yes	No	No	No	3	7.386	0.032	0.302	0.571
	RELN	Reln	reelin	Yes(5.06)	No	Yes	No	No	No	No	Yes	Yes	4	6.535	0.091	0.0761	0.29
	RIMS1	Rims1	regulating synaptic membrane exocytosis 1	Yes(20.24)	Yes	No	No	No	No	No	Yes	Yes	4	8.529	-0.013	0.565	0.777
	SLC6A1	Slc6a1	solute carrier family 6 member 1	Yes(61.69)	No	No	No	No	No	No	Yes	Yes	3	7.566	-0.064	0.027	0.172
	STXBP1	Stxbp1	syntaxin binding protein 1	Yes(189.30)	No	No	No	No	Yes	No	No	Yes	3	7.907	-0.004	0.94	0.974
	ZNF804A	Zfp804a	zinc finger protein 804A	No(3.67)	Yes	Yes	No	No	No	No	No	Yes	3	4.131	0.108	0.00522	0.0816
DEGs exclusive to top-ranked Autism (SFARI) gene sets	ARX	Arx	aristaless related homeobox
	ATP2B2	Atp2b2	ATPase plasma membrane Ca2+ transporting 2
	BCL11A	Bcl11a	BAF chromatin remodeling complex subunit BCL11A
	CACNA2D3	Cacna2d3	calcium voltage-gated channel auxiliary subunit alpha2delta 3
	CNTN5	Cntn5	contactin 5
	CNTNAP4	Cntnap4	contactin associated protein like 4
	CTNND2	Ctnnd2	catenin delta 2
	DLGAP1	Dlgap1	DLG associated protein 1
	DPP10	Dpp10	dipeptidyl peptidase like 10
	GABRG3	Gabrg3	gamma-aminobutyric acid type A receptor gamma3 subunit
	KCNQ3	Kcnq3	potassium voltage-gated channel subfamily Q member 3
	KCNS3	Kcns3	potassium voltage-gated channel modifier subfamily S member 3
	LAMB1	Lamb1	laminin subunit beta 1
	MYO5A	Myo5a	myosin VA
	MYT1L	Myt1l	myelin transcription factor 1 like
	NRXN3	Nrxn3	neurexin III
	PLXNA4	Plxna4	plexin A4
	ROBO2	Robo2	roundabout guidance receptor 2
	SATB1	Satb1	SATB homeobox 1
	SCN1A	Scn1a	sodium voltage-gated channel alpha subunit 1
	SCN8A	Scn8a	sodium voltage-gated channel alpha subunit 8
	SEMA5A	Sema5a	semaphorin 5A
	SLC12A5	Slc12a5	solute carrier family 12 member 5
	SLC7A3	Slc7a3	solute carrier family 7 member 3
	SPARCL1	Sparcl1	SPARC like 1
Notes from http://www.szdb.org/gene_rank.php
b - Brain Exp	-We downloaded the brain expression data from The Human Protein Atlas (http://v13.proteinatlas.org/, PMID: 24309898). The brain expression data was used to assess whether a gene is expressed in brain tissue. We set FPKM (Fragments Per Kilobase Million) to "5" as the threshold. If FPKM > 5, we set this value as "Yes", otherwise, "No".
c - GWAS	-Whether a gene was identified by PGC2 GWAS (PMID: 25056061) or CLOZUK + PGC2 GWAS (PMID: 29483656). More details please refer to the original publications or "Gene" > "Genes identified by GWAS" in this database.
d - Linkage	-Whether a gene was identified by Linkage and Association studies. More details please refer to "Gene" > "Genes Identified by Linkage and Association study" in this database.
e - CNV	-Whether a gene was affected by CNV (Copy Number Variant) which was reported by Marshall et al. (PMID: 27869829). More details please refer to the original publications or "Gene" > "Genes affected by CNVs" in this database.
f - Integrative	-Whether a gene was identified by gene expression integrative analysis or gene expression imputation study (PMID: 30911161). More details please refer to the original publication of gene expression imputation study or "Gene" > "Genes identified by integrative analysis" and "Genes Identified by expression imputation" in this database.
g - Diff Methy	-Whether a gene was differentially methylated between schizophrenia cases and healthy controls in frontal cortex region. More details please refer to the original publication (PMID: 26619358) or "Gene" > "Genes differentially methylated in schizophrenia" in this database.
h - Diff Exp	-Whether a gene was differentially expressed between schizophrenia cases and healthy controls in DLPFC (dorsolateral prefrontal cortex) region. More details please refer to the original publication (PMID: 27668389) or "Gene" > "Genes identified by GWAS" in this database.
I - Exome	-Whether a gene was identified by exome sequencing studies. More details please refer to "Gene" > "Genes Identified by exome sequencing" in this database.
j - GO	-Whether the Gene Ontology (GO) annotation of a gene is related to brain or neuron funciton.
k - Total	-The total number of "Yes" in this row.

## Sheet: Table4b_All.SZDB
Top-ranked SZDB used for mapping with DEGs
Gene	Brain Exp	GWAS c	Linkage d	CNV e	Integrative f	Diff Methy g	Diff Exp h	Exome i	GO j	Total k
CACNA1C	Yes(6.19)	Yes	No	No	Yes	Yes	No	Yes	Yes	6
FXR1	Yes(45.80)	Yes	No	No	Yes	Yes	Yes	No	Yes	6
TCF7L2	Yes(8.98)	Yes	Yes	No	Yes	Yes	Yes	No	No	6
ASPHD1	Yes(26.68)	Yes	No	Yes	No	No	Yes	Yes	No	5
BCCIP	Yes(26.92)	No	No	No	No	Yes	Yes	Yes	Yes	5
BCL6	Yes(29.50)	No	No	No	No	Yes	Yes	Yes	Yes	5
CHRM3	Yes(12.94)	Yes	No	No	No	Yes	No	Yes	Yes	5
CLCN3	Yes(51.53)	Yes	No	No	Yes	No	No	Yes	Yes	5
CRKL	Yes(29.72)	No	No	Yes	No	Yes	No	Yes	Yes	5
DBNL	Yes(37.22)	No	No	No	No	Yes	Yes	Yes	Yes	5
DLG1	Yes(52.38)	No	No	Yes	No	No	Yes	Yes	Yes	5
FBXO45	Yes(12.30)	No	No	Yes	No	Yes	No	Yes	Yes	5
H2AFY2	Yes(9.64)	No	No	No	Yes	Yes	No	Yes	Yes	5
MKLN1	Yes(15.56)	No	No	No	No	Yes	Yes	Yes	Yes	5
NTNG2	Yes(11.77)	No	Yes	No	No	Yes	Yes	No	Yes	5
PPP4C	Yes(17.85)	Yes	No	Yes	No	Yes	No	Yes	No	5
PRKCB	Yes(73.84)	Yes	No	No	No	Yes	No	Yes	Yes	5
PTK2B	Yes(36.39)	Yes	No	No	No	Yes	No	Yes	Yes	5
RTN4R	Yes(10.26)	No	Yes	Yes	No	No	Yes	No	Yes	5
SF3B1	Yes(87.22)	Yes	No	No	Yes	Yes	No	Yes	No	5
ZEB2	Yes(68.10)	Yes	No	No	No	Yes	No	Yes	Yes	5
2020-09-11	Yes(70.26)	No	No	No	No	Yes	No	Yes	Yes	4
GABRA1	Yes(66.64)	No	Yes	No	No	Yes	No	No	Yes	4
GABRG2	Yes(53.73)	No	Yes	No	No	No	No	Yes	Yes	4
GCLM	Yes(7.95)	No	Yes	No	No	No	No	Yes	Yes	4
GIT1	Yes(43.23)	No	No	No	No	Yes	No	Yes	Yes	4
GPR37	Yes(39.38)	No	No	No	No	Yes	No	Yes	Yes	4
GRIN1	Yes(103.45)	No	Yes	No	No	No	No	Yes	Yes	4
GRIN2A	Yes(19.49)	No	No	No	No	Yes	No	Yes	Yes	4
GSK3B	Yes(24.65)	No	Yes	No	No	No	No	Yes	Yes	4
HDAC4	Yes(8.73)	No	No	No	No	Yes	No	Yes	Yes	4
HMG20B	Yes(9.17)	No	No	No	No	Yes	No	Yes	Yes	4
HNRNPU	Yes(108.84)	No	No	No	No	Yes	Yes	Yes	No	4
HSP90AA1	Yes(411.41)	No	No	No	No	No	Yes	Yes	Yes	4
HSP90AB1	Yes(328.19)	No	No	No	No	Yes	No	Yes	Yes	4
HTR2A	Yes(17.65)	No	Yes	No	No	No	No	Yes	Yes	4
IGSF8	Yes(50.59)	No	No	No	No	Yes	No	Yes	Yes	4
IL18	Yes(5.29)	No	Yes	No	No	No	No	Yes	Yes	4
INO80E	Yes(20.22)	No	No	Yes	Yes	Yes	No	No	No	4
INSIG2	Yes(15.15)	No	Yes	No	No	No	Yes	Yes	No	4
IRF2BPL	Yes(8.35)	No	No	No	No	Yes	No	Yes	Yes	4
ITPR1	Yes(25.59)	No	No	No	No	Yes	No	Yes	Yes	4
JARID2	Yes(6.78)	No	Yes	No	No	No	No	Yes	Yes	4
KIF3B	Yes(30.19)	No	No	No	No	Yes	No	Yes	Yes	4
KLHL20	Yes(9.35)	No	No	No	No	Yes	No	Yes	Yes	4
LMTK3	Yes(9.45)	No	No	No	No	Yes	No	Yes	Yes	4
LPL	Yes(29.84)	No	Yes	No	No	No	Yes	Yes	No	4
LZTS1	Yes(6.32)	No	Yes	No	No	No	Yes	No	Yes	4
MACROD2	Yes(12.63)	No	No	No	No	Yes	No	Yes	Yes	4
MAGI2	Yes(24.46)	No	Yes	No	No	Yes	No	No	Yes	4
MAOA	Yes(13.07)	No	Yes	No	No	No	No	Yes	Yes	4
MBNL1	Yes(27.58)	No	No	No	No	No	Yes	Yes	Yes	4
MBP	Yes(1161.10)	No	No	No	No	Yes	No	Yes	Yes	4
MCRS1	Yes(23.24)	No	No	No	No	Yes	Yes	Yes	No	4
MDGA1	Yes(6.01)	No	Yes	No	No	Yes	No	No	Yes	4
MED12	Yes(8.48)	No	Yes	No	No	Yes	No	No	Yes	4
MFF	Yes(51.03)	No	No	No	No	Yes	No	Yes	Yes	4
MPPED2	Yes(9.12)	Yes	No	No	No	No	No	Yes	Yes	4
MYH10	Yes(35.58)	No	No	No	No	Yes	No	Yes	Yes	4
NAPG	Yes(30.78)	No	No	No	No	Yes	No	Yes	Yes	4
NCAN	Yes(86.79)	Yes	No	No	No	Yes	No	Yes	No	4
NCKIPSD	Yes(16.95)	No	No	No	No	Yes	No	Yes	Yes	4
NDUFA2	Yes(35.81)	Yes	No	No	No	Yes	No	Yes	No	4
NFIB	Yes(17.92)	No	No	No	No	Yes	No	Yes	Yes	4
NR1D1	Yes(19.12)	No	No	No	No	Yes	No	Yes	Yes	4
NR4A2	Yes(9.83)	No	Yes	No	No	Yes	No	No	Yes	4
NRBP2	Yes(35.49)	No	No	No	No	Yes	No	Yes	Yes	4
NRG1	No(4.47)	No	Yes	No	No	Yes	No	Yes	Yes	4
NRG3	Yes(15.88)	No	No	No	No	Yes	No	Yes	Yes	4
NRGN	Yes(307.46)	Yes	Yes	No	No	No	No	No	Yes	4
NRSN1	Yes(58.91)	No	No	No	No	No	Yes	Yes	Yes	4
NRXN1	Yes(92.04)	No	No	Yes	No	No	No	Yes	Yes	4
OLIG2	Yes(38.23)	No	Yes	No	No	Yes	No	No	Yes	4
OMG	Yes(78.20)	No	No	No	No	No	Yes	Yes	Yes	4
OPCML	No(0.00)	Yes	Yes	No	No	Yes	No	No	Yes	4
P2RX6	No(4.99)	No	No	Yes	No	Yes	Yes	No	Yes	4
PAK2	Yes(16.96)	No	No	Yes	No	No	No	Yes	Yes	4
PCCB	Yes(26.64)	Yes	No	No	Yes	Yes	No	No	No	4
PCDHA10	Yes(9.16)	Yes	No	No	No	No	No	Yes	Yes	4
PDCD11	Yes(5.84)	Yes	No	No	No	Yes	No	Yes	No	4
PDE4B	Yes(38.88)	Yes	Yes	No	No	No	No	No	Yes	4
PDGFC	Yes(8.18)	No	No	No	No	Yes	No	Yes	Yes	4
PITPNA	Yes(51.77)	No	No	No	Yes	No	No	Yes	Yes	4
PJA2	Yes(144.54)	No	No	No	No	Yes	No	Yes	Yes	4
PLCL1	Yes(6.02)	Yes	No	No	No	Yes	No	No	Yes	4
PLCL2	Yes(11.29)	Yes	No	No	No	No	No	Yes	Yes	4
PLXNA2	Yes(9.97)	No	Yes	No	No	No	No	Yes	Yes	4
PMEPA1	Yes(16.42)	Yes	No	No	No	No	Yes	Yes	No	4
PPP1R13B	Yes(11.68)	Yes	No	No	No	No	No	Yes	Yes	4
PPP1R1B	Yes(49.22)	No	No	No	No	Yes	Yes	No	Yes	4
PRODH	Yes(24.04)	No	Yes	No	No	No	Yes	Yes	No	4
PRR12	No(4.46)	Yes	No	No	Yes	No	No	Yes	Yes	4
PSD3	Yes(52.71)	Yes	No	No	No	No	No	Yes	Yes	4
PTPRF	Yes(36.92)	Yes	No	No	No	No	No	Yes	Yes	4
RAB11FIP4	Yes(50.05)	No	No	No	No	Yes	No	Yes	Yes	4
RAB3C	Yes(35.78)	No	No	No	No	Yes	Yes	No	Yes	4
RANBP1	Yes(30.73)	No	Yes	Yes	No	Yes	No	No	No	4
RANGAP1	Yes(42.80)	Yes	No	No	No	No	No	Yes	Yes	4
RASA1	Yes(20.45)	No	No	No	No	Yes	Yes	No	Yes	4
RELA	Yes(20.09)	Yes	No	No	No	No	No	Yes	Yes	4
RELN	Yes(5.06)	No	Yes	No	No	No	No	Yes	Yes	4
RERE	Yes(25.51)	Yes	No	No	Yes	No	No	No	Yes	4
RFT1	Yes(7.10)	Yes	No	No	No	Yes	No	Yes	No	4
RFX3	Yes(5.55)	No	No	No	No	Yes	Yes	Yes	No	4
RILPL2	Yes(5.90)	Yes	No	No	No	Yes	No	Yes	No	4
RIMS1	Yes(20.24)	Yes	No	No	No	No	No	Yes	Yes	4
RIMS2	Yes(19.86)	No	No	No	No	Yes	No	Yes	Yes	4
RMND5A	Yes(17.95)	No	No	No	No	Yes	Yes	Yes	No	4
RPLP0	Yes(69.55)	No	No	No	No	Yes	No	Yes	Yes	4
RPS17	Yes(103.00)	Yes	No	No	Yes	No	No	No	Yes	4
RPTOR	Yes(11.28)	Yes	No	No	No	Yes	No	No	Yes	4
RSPO2	Yes(14.07)	No	No	No	No	Yes	No	Yes	Yes	4
RTN4	Yes(333.28)	No	Yes	No	No	Yes	No	No	Yes	4
S100A1	Yes(98.95)	No	Yes	No	No	No	Yes	No	Yes	4
SCN1B	Yes(25.12)	No	No	No	No	Yes	Yes	No	Yes	4
SELENBP1	Yes(17.71)	No	Yes	No	No	No	Yes	Yes	No	4
SEMA4C	Yes(18.72)	No	No	No	No	Yes	No	Yes	Yes	4
SEMA7A	Yes(13.64)	No	No	No	No	Yes	Yes	No	Yes	4
SETD6	Yes(11.46)	Yes	No	No	Yes	Yes	No	No	No	4
SEZ6L2	Yes(38.77)	Yes	No	Yes	No	No	No	No	Yes	4
SGSM2	Yes(46.36)	Yes	No	No	No	No	Yes	Yes	No	4
SLC1A2	Yes(217.39)	No	Yes	No	No	No	No	Yes	Yes	4
SLC4A10	Yes(39.98)	Yes	No	No	No	No	No	Yes	Yes	4
SLC6A17	Yes(40.06)	No	No	No	No	Yes	No	Yes	Yes	4
SLC7A6OS	Yes(7.34)	Yes	No	No	No	Yes	No	Yes	No	4
SLIT3	Yes(5.16)	No	Yes	No	No	No	No	Yes	Yes	4
SMDT1	Yes(35.53)	Yes	No	No	Yes	No	No	Yes	No	4
SNAP29	Yes(14.45)	No	Yes	Yes	No	No	No	No	Yes	4
SNX19	Yes(27.44)	Yes	No	No	Yes	No	No	Yes	No	4
SOX10	Yes(25.75)	No	Yes	No	No	No	No	Yes	Yes	4
SOX5	Yes(8.09)	Yes	No	No	No	Yes	No	No	Yes	4
SRCIN1	Yes(22.35)	No	No	No	No	Yes	No	Yes	Yes	4
SRI	Yes(139.29)	No	No	No	No	Yes	No	Yes	Yes	4
SRPK2	Yes(75.17)	Yes	No	No	No	Yes	No	No	Yes	4
SRR	Yes(12.21)	Yes	Yes	No	No	No	No	No	Yes	4
SRRM4	Yes(7.89)	No	No	No	No	Yes	No	Yes	Yes	4
ST3GAL1	Yes(8.93)	No	No	No	No	Yes	No	Yes	Yes	4
STX1A	Yes(94.95)	No	Yes	Yes	No	No	No	No	Yes	4
SYNM	Yes(24.67)	No	No	No	No	Yes	No	Yes	Yes	4
SYT11	Yes(203.35)	No	Yes	No	No	Yes	No	No	Yes	4
TAC3	Yes(14.98)	Yes	No	No	Yes	No	No	No	Yes	4
TANC2	Yes(26.39)	No	No	No	No	Yes	No	Yes	Yes	4
TAOK1	Yes(18.94)	No	No	No	No	No	Yes	Yes	Yes	4
TAOK2	Yes(18.69)	Yes	No	Yes	No	No	No	No	Yes	4
TCOF1	Yes(7.43)	No	No	No	No	Yes	No	Yes	Yes	4
TENM3	Yes(8.06)	No	No	No	No	Yes	Yes	No	Yes	4
THAP7	Yes(9.00)	No	No	Yes	No	Yes	No	Yes	No	4
THOC7	Yes(41.41)	Yes	No	No	Yes	No	No	Yes	No	4
TIMP2	Yes(107.98)	No	No	No	No	No	Yes	Yes	Yes	4
TMEM14B	Yes(28.62)	No	No	No	No	Yes	No	Yes	Yes	4
TMEM219	Yes(39.91)	Yes	No	Yes	No	No	No	Yes	No	4
TTL	Yes(21.36)	No	Yes	No	No	Yes	No	No	Yes	4
UBXN7	Yes(9.60)	No	No	Yes	No	Yes	No	Yes	No	4
UFD1L	Yes(25.41)	No	Yes	Yes	No	No	No	Yes	No	4
UNC13A	Yes(30.70)	No	No	No	No	Yes	No	Yes	Yes	4
UPF2	Yes(11.43)	No	No	No	No	Yes	Yes	Yes	No	4
VDAC1	Yes(82.06)	No	No	No	No	Yes	No	Yes	Yes	4
XBP1	Yes(18.19)	No	Yes	No	No	Yes	No	No	Yes	4
XPO1	Yes(44.59)	No	No	No	No	Yes	Yes	Yes	No	4
XPO7	Yes(27.84)	No	No	No	No	Yes	Yes	Yes	No	4
YAP1	Yes(11.97)	No	No	No	No	Yes	No	Yes	Yes	4
ZNF521	Yes(12.70)	No	No	No	No	Yes	No	Yes	Yes	4
ZNF536	Yes(10.61)	Yes	No	No	No	No	No	Yes	Yes	4
ABCB9	Yes(5.91)	Yes	No	No	No	Yes	Yes	No	No	4
ABR	Yes(108.70)	No	No	No	No	Yes	No	Yes	Yes	4
ACTR2	Yes(91.89)	No	No	No	No	Yes	Yes	No	Yes	4
ADM	Yes(5.50)	No	No	No	No	Yes	No	Yes	Yes	4
AIDA	Yes(16.48)	No	No	No	No	Yes	Yes	Yes	No	4
AK4	Yes(13.55)	No	No	No	No	Yes	Yes	No	Yes	4
AKT1	Yes(36.51)	No	Yes	No	No	No	No	Yes	Yes	4
AKT3	Yes(35.93)	Yes	No	No	No	No	No	Yes	Yes	4
ALDOA	Yes(693.27)	Yes	No	Yes	No	Yes	No	No	No	4
AMBRA1	Yes(10.16)	Yes	No	No	No	No	No	Yes	Yes	4
AP3B1	Yes(10.98)	No	No	No	No	Yes	No	Yes	Yes	4
APH1A	Yes(43.24)	Yes	No	No	No	No	No	Yes	Yes	4
ARL14EP	Yes(26.49)	Yes	No	No	Yes	Yes	No	No	No	4
ARL6	Yes(8.61)	No	No	No	No	Yes	No	Yes	Yes	4
ARVCF	Yes(9.45)	No	Yes	Yes	No	No	No	Yes	No	4
ATP2A2	Yes(132.90)	Yes	No	No	No	No	No	Yes	Yes	4
ATRX	Yes(18.27)	No	No	No	No	No	Yes	Yes	Yes	4
AUTS2	Yes(13.02)	No	No	No	No	Yes	No	Yes	Yes	4
BDNF	Yes(8.03)	No	Yes	No	No	Yes	No	No	Yes	4
BLOC1S6	Yes(36.82)	No	No	No	No	Yes	No	Yes	Yes	4
BTBD10	Yes(30.33)	No	No	No	No	Yes	No	Yes	Yes	4
C2orf69	Yes(13.39)	Yes	No	No	No	Yes	No	Yes	No	4
C4B	Yes(42.38)	No	Yes	No	No	No	No	Yes	Yes	4
CAMK2G	Yes(65.39)	No	No	No	No	Yes	Yes	No	Yes	4
CDH13	Yes(45.89)	No	No	No	No	Yes	Yes	No	Yes	4
CDK16	Yes(53.62)	No	No	No	No	No	Yes	Yes	Yes	4
CFL1	Yes(420.30)	No	No	No	No	Yes	Yes	No	Yes	4
CHGA	Yes(74.52)	No	Yes	No	No	No	No	Yes	Yes	4
CHRNA2	No(0.67)	Yes	No	No	Yes	No	Yes	No	Yes	4
CHRNB2	Yes(12.02)	No	Yes	No	No	Yes	No	No	Yes	4
CLU	Yes(3794.10)	Yes	No	No	No	Yes	No	No	Yes	4
CNKSR2	Yes(39.89)	Yes	No	No	No	No	No	Yes	Yes	4
CNR1	Yes(17.97)	No	Yes	No	No	No	No	Yes	Yes	4
CNTN3	Yes(8.88)	No	No	No	No	No	Yes	Yes	Yes	4
COMT	Yes(54.94)	No	Yes	Yes	No	No	No	No	Yes	4
CORO1C	Yes(44.81)	No	No	No	No	Yes	Yes	No	Yes	4
CPEB1	Yes(18.58)	Yes	No	No	Yes	No	No	No	Yes	4
CPLX1	Yes(31.24)	No	No	No	No	No	Yes	Yes	Yes	4
CPLX2	Yes(120.90)	No	Yes	No	No	No	Yes	No	Yes	4
CYFIP1	Yes(31.78)	No	No	Yes	No	No	No	Yes	Yes	4
CYP26B1	Yes(6.06)	Yes	No	No	No	No	Yes	Yes	No	4
DDHD2	Yes(66.22)	Yes	No	No	Yes	No	No	Yes	No	4
DDIT3	Yes(22.58)	No	No	No	No	Yes	No	Yes	Yes	4
DDIT4	Yes(20.66)	No	No	No	No	Yes	No	Yes	Yes	4
DEAF1	Yes(32.59)	No	No	Yes	No	No	Yes	No	Yes	4
DGCR2	Yes(30.80)	No	Yes	Yes	No	No	No	Yes	No	4
DGKZ	Yes(23.16)	Yes	No	No	No	No	Yes	No	Yes	4
DGUOK	Yes(26.29)	No	No	No	Yes	No	No	Yes	Yes	4
DNAJC6	Yes(100.27)	No	No	No	No	Yes	No	Yes	Yes	4
DOC2A	Yes(36.40)	Yes	No	Yes	No	No	No	No	Yes	4
DRD2	No(0.57)	Yes	Yes	No	Yes	No	No	No	Yes	4
EIF4EBP1	Yes(6.15)	No	No	No	No	Yes	No	Yes	Yes	4
EIF4EBP2	Yes(20.81)	No	No	No	No	Yes	No	Yes	Yes	4
ELAVL3	Yes(33.35)	No	No	No	No	Yes	No	Yes	Yes	4
ELOVL6	Yes(9.94)	No	No	No	No	Yes	Yes	Yes	No	4
EP300	Yes(9.70)	Yes	No	No	No	No	No	Yes	Yes	4
FAM65B	Yes(11.19)	No	No	No	No	Yes	Yes	Yes	No	4
FAM98A	Yes(31.90)	No	No	No	No	Yes	Yes	Yes	No	4
FCHO2	Yes(6.88)	No	No	No	No	Yes	No	Yes	Yes	4
FMR1	Yes(35.00)	No	No	No	No	No	Yes	Yes	Yes	4
FN1	Yes(38.33)	No	Yes	No	No	No	No	Yes	Yes	4
FOXG1	Yes(22.05)	Yes	No	No	No	Yes	No	No	Yes	4
FPGS	Yes(14.38)	No	No	No	No	Yes	Yes	No	Yes	4
FSCN1	Yes(48.13)	No	No	No	No	Yes	Yes	Yes	No	4
FURIN	Yes(12.11)	Yes	No	No	Yes	No	No	No	Yes	4
FUT9	Yes(11.83)	Yes	No	No	No	No	No	Yes	Yes	4
FUZ	Yes(10.97)	No	No	No	No	No	Yes	Yes	Yes	4
FYN	Yes(141.01)	No	No	No	No	Yes	No	Yes	Yes	4
FZD9	No(0.46)	No	Yes	Yes	No	No	No	Yes	Yes	4
GABBR1	Yes(157.09)	No	Yes	No	No	No	No	Yes	Yes	4
2020-09-03	Yes(129.75)	Yes	No	No	No	No	No	No	Yes	3
2020-09-05	Yes(174.79)	No	No	Yes	No	No	No	No	Yes	3
AASDHPPT	Yes(46.24)	No	No	No	No	Yes	No	Yes	No	3
ABHD11	Yes(6.83)	No	No	Yes	No	No	No	Yes	No	3
ABHD12	Yes(49.42)	No	No	No	No	Yes	No	Yes	No	3
ABHD5	Yes(8.55)	No	No	No	No	Yes	No	Yes	No	3
ACAP2	Yes(15.34)	No	No	No	No	Yes	No	No	Yes	3
ACHE	Yes(8.36)	No	No	No	No	Yes	No	No	Yes	3
ACOT7	Yes(59.12)	No	No	No	No	Yes	No	Yes	No	3
ACSBG1	Yes(26.57)	No	No	No	No	No	Yes	Yes	No	3
ACSL4	Yes(29.96)	No	No	No	No	No	No	Yes	Yes	3
ACTA2	Yes(29.33)	No	No	No	No	Yes	No	Yes	No	3
ACTL6A	Yes(12.00)	No	No	No	No	Yes	No	No	Yes	3
ACTN1	Yes(41.28)	No	No	No	No	No	No	Yes	Yes	3
ADAM10	Yes(29.59)	No	No	No	No	Yes	No	No	Yes	3
ADARB2	Yes(11.47)	No	No	No	No	Yes	Yes	No	No	3
ADCY1	Yes(19.79)	No	No	No	No	No	No	Yes	Yes	3
ADCY8	Yes(7.30)	No	No	No	No	Yes	No	No	Yes	3
ADCY9	Yes(5.54)	No	No	No	No	No	No	Yes	Yes	3
ADCYAP1	Yes(12.41)	No	No	No	No	No	Yes	No	Yes	3
ADCYAP1R1	Yes(73.29)	No	No	No	No	Yes	No	No	Yes	3
ADNP	Yes(21.63)	No	No	No	No	No	Yes	No	Yes	3
ADNP2	Yes(5.67)	No	No	No	No	No	No	Yes	Yes	3
ADRA1D	No(0.85)	No	Yes	No	No	Yes	No	No	Yes	3
ADRB1	No(3.85)	No	No	No	No	Yes	No	Yes	Yes	3
AEBP2	Yes(11.29)	No	No	No	No	Yes	Yes	No	No	3
AGER	No(3.06)	No	No	No	Yes	No	No	Yes	Yes	3
AGT	Yes(105.42)	No	No	No	No	No	Yes	No	Yes	3
AHI1	Yes(15.86)	No	Yes	No	No	No	No	No	Yes	3
AIFM1	Yes(10.81)	No	No	No	No	No	No	Yes	Yes	3
AIG1	Yes(47.58)	Yes	No	No	No	Yes	No	No	No	3
AIMP2	Yes(9.92)	No	No	No	No	No	Yes	No	Yes	3
AKAP12	Yes(30.64)	No	No	No	No	Yes	No	No	Yes	3
AKAP6	Yes(32.65)	Yes	No	No	No	No	No	No	Yes	3
AKAP9	Yes(12.88)	No	No	No	No	No	No	Yes	Yes	3
AKR1A1	Yes(35.26)	No	No	No	No	No	No	Yes	Yes	3
ALCAM	Yes(58.27)	No	No	No	No	No	No	Yes	Yes	3
ALDH5A1	Yes(25.36)	No	No	No	No	No	No	Yes	Yes	3
ALG1	Yes(6.70)	No	No	No	No	Yes	Yes	No	No	3
ALS2	Yes(12.38)	No	No	No	No	Yes	No	No	Yes	3
AMFR	Yes(43.12)	No	No	No	No	Yes	No	No	Yes	3
AMZ2	Yes(61.95)	No	No	No	No	Yes	No	Yes	No	3
ANAPC2	Yes(15.08)	No	No	No	No	No	Yes	No	Yes	3
ANKRD50	Yes(6.18)	No	No	No	No	No	Yes	Yes	No	3
ANKS1B	Yes(71.86)	No	No	No	No	No	No	Yes	Yes	3
AP1G1	Yes(29.20)	No	No	No	No	Yes	No	Yes	No	3
AP3B2	Yes(45.72)	Yes	No	No	No	No	No	No	Yes	3
AP3D1	Yes(32.28)	No	No	No	No	No	No	Yes	Yes	3
AP3M2	Yes(25.52)	No	No	No	No	Yes	No	No	Yes	3
APAF1	Yes(11.23)	No	No	No	No	No	Yes	No	Yes	3
APOE	Yes(306.24)	No	Yes	No	No	No	No	No	Yes	3
APOPT1	Yes(18.51)	Yes	No	No	Yes	No	No	No	No	3
ARCN1	Yes(43.05)	No	No	No	No	No	No	Yes	Yes	3
ARHGAP1	Yes(32.54)	Yes	No	No	No	No	No	Yes	No	3
ARHGEF10	Yes(9.59)	No	No	No	No	No	No	Yes	Yes	3
ARHGEF11	Yes(16.55)	No	Yes	No	No	No	No	Yes	No	3
ARHGEF3	Yes(25.35)	No	No	No	No	Yes	Yes	No	No	3
ARID1B	Yes(12.38)	No	No	No	No	No	No	Yes	Yes	3
ARL1	Yes(39.76)	No	No	No	No	Yes	No	Yes	No	3
ARL16	Yes(22.14)	No	No	No	No	Yes	No	Yes	No	3
ARL3	Yes(44.61)	Yes	No	No	No	No	No	Yes	No	3
ARL8A	Yes(62.27)	No	No	No	No	Yes	No	No	Yes	3
ARPC5	Yes(55.61)	No	No	No	No	Yes	No	Yes	No	3
ARPP19	Yes(216.77)	No	No	No	No	Yes	No	Yes	No	3
ARRB2	Yes(39.70)	No	No	No	No	No	No	Yes	Yes	3
ARRDC4	Yes(13.67)	No	No	No	No	Yes	No	Yes	No	3
ASAP2	Yes(10.67)	No	No	No	No	Yes	No	Yes	No	3
ASB13	Yes(10.37)	No	No	No	No	Yes	Yes	No	No	3
ASCC1	Yes(22.45)	No	No	No	No	Yes	No	No	Yes	3
ASCL1	Yes(8.29)	Yes	No	No	No	No	No	No	Yes	3
ASPA	Yes(13.71)	No	No	No	No	No	No	Yes	Yes	3
ASTN1	Yes(38.88)	No	No	No	No	Yes	No	No	Yes	3
ATAD1	Yes(41.53)	No	No	No	No	Yes	No	No	Yes	3
ATG7	Yes(15.88)	No	No	No	No	Yes	No	No	Yes	3
ATL1	Yes(50.92)	No	No	No	No	No	No	Yes	Yes	3
ATMIN	Yes(24.46)	No	No	No	No	Yes	No	Yes	No	3
ATOH8	Yes(7.66)	No	No	No	No	Yes	No	No	Yes	3
ATP11B	Yes(11.76)	No	No	No	No	Yes	Yes	No	No	3
ATP1A1	Yes(176.82)	No	No	No	No	No	No	Yes	Yes	3
ATP1A2	Yes(249.85)	No	No	No	No	No	No	Yes	Yes	3
ATP1A3	Yes(222.42)	No	No	No	No	No	No	Yes	Yes	3
ATP2B1	Yes(71.46)	No	No	No	No	No	No	Yes	Yes	3
ATP2B4	Yes(45.11)	No	No	No	No	No	No	Yes	Yes	3
ATP5H	Yes(128.63)	No	No	No	No	Yes	No	Yes	No	3
ATP6AP2	Yes(121.00)	No	No	No	No	No	No	Yes	Yes	3
ATP6V0D1	Yes(87.32)	No	No	No	No	No	No	Yes	Yes	3
ATP6V0E2	Yes(160.42)	No	No	No	No	Yes	No	Yes	No	3
ATP6V1H	Yes(69.68)	No	No	No	No	Yes	No	Yes	No	3
AXL	Yes(11.56)	No	No	No	No	No	No	Yes	Yes	3
AZIN1	Yes(75.68)	No	No	No	No	Yes	No	Yes	No	3
B2M	Yes(1313.92)	No	No	No	No	No	No	Yes	Yes	3
B3GALT6	Yes(6.02)	No	No	No	No	No	Yes	Yes	No	3
B3GAT1	Yes(58.17)	Yes	No	No	No	Yes	No	No	No	3
B3GNT2	Yes(10.49)	No	No	No	No	No	No	Yes	Yes	3
B4GALNT1	Yes(23.21)	No	No	No	No	No	No	Yes	Yes	3
B4GALT2	Yes(30.13)	No	No	No	No	No	Yes	No	Yes	3
B9D1	Yes(13.53)	No	No	No	No	No	Yes	No	Yes	3
BAD	Yes(24.31)	No	No	No	No	No	Yes	No	Yes	3
BAG5	Yes(15.42)	Yes	No	No	No	No	No	No	Yes	3
BAG6	Yes(50.85)	No	No	No	Yes	No	No	No	Yes	3
BAI2	Yes(71.53)	No	No	No	No	No	Yes	No	Yes	3
BAIAP2	Yes(58.97)	No	No	No	No	No	No	Yes	Yes	3
BAZ1B	Yes(20.10)	No	No	Yes	No	Yes	No	No	No	3
BBS7	Yes(18.26)	No	No	No	No	Yes	No	No	Yes	3
BCAN	Yes(198.40)	No	Yes	No	No	No	No	No	Yes	3
BCAR1	Yes(15.28)	No	No	No	No	Yes	No	No	Yes	3
BHLHE22	Yes(6.81)	No	No	No	No	Yes	No	No	Yes	3
BICD1	Yes(12.35)	No	No	No	No	No	Yes	Yes	No	3
BID	Yes(17.07)	No	No	No	No	No	No	Yes	Yes	3
BLOC1S1	Yes(70.19)	No	No	No	No	No	Yes	No	Yes	3
BLOC1S2	Yes(56.14)	No	No	No	No	No	No	Yes	Yes	3
BMP7	Yes(17.73)	No	No	No	No	Yes	No	No	Yes	3
BNIP3	Yes(36.62)	No	No	No	No	No	No	Yes	Yes	3
BNIP3L	Yes(65.99)	Yes	No	No	No	No	No	Yes	No	3
BRD2	Yes(76.33)	No	No	No	Yes	Yes	No	No	No	3
BRINP2	Yes(20.32)	Yes	No	No	No	No	Yes	No	No	3
BRSK1	Yes(55.65)	No	No	No	No	No	No	Yes	Yes	3
BRSK2	Yes(37.32)	No	No	No	No	Yes	No	No	Yes	3
BSCL2	Yes(131.53)	No	No	No	No	Yes	No	Yes	No	3
BSN	Yes(15.82)	No	No	No	No	No	No	Yes	Yes	3
BTG1	Yes(19.57)	Yes	No	No	No	Yes	No	No	No	3
BTG2	Yes(39.49)	No	No	No	No	No	No	Yes	Yes	3
BTN2A1	Yes(12.20)	No	No	No	Yes	Yes	No	No	No	3
BTN3A3	Yes(12.15)	No	No	No	Yes	No	No	Yes	No	3
BZRAP1	Yes(36.29)	No	No	No	No	No	No	Yes	Yes	3
C10orf71	No(0.00)	No	No	No	No	Yes	No	Yes	Yes	3
C12orf44	Yes(19.81)	No	No	No	Yes	Yes	No	No	No	3
C19orf53	Yes(50.61)	No	No	No	No	No	Yes	Yes	No	3
C1orf198	Yes(40.42)	No	No	No	No	Yes	No	Yes	No	3
C1orf61	Yes(499.62)	No	No	No	No	Yes	Yes	No	No	3
C1QL3	Yes(22.94)	No	No	No	No	No	No	Yes	Yes	3
C21orf2	Yes(9.62)	No	No	No	No	No	Yes	Yes	No	3
C22orf29	Yes(7.63)	No	No	Yes	No	No	No	Yes	No	3
C2CD3	Yes(7.04)	No	No	No	No	No	No	Yes	Yes	3
C2orf82	Yes(6.42)	Yes	No	No	No	No	Yes	No	No	3
C3	Yes(69.97)	No	Yes	No	No	No	No	No	Yes	3
C4A	Yes(55.08)	No	No	No	Yes	No	No	No	Yes	3
C6orf48	Yes(52.77)	No	No	No	No	Yes	No	Yes	No	3
CA10	Yes(56.10)	No	No	No	No	No	No	Yes	Yes	3
CA2	Yes(71.57)	No	No	No	No	Yes	No	No	Yes	3
CA7	No(3.54)	No	No	No	No	Yes	No	Yes	Yes	3
CACNA1A	Yes(14.99)	No	No	No	No	Yes	No	No	Yes	3
CACNA1B	Yes(8.77)	No	No	No	No	No	No	Yes	Yes	3
CACNB2	Yes(14.33)	Yes	No	No	No	No	No	No	Yes	3
CACYBP	Yes(44.75)	No	No	No	No	Yes	No	No	Yes	3
CADM1	Yes(39.17)	No	No	No	No	Yes	No	No	Yes	3
CADPS2	Yes(21.91)	No	No	No	No	Yes	No	No	Yes	3
CALB1	Yes(12.27)	No	No	No	No	No	Yes	No	Yes	3
CALB2	Yes(12.15)	Yes	No	No	No	No	No	No	Yes	3
CAMK1G	Yes(19.19)	No	No	No	No	No	No	Yes	Yes	3
CAMK2A	Yes(139.32)	No	No	No	No	No	No	Yes	Yes	3
CAMK2B	Yes(100.68)	No	No	No	No	No	No	Yes	Yes	3
CAMK4	Yes(12.70)	No	No	No	No	No	No	Yes	Yes	3
CANX	Yes(186.52)	No	No	No	No	No	No	Yes	Yes	3
CAPRIN1	Yes(66.67)	No	No	No	No	Yes	No	No	Yes	3
CASP3	Yes(12.60)	No	No	No	No	No	No	Yes	Yes	3
CASP9	Yes(8.12)	No	No	No	No	No	No	Yes	Yes	3
CBLN2	Yes(23.87)	No	No	No	No	No	No	Yes	Yes	3
CBR4	Yes(13.38)	No	No	No	No	Yes	No	Yes	No	3
CCDC126	Yes(5.65)	No	No	No	No	Yes	No	Yes	No	3
CCDC39	No(1.17)	Yes	No	No	No	No	No	Yes	Yes	3
CD14	Yes(22.55)	Yes	No	No	No	No	No	Yes	No	3
CD34	Yes(6.84)	No	No	No	No	No	No	Yes	Yes	3
CDADC1	Yes(10.75)	No	No	No	No	Yes	No	Yes	No	3
CDC42	Yes(70.02)	No	No	No	No	No	No	Yes	Yes	3
CDH2	Yes(34.52)	No	No	No	No	Yes	No	No	Yes	3
CDH22	Yes(5.04)	No	No	No	No	Yes	No	No	Yes	3
CDK4	Yes(24.07)	No	No	No	No	Yes	No	Yes	No	3
CDK5	Yes(22.47)	No	No	No	No	Yes	No	No	Yes	3
CDK5R1	Yes(50.97)	No	No	No	No	No	No	Yes	Yes	3
CDK5R2	Yes(24.88)	No	No	No	No	Yes	No	No	Yes	3
CDK5RAP3	Yes(51.74)	No	No	No	No	Yes	No	No	Yes	3
CDO1	Yes(18.63)	No	No	No	No	Yes	No	Yes	No	3
CELF4	Yes(58.83)	No	No	No	No	Yes	No	No	Yes	3
CELSR2	Yes(29.24)	No	No	No	No	No	No	Yes	Yes	3
CELSR3	Yes(6.65)	No	No	No	No	No	No	Yes	Yes	3
CEP120	Yes(5.80)	No	No	No	No	No	No	Yes	Yes	3
CEP290	Yes(6.55)	No	No	No	No	No	No	Yes	Yes	3
CHD1L	Yes(13.34)	No	No	Yes	No	Yes	No	No	No	3
CHD2	Yes(78.72)	No	No	No	No	No	Yes	Yes	No	3
CHD6	Yes(10.35)	No	No	No	No	Yes	No	Yes	No	3
CHD8	Yes(15.56)	No	No	No	No	No	No	Yes	Yes	3
CHORDC1	Yes(16.54)	No	No	No	No	Yes	Yes	No	No	3
CHRD	Yes(10.55)	No	No	No	No	No	Yes	No	Yes	3
CHRDL1	Yes(21.82)	No	No	No	No	No	Yes	No	Yes	3
CHRM4	No(3.40)	Yes	No	No	No	No	Yes	No	Yes	3
CHRNA7	No(1.88)	No	Yes	Yes	No	No	No	No	Yes	3
CHRNB1	Yes(10.33)	No	No	No	No	No	No	Yes	Yes	3
CHSY1	Yes(7.93)	No	No	No	No	Yes	No	Yes	No	3
CIC	Yes(20.19)	No	No	No	No	No	No	Yes	Yes	3
CIT	Yes(25.31)	No	No	No	No	No	No	Yes	Yes	3
CKAP2	Yes(8.00)	No	No	No	No	Yes	No	Yes	No	3
CKB	Yes(434.74)	Yes	No	No	No	No	No	No	Yes	3
CLDN5	Yes(9.34)	No	Yes	Yes	No	No	No	No	No	3
CLINT1	Yes(21.78)	No	Yes	No	No	Yes	No	No	No	3
CLP1	No(3.21)	Yes	No	No	No	Yes	No	No	Yes	3
CLPX	Yes(17.05)	No	No	No	No	Yes	No	Yes	No	3
CLTA	Yes(93.94)	No	No	No	No	No	No	Yes	Yes	3
CLTB	Yes(51.41)	No	No	No	No	Yes	No	No	Yes	3
CLVS1	Yes(6.27)	No	No	No	No	No	Yes	Yes	No	3
CMTR2	Yes(6.38)	Yes	No	No	No	No	No	Yes	No	3
CNDP2	Yes(88.46)	No	No	No	No	Yes	No	Yes	No	3
CNIH2	Yes(42.43)	No	No	No	No	No	No	Yes	Yes	3
CNN3	Yes(124.64)	No	No	No	No	No	No	Yes	Yes	3
CNRIP1	Yes(62.38)	No	No	No	No	Yes	No	Yes	No	3
CNTFR	Yes(21.55)	No	No	No	No	No	No	Yes	Yes	3
CNTN4	Yes(10.41)	Yes	No	No	No	No	No	No	Yes	3
CNTNAP2	Yes(28.38)	No	No	No	No	Yes	No	No	Yes	3
COA6	Yes(20.17)	No	No	No	No	Yes	No	Yes	No	3
COASY	Yes(15.52)	No	No	No	No	Yes	Yes	No	No	3
COL3A1	Yes(5.12)	No	No	No	No	No	No	Yes	Yes	3
COL9A2	Yes(14.11)	No	No	No	No	No	Yes	Yes	No	3
COLGALT2	Yes(25.03)	No	No	No	No	Yes	No	Yes	No	3
COQ10A	Yes(10.03)	No	No	No	No	No	Yes	Yes	No	3
COQ10B	Yes(16.72)	Yes	No	No	No	Yes	No	No	No	3
CORO1A	Yes(29.70)	No	No	Yes	No	No	No	No	Yes	3
CPEB3	Yes(8.61)	No	No	No	No	No	No	Yes	Yes	3
CPNE3	Yes(20.00)	No	No	No	No	Yes	No	Yes	No	3
CPNE5	Yes(27.78)	No	No	No	No	No	No	Yes	Yes	3
CPNE8	Yes(5.52)	Yes	No	No	No	No	Yes	No	No	3
CPT1C	Yes(19.04)	Yes	No	No	No	No	No	No	Yes	3
CRLF1	Yes(5.67)	No	No	No	No	No	Yes	No	Yes	3
CRTC1	Yes(9.10)	No	No	No	No	Yes	No	No	Yes	3
CSPG5	Yes(73.80)	No	No	No	No	No	No	Yes	Yes	3
CTBP1	Yes(65.45)	No	No	No	No	Yes	No	No	Yes	3
CTNNA1	Yes(85.40)	Yes	No	No	No	No	No	No	Yes	3
CTNNA2	Yes(69.05)	No	No	No	No	No	No	Yes	Yes	3
CTNNB1	Yes(90.07)	No	No	No	No	Yes	No	No	Yes	3
CTNND1	Yes(33.83)	Yes	No	No	No	No	No	No	Yes	3
CUL3	Yes(34.15)	Yes	No	No	No	No	No	Yes	No	3
CUL4B	Yes(23.03)	No	No	No	No	No	No	Yes	Yes	3
CX3CR1	Yes(35.84)	No	No	No	No	No	No	Yes	Yes	3
CYB5D1	Yes(8.29)	No	No	No	No	Yes	No	Yes	No	3
CYB5D2	Yes(20.11)	No	No	No	No	No	Yes	No	Yes	3
CYP46A1	Yes(33.01)	No	No	No	No	No	No	Yes	Yes	3
CYP51A1	Yes(36.76)	No	No	No	No	Yes	No	Yes	No	3
DAAM1	Yes(18.55)	No	No	No	No	Yes	Yes	No	No	3
DAB2IP	Yes(15.89)	No	No	No	No	No	No	Yes	Yes	3
DAG1	Yes(24.25)	No	No	No	No	Yes	No	No	Yes	3
DAGLA	Yes(9.25)	No	No	No	No	No	No	Yes	Yes	3
DAGLB	Yes(12.52)	No	No	No	No	No	No	Yes	Yes	3
DARC	Yes(8.18)	No	Yes	No	No	No	No	Yes	No	3
DCAF12	Yes(10.31)	No	No	No	No	Yes	No	Yes	No	3
DCLK1	Yes(94.35)	No	No	No	No	No	No	Yes	Yes	3
DCP2	Yes(7.20)	No	No	No	No	No	Yes	Yes	No	3
DCTN1	Yes(109.13)	No	No	No	No	No	No	Yes	Yes	3
DCTN6	Yes(52.44)	No	No	No	No	Yes	No	Yes	No	3
DDAH2	Yes(20.90)	No	No	No	Yes	Yes	No	No	No	3
DDR1	Yes(117.02)	No	Yes	No	No	No	No	No	Yes	3
DDX10	Yes(11.69)	No	No	No	No	Yes	No	Yes	No	3
DDX11	Yes(7.10)	No	Yes	No	No	Yes	No	No	No	3
DDX21	Yes(12.08)	No	No	No	No	Yes	No	Yes	No	3
DDX6	Yes(39.17)	No	No	No	No	No	Yes	No	Yes	3
DERL1	Yes(32.56)	No	No	No	No	Yes	Yes	No	No	3
DES	No(2.67)	No	Yes	No	No	No	No	Yes	Yes	3
DGCR6	Yes(28.93)	No	Yes	No	No	Yes	No	No	No	3
DGCR6L	Yes(18.24)	No	No	Yes	No	Yes	No	No	No	3
DGKD	Yes(10.91)	No	No	No	Yes	No	Yes	No	No	3
DGKI	Yes(5.76)	Yes	No	No	No	No	No	No	Yes	3
DHFR	Yes(10.59)	No	No	No	No	No	No	Yes	Yes	3
DHX36	Yes(28.86)	No	No	No	No	No	No	Yes	Yes	3
DHX8	Yes(11.74)	No	Yes	No	No	No	No	Yes	No	3
DICER1	Yes(14.65)	No	No	No	No	No	No	Yes	Yes	3
DLG5	Yes(17.25)	No	No	No	No	No	No	Yes	Yes	3
DLL4	No(1.43)	No	No	No	No	Yes	No	Yes	Yes	3
DLST	Yes(21.81)	No	No	No	No	Yes	No	Yes	No	3
DMD	Yes(14.78)	No	No	No	No	No	No	Yes	Yes	3
DMTN	Yes(87.30)	No	No	No	No	No	No	Yes	Yes	3
DNAJB4	Yes(17.29)	No	No	No	No	Yes	No	Yes	No	3
DNAJC30	Yes(9.94)	No	No	Yes	No	No	No	No	Yes	3
DNM1L	Yes(66.48)	No	No	No	No	No	No	Yes	Yes	3
DNM3	Yes(26.08)	No	No	No	No	No	Yes	No	Yes	3
DOK4	Yes(6.52)	No	No	No	No	No	No	Yes	Yes	3
DOK6	Yes(15.10)	No	No	No	No	No	No	Yes	Yes	3
DPH2	Yes(9.15)	No	No	No	No	Yes	No	Yes	No	3
DPP6	Yes(60.58)	No	No	No	No	Yes	No	Yes	No	3
DPYD	No(4.09)	Yes	No	No	No	Yes	No	Yes	No	3
DPYSL2	Yes(206.90)	No	Yes	No	No	No	No	No	Yes	3
DPYSL3	Yes(74.77)	No	No	No	No	No	Yes	No	Yes	3
DPYSL5	Yes(17.26)	No	No	No	No	No	No	Yes	Yes	3
DRD1	Yes(5.32)	No	Yes	No	No	No	No	No	Yes	3
DRD3	No(0.01)	No	Yes	No	No	No	No	Yes	Yes	3
DROSHA	Yes(24.29)	No	No	No	No	Yes	No	No	Yes	3
DSCAM	Yes(6.66)	No	No	No	No	No	No	Yes	Yes	3
DST	Yes(70.74)	No	No	No	No	No	No	Yes	Yes	3
DTNBP1	Yes(13.62)	No	Yes	No	No	No	No	No	Yes	3
DTX1	Yes(14.88)	No	No	No	No	No	No	Yes	Yes	3
DUSP3	Yes(34.31)	No	No	No	No	No	No	Yes	Yes	3
DVL1	Yes(13.11)	No	No	No	No	No	No	Yes	Yes	3
DVL3	Yes(21.76)	No	No	No	No	No	No	Yes	Yes	3
EDNRB	Yes(49.91)	No	No	No	No	Yes	No	No	Yes	3
EEF1A2	Yes(160.12)	No	No	No	No	No	No	Yes	Yes	3
EEF2	Yes(255.25)	No	No	No	No	Yes	No	No	Yes	3
EEF2K	Yes(6.10)	No	No	No	No	No	No	Yes	Yes	3
EFHD1	Yes(70.11)	Yes	No	No	No	No	No	No	Yes	3
EFNA1	Yes(15.07)	No	No	No	No	No	No	Yes	Yes	3
EFNA5	Yes(6.24)	No	No	No	No	No	No	Yes	Yes	3
EFNB2	Yes(11.54)	No	No	No	No	Yes	No	No	Yes	3
EFNB3	Yes(25.48)	No	No	No	No	No	No	Yes	Yes	3
EFTUD1P1	No(NA)	Yes	No	No	Yes	No	No	Yes	No	3
EFTUD2	Yes(36.13)	No	No	No	No	Yes	No	Yes	No	3
EGFL7	Yes(14.73)	No	No	No	No	No	Yes	Yes	No	3
EGR1	Yes(57.38)	Yes	No	No	No	No	No	No	Yes	3
EGR3	Yes(24.99)	No	Yes	No	No	No	No	No	Yes	3
EHD1	Yes(18.42)	No	No	No	No	Yes	No	No	Yes	3
EIF1B	Yes(69.94)	No	No	No	No	Yes	No	Yes	No	3
EIF3B	Yes(34.50)	No	No	No	No	No	No	Yes	Yes	3
EIF3L	Yes(119.65)	No	No	No	No	Yes	No	Yes	No	3
EIF4ENIF1	Yes(15.73)	No	No	No	No	No	No	Yes	Yes	3
EIF4G2	Yes(200.65)	No	No	No	No	Yes	No	Yes	No	3
ELK3	Yes(5.34)	No	No	No	No	Yes	No	Yes	No	3
ELK4	Yes(5.03)	No	No	No	No	No	Yes	Yes	No	3
ELOVL5	Yes(55.90)	No	No	No	No	No	No	Yes	Yes	3
EMB	No(3.00)	Yes	No	No	Yes	No	No	No	Yes	3
EMC7	Yes(46.64)	No	No	No	No	Yes	No	Yes	No	3
EMX1	No(4.45)	Yes	No	No	No	Yes	No	No	Yes	3
EN1	No(0.01)	No	No	No	No	Yes	No	Yes	Yes	3
ENC1	Yes(237.44)	No	No	No	No	No	No	Yes	Yes	3
ENHO	Yes(58.09)	No	No	No	No	Yes	Yes	No	No	3
EPB41	Yes(5.57)	No	No	No	No	No	No	Yes	Yes	3
EPHB1	Yes(12.53)	No	No	No	No	No	Yes	No	Yes	3
EPRS	Yes(30.90)	No	No	No	No	Yes	Yes	No	No	3
ERBB2	Yes(7.15)	No	No	No	No	No	No	Yes	Yes	3
ERBB3	Yes(19.03)	No	Yes	No	No	No	No	No	Yes	3
ERBB4	No(4.34)	No	Yes	No	No	No	Yes	No	Yes	3
ERCC1	Yes(26.73)	No	No	No	No	Yes	Yes	No	No	3
ERCC2	Yes(11.76)	No	No	No	No	Yes	No	No	Yes	3
ESAM	Yes(9.00)	Yes	No	No	No	No	No	Yes	No	3
ETF1	Yes(27.79)	Yes	No	No	No	No	No	Yes	No	3
EXTL1	Yes(7.64)	No	No	No	No	No	Yes	Yes	No	3
F2R	Yes(7.88)	No	No	No	No	No	Yes	No	Yes	3
FA2H	Yes(23.45)	No	No	No	No	No	No	Yes	Yes	3
FAIM2	Yes(190.00)	No	No	No	No	No	No	Yes	Yes	3
FAM131B	Yes(41.86)	No	No	No	No	No	Yes	No	Yes	3
FAM134C	Yes(14.26)	No	No	No	No	Yes	Yes	No	No	3
FAM168B	Yes(58.17)	No	No	No	No	No	No	Yes	Yes	3
FAM174B	Yes(9.41)	No	No	No	No	Yes	No	Yes	No	3
FAM57B	Yes(8.61)	Yes	No	Yes	No	No	No	No	No	3
FANCL	Yes(16.60)	Yes	No	No	No	No	No	Yes	No	3
FARSA	Yes(33.34)	No	No	No	No	Yes	No	Yes	No	3
FAT1	Yes(14.28)	No	No	No	No	Yes	No	Yes	No	3
FBXL19	Yes(7.16)	No	No	No	No	Yes	No	Yes	No	3
FBXL20	Yes(5.38)	No	No	No	No	No	No	Yes	Yes	3
FBXO31	Yes(15.40)	No	No	No	No	No	No	Yes	Yes	3
FBXO7	Yes(42.19)	No	No	No	No	No	No	Yes	Yes	3
FEM1B	Yes(27.11)	No	No	No	No	No	Yes	Yes	No	3
FEZ2	Yes(54.60)	No	No	No	No	Yes	No	No	Yes	3
FEZF2	Yes(5.63)	No	No	No	No	No	No	Yes	Yes	3
FGF2	Yes(10.96)	No	No	No	No	Yes	No	No	Yes	3
FGFR1	Yes(27.69)	Yes	No	No	No	No	No	No	Yes	3
FIS1	Yes(96.83)	No	No	No	No	No	Yes	No	Yes	3
FKBP14	Yes(5.56)	No	No	No	No	No	Yes	Yes	No	3
FKBP1B	Yes(12.07)	No	No	No	No	No	No	Yes	Yes	3
FKBP8	Yes(135.46)	No	No	No	No	No	Yes	No	Yes	3
FLOT1	Yes(86.95)	No	No	No	Yes	No	No	No	Yes	3
FLRT1	Yes(5.28)	No	No	No	No	No	No	Yes	Yes	3
FLRT2	Yes(11.07)	No	No	No	No	No	No	Yes	Yes	3
FLRT3	Yes(5.75)	No	No	No	No	No	No	Yes	Yes	3
FOS	Yes(113.58)	No	No	No	No	Yes	No	No	Yes	3
FOXP1	Yes(11.69)	Yes	No	No	No	No	No	Yes	No	3
FOXRED1	Yes(21.23)	No	No	No	No	Yes	No	Yes	No	3
FRMPD4	Yes(9.00)	No	No	No	No	No	No	Yes	Yes	3
FRYL	Yes(14.24)	No	No	No	No	Yes	No	No	Yes	3
FTCDNL1	No(2.10)	Yes	No	No	Yes	No	Yes	No	No	3
FUT11	Yes(10.82)	No	No	No	No	Yes	No	Yes	No	3
FXN	Yes(5.26)	No	No	No	No	Yes	No	Yes	No	3
FXYD6	Yes(307.48)	No	Yes	No	No	No	No	No	Yes	3
FZD8	No(1.82)	No	No	No	No	Yes	No	Yes	Yes	3
G6PD	Yes(21.15)	No	No	No	No	No	No	Yes	Yes	3
GABARAP	Yes(303.13)	No	No	No	No	No	No	Yes	Yes	3
GABBR2	Yes(48.67)	Yes	No	No	No	No	No	No	Yes	3
GABPA	Yes(7.13)	No	No	No	No	No	No	Yes	Yes	3
GABRA3	Yes(16.86)	No	No	No	No	No	No	Yes	Yes	3
GABRA4	Yes(11.01)	No	No	No	No	No	No	Yes	Yes	3
GABRA5	Yes(48.53)	No	No	No	No	No	Yes	No	Yes	3
GABRB2	Yes(38.28)	No	Yes	No	No	No	No	No	Yes	3
GABRB3	Yes(45.81)	No	No	No	No	No	Yes	No	Yes	3
GABRD	Yes(21.16)	No	No	No	No	No	No	Yes	Yes	3
GAD1	Yes(46.92)	No	Yes	No	No	No	No	No	Yes	3
GALNT10	Yes(12.07)	Yes	No	No	No	No	No	Yes	No	3
GAPDH	Yes(667.45)	No	No	No	No	No	No	Yes	Yes	3
GART	Yes(23.66)	No	No	No	No	Yes	No	No	Yes	3
GATA3	No(0.05)	No	No	No	No	Yes	No	Yes	Yes	3
GATAD2A	Yes(12.79)	Yes	No	No	Yes	No	No	No	No	3
GBX2	No(0.48)	No	No	No	No	Yes	No	Yes	Yes	3
GDF11	Yes(8.10)	No	No	No	No	Yes	No	No	Yes	3
GDPD5	Yes(5.10)	No	No	No	No	No	No	Yes	Yes	3
GGH	Yes(9.50)	No	No	No	No	Yes	No	Yes	No	3
GLDN	Yes(14.49)	No	No	No	No	No	No	Yes	Yes	3
GLI2	No(0.58)	No	No	No	No	Yes	No	Yes	Yes	3
GLUL	Yes(726.12)	No	No	No	No	No	No	Yes	Yes	3
GMPR	Yes(6.27)	No	No	No	No	Yes	No	Yes	No	3
GNAI1	Yes(55.31)	No	No	No	No	No	No	Yes	Yes	3
GNAO1	Yes(236.82)	No	No	No	No	No	No	Yes	Yes	3
GNAS	Yes(749.09)	No	No	No	No	Yes	No	Yes	No	3
GNB1	Yes(218.13)	No	No	No	No	Yes	No	No	Yes	3
GNB1L	No(2.12)	No	Yes	Yes	No	Yes	No	No	No	3
GNB2	Yes(71.61)	No	No	No	No	Yes	No	Yes	No	3
GNB5	Yes(26.88)	No	No	No	No	No	No	Yes	Yes	3
GNE	Yes(8.58)	No	No	No	No	Yes	No	No	Yes	3
GNL1	Yes(32.85)	No	No	No	No	Yes	No	Yes	No	3
GPATCH2L	Yes(10.32)	No	No	No	No	Yes	Yes	No	No	3
GPC4	Yes(5.54)	No	No	No	No	No	No	Yes	Yes	3
GPM6A	Yes(543.80)	No	No	No	No	No	No	Yes	Yes	3
GPR37L1	Yes(33.29)	No	No	No	No	No	Yes	No	Yes	3
GPR89B	Yes(7.99)	No	No	Yes	No	No	No	Yes	No	3
GPRC5B	Yes(213.00)	No	No	No	No	No	No	Yes	Yes	3
GPX1	Yes(32.87)	No	No	No	No	No	No	Yes	Yes	3
GPX4	Yes(141.73)	No	No	No	No	No	Yes	Yes	No	3
GRASP	Yes(22.34)	No	No	No	No	No	No	Yes	Yes	3
GRB2	Yes(69.82)	No	No	No	No	Yes	No	No	Yes	3
GRIA1	Yes(39.78)	No	Yes	No	No	No	No	No	Yes	3
GRIA3	Yes(33.50)	No	No	No	No	No	No	Yes	Yes	3
GRIA4	Yes(45.89)	No	Yes	No	No	No	No	No	Yes	3
GRID1	Yes(17.56)	No	Yes	No	No	No	No	No	Yes	3
GRIK3	Yes(10.80)	No	Yes	No	No	No	No	No	Yes	3
GRIK4	Yes(7.21)	No	Yes	No	No	No	No	No	Yes	3
GRIK5	Yes(15.03)	No	No	No	No	No	No	Yes	Yes	3
GRIN2B	No(NA)	No	Yes	No	No	No	No	Yes	Yes	3
GRIN3A	Yes(7.60)	No	No	No	No	No	Yes	No	Yes	3
GRM3	Yes(55.26)	No	Yes	No	No	No	No	No	Yes	3
GRM7	Yes(6.94)	No	Yes	No	No	No	No	No	Yes	3
GSK3A	Yes(51.78)	No	No	No	No	No	No	Yes	Yes	3
GSS	Yes(16.94)	No	Yes	No	No	No	No	No	Yes	3
GSTZ1	Yes(9.58)	No	No	No	No	Yes	Yes	No	No	3
GUF1	Yes(15.34)	No	No	No	No	Yes	No	Yes	No	3
GZF1	Yes(10.58)	No	No	No	No	Yes	No	Yes	No	3
HAPLN1	Yes(7.29)	No	No	No	No	No	No	Yes	Yes	3
HCFC1	Yes(9.62)	No	No	No	No	No	No	Yes	Yes	3
HCN1	Yes(11.69)	No	No	No	No	No	No	Yes	Yes	3
HDAC1	Yes(15.25)	No	No	No	No	No	No	Yes	Yes	3
HDAC11	Yes(36.78)	No	No	No	No	Yes	No	Yes	No	3
HDAC2	Yes(35.97)	No	No	No	No	No	No	Yes	Yes	3
HDAC5	Yes(26.95)	No	No	No	No	Yes	No	No	Yes	3
HDAC9	Yes(17.26)	No	No	No	No	No	Yes	No	Yes	3
HDGFRP3	Yes(77.15)	No	No	No	No	No	No	Yes	Yes	3
HEBP2	Yes(9.12)	No	No	No	No	Yes	No	Yes	No	3
HEPACAM	Yes(57.34)	No	No	No	No	No	No	Yes	Yes	3
HES3	No(0.00)	No	No	No	No	Yes	No	Yes	Yes	3
HIF1A	No(0.66)	No	No	No	Yes	No	No	Yes	Yes	3
HILPDA	Yes(6.60)	No	No	No	No	Yes	No	Yes	No	3
HINT1	Yes(126.70)	No	Yes	No	No	No	No	Yes	No	3
HIPK1	Yes(14.45)	No	No	No	No	No	No	Yes	Yes	3
HLA-C	Yes(89.87)	No	No	No	Yes	No	No	Yes	No	3
HLA-F	Yes(16.25)	No	No	No	Yes	No	No	No	Yes	3
HMG20A	Yes(25.12)	No	No	No	No	No	No	Yes	Yes	3
HMGB2	Yes(30.71)	No	No	No	No	No	No	Yes	Yes	3
HMGCS1	Yes(113.37)	No	No	No	No	Yes	No	No	Yes	3
HNRNPR	Yes(52.50)	No	No	No	No	Yes	No	No	Yes	3
HOOK1	Yes(5.64)	No	No	No	No	Yes	Yes	No	No	3
HPCA	Yes(121.78)	No	No	No	No	No	No	Yes	Yes	3
HPCAL4	Yes(76.14)	No	No	No	No	Yes	No	No	Yes	3
HR	Yes(15.97)	No	Yes	No	No	No	Yes	No	No	3
HS6ST1	Yes(20.48)	No	No	No	No	Yes	No	No	Yes	3
HSPA5	Yes(66.03)	No	No	No	No	No	No	Yes	Yes	3
HSPA8	Yes(606.16)	No	No	No	No	No	No	Yes	Yes	3
HSPB1	Yes(37.69)	No	No	No	No	No	No	Yes	Yes	3
HSPH1	Yes(84.99)	No	No	No	No	No	Yes	Yes	No	3
HTRA2	Yes(18.85)	No	No	No	No	No	No	Yes	Yes	3
ICA1	Yes(20.21)	No	No	No	No	No	No	Yes	Yes	3
ICAM1	Yes(5.55)	No	No	No	No	No	No	Yes	Yes	3
ID3	Yes(33.19)	No	No	No	No	No	No	Yes	Yes	3
ID4	Yes(56.12)	No	No	No	No	Yes	No	No	Yes	3
IDH2	Yes(49.74)	No	No	No	No	Yes	Yes	No	No	3
IER2	Yes(15.54)	No	No	No	No	No	No	Yes	Yes	3
IFFO1	Yes(15.11)	No	No	No	No	Yes	Yes	No	No	3
IFNAR1	Yes(25.77)	No	No	No	No	Yes	No	Yes	No	3
IFRD1	Yes(25.90)	No	No	No	No	No	No	Yes	Yes	3
IFT140	Yes(6.77)	No	No	No	No	No	No	Yes	Yes	3
IGSF21	Yes(25.85)	No	No	No	No	Yes	No	No	Yes	3
IGSF9B	No(4.83)	No	No	No	Yes	Yes	No	No	Yes	3
IKZF5	Yes(11.94)	No	No	No	No	No	Yes	Yes	No	3
IL1B	Yes(11.99)	No	Yes	No	No	No	No	No	Yes	3
ILK	Yes(39.87)	No	No	No	No	No	No	Yes	Yes	3
IMMP2L	Yes(6.41)	No	No	No	Yes	No	No	No	Yes	3
IMPACT	Yes(14.03)	No	No	No	No	No	No	Yes	Yes	3
INO80	Yes(7.08)	No	No	No	No	Yes	No	Yes	No	3
INPP5F	Yes(62.87)	No	No	No	No	Yes	No	No	Yes	3
INTS7	Yes(5.78)	No	No	No	No	No	Yes	Yes	No	3
IPO5	Yes(43.30)	No	Yes	No	No	Yes	No	No	No	3
IQCK	Yes(13.17)	No	No	No	No	Yes	No	Yes	No	3
IQSEC2	Yes(17.95)	No	No	No	No	No	No	Yes	Yes	3
IQSEC3	Yes(11.00)	No	No	No	No	No	No	Yes	Yes	3
IRF1	Yes(7.67)	No	No	No	No	Yes	No	Yes	No	3
IRX5	No(0.08)	No	No	No	No	Yes	No	Yes	Yes	3
ISLR2	Yes(10.43)	No	No	No	No	Yes	No	No	Yes	3
ITGA3	Yes(6.54)	No	No	No	No	No	No	Yes	Yes	3
ITGA6	Yes(17.83)	No	No	No	No	No	No	Yes	Yes	3
ITGAV	Yes(41.03)	No	No	No	No	No	No	Yes	Yes	3
ITGB1	Yes(35.62)	No	No	No	No	No	No	Yes	Yes	3
ITGB2	Yes(13.33)	No	No	No	No	No	No	Yes	Yes	3
ITM2A	Yes(52.41)	No	No	No	No	No	Yes	Yes	No	3
ITM2B	Yes(345.54)	No	No	No	No	No	No	Yes	Yes	3
ITM2C	Yes(351.58)	No	No	No	No	No	No	Yes	Yes	3
ITPK1	Yes(116.79)	No	No	No	No	No	No	Yes	Yes	3
ITSN1	Yes(12.56)	No	No	No	No	No	No	Yes	Yes	3
JAG1	Yes(5.43)	No	No	No	No	Yes	No	No	Yes	3
JMJD6	Yes(9.45)	No	No	No	No	Yes	Yes	No	No	3
KATNAL1	Yes(9.93)	No	No	No	No	Yes	No	Yes	No	3
KCNA1	Yes(8.63)	No	No	No	No	No	No	Yes	Yes	3
KCNB1	Yes(11.59)	No	No	No	No	No	No	Yes	Yes	3
KCNC4	Yes(6.20)	No	No	No	No	Yes	No	No	Yes	3
KCND2	Yes(12.93)	No	No	No	No	Yes	No	No	Yes	3
KCND3	Yes(15.51)	No	No	No	No	Yes	No	No	Yes	3
KCNK2	Yes(6.10)	No	No	No	No	Yes	No	No	Yes	3
KCNN3	Yes(13.48)	No	Yes	No	No	No	No	Yes	No	3
KCTD13	Yes(19.21)	No	No	Yes	No	No	No	No	Yes	3
KCTD16	Yes(6.72)	No	No	No	No	Yes	No	No	Yes	3
KCTD8	Yes(5.90)	No	No	No	No	No	No	Yes	Yes	3
KDM2B	Yes(10.52)	No	No	No	No	No	No	Yes	Yes	3
KDM4C	Yes(6.89)	No	No	No	No	Yes	No	No	Yes	3
KIAA0319	Yes(9.13)	No	No	No	No	Yes	No	No	Yes	3
KIAA1109	Yes(27.92)	No	No	No	No	No	No	Yes	Yes	3
KIAA1429	Yes(9.93)	No	No	No	No	Yes	No	Yes	No	3
KIAA1715	Yes(22.15)	No	No	No	No	Yes	No	Yes	No	3
KIF13B	Yes(8.69)	No	No	No	No	No	No	Yes	Yes	3
KIF1A	Yes(142.75)	No	No	No	No	No	No	Yes	Yes	3
KIF2A	Yes(44.34)	No	No	No	No	Yes	No	No	Yes	3
KLF12	Yes(6.85)	No	No	No	No	Yes	No	Yes	No	3
KLF13	Yes(27.29)	No	No	Yes	No	No	Yes	No	No	3
KLHL12	Yes(15.43)	No	No	No	No	Yes	No	No	Yes	3
KMO	No(0.59)	No	Yes	No	No	No	No	Yes	Yes	3
KMT2C	Yes(10.44)	No	No	No	No	Yes	No	Yes	No	3
KNDC1	Yes(10.29)	No	No	No	No	No	Yes	No	Yes	3
KPNA1	Yes(30.77)	No	No	No	No	No	No	Yes	Yes	3
KXD1	Yes(24.86)	No	No	No	No	Yes	No	Yes	No	3
LAMP5	Yes(23.59)	No	No	No	No	No	No	Yes	Yes	3
LAMTOR1	Yes(53.29)	No	No	No	No	No	Yes	Yes	No	3
LDB2	Yes(39.25)	No	No	No	No	No	Yes	Yes	No	3
LDLRAD4	Yes(24.05)	No	Yes	No	No	No	No	Yes	No	3
LEMD2	Yes(19.34)	No	No	No	No	No	No	Yes	Yes	3
LEMD3	Yes(11.48)	No	No	No	No	Yes	No	Yes	No	3
LGALS1	Yes(103.02)	No	No	No	No	No	No	Yes	Yes	3
LIFR	Yes(17.45)	No	No	No	No	No	No	Yes	Yes	3
LIMK1	Yes(24.55)	No	No	Yes	No	No	No	No	Yes	3
LLGL1	Yes(21.59)	No	No	No	No	No	No	Yes	Yes	3
LMO2	Yes(34.00)	No	No	No	No	Yes	Yes	No	No	3
LMO4	Yes(112.05)	No	No	No	No	Yes	No	No	Yes	3
LPAR1	Yes(46.41)	No	No	No	No	Yes	No	No	Yes	3
LRCH4	Yes(12.95)	No	No	No	No	Yes	No	No	Yes	3
LRFN5	Yes(8.68)	No	No	No	No	No	No	Yes	Yes	3
LRP11	Yes(27.19)	No	No	No	No	Yes	No	Yes	No	3
LRP4	Yes(32.10)	No	No	No	No	No	No	Yes	Yes	3
LRRC4	Yes(19.90)	No	No	No	No	No	No	Yes	Yes	3
LRRC41	Yes(17.35)	No	No	No	No	Yes	No	Yes	No	3
LRTM2	Yes(6.47)	No	No	No	No	No	Yes	No	Yes	3
LSM1	Yes(18.97)	No	No	No	No	Yes	No	No	Yes	3
LYNX1	Yes(44.49)	No	No	No	No	No	Yes	No	Yes	3
LZTR1	Yes(24.68)	No	No	Yes	No	Yes	No	No	No	3
MACF1	Yes(42.32)	No	No	No	No	No	No	Yes	Yes	3
MAF	Yes(9.29)	No	No	No	No	Yes	No	Yes	No	3
MAF1	Yes(29.09)	No	No	No	No	Yes	No	No	Yes	3
MAFB	Yes(10.13)	No	No	No	No	Yes	No	No	Yes	3
MAGI3	Yes(6.10)	No	Yes	No	No	Yes	No	No	No	3
MAGOHB	Yes(10.20)	No	No	No	No	Yes	No	No	Yes	3
MAN2A1	Yes(15.82)	No	No	No	No	Yes	No	No	Yes	3
MAN2B2	Yes(10.15)	No	No	No	No	Yes	No	Yes	No	3
MANF	Yes(22.41)	No	No	No	No	Yes	No	Yes	No	3
MAOB	Yes(54.48)	No	No	No	No	No	No	Yes	Yes	3
MAP1LC3A	Yes(73.07)	No	No	No	No	No	No	Yes	Yes	3
MAP2K1	Yes(66.16)	No	No	No	No	No	No	Yes	Yes	3
MAP3K11	Yes(13.48)	No	No	No	No	No	No	Yes	Yes	3
MAP3K5	Yes(20.94)	No	No	No	No	Yes	No	No	Yes	3
MAP4K4	Yes(92.59)	No	No	No	No	No	No	Yes	Yes	3
MAPK3	Yes(82.98)	No	No	Yes	No	No	No	No	Yes	3
MAPK8	Yes(27.81)	No	No	No	No	No	No	Yes	Yes	3
MAPRE2	Yes(111.27)	No	No	No	No	Yes	No	Yes	No	3
MAPT	Yes(131.30)	No	No	No	No	No	No	Yes	Yes	3
MARK4	Yes(23.32)	No	No	No	No	No	No	Yes	Yes	3
MATN2	Yes(12.59)	No	No	No	No	No	Yes	No	Yes	3
MC4R	No(1.46)	No	No	No	No	No	Yes	Yes	Yes	3
MCHR1	Yes(5.84)	No	Yes	No	No	No	No	No	Yes	3
MDGA2	No(4.61)	No	No	No	No	Yes	Yes	No	Yes	3
MDK	Yes(14.05)	No	No	No	No	No	No	Yes	Yes	3
MECP2	Yes(12.20)	No	No	No	No	No	No	Yes	Yes	3
MED29	Yes(24.15)	No	No	No	No	No	Yes	Yes	No	3
MED4	Yes(27.33)	No	No	No	No	Yes	No	Yes	No	3
MEF2C	Yes(152.05)	No	No	No	No	Yes	No	No	Yes	3
MEF2D	Yes(23.91)	No	No	No	No	Yes	No	No	Yes	3
MEGF8	Yes(20.98)	No	No	No	No	Yes	No	No	Yes	3
MEIS1	Yes(5.33)	No	No	No	No	No	No	Yes	Yes	3
METAP2	Yes(38.94)	No	Yes	No	No	No	No	Yes	No	3
METRN	Yes(26.47)	No	No	No	No	No	Yes	No	Yes	3
METTL14	Yes(8.16)	No	No	No	No	No	No	Yes	Yes	3
MEX3C	Yes(14.75)	No	No	No	No	Yes	No	Yes	No	3
MFSD8	Yes(7.19)	No	No	No	No	Yes	No	No	Yes	3
MGME1	Yes(5.37)	No	No	No	No	Yes	No	Yes	No	3
MICALL1	Yes(7.46)	No	No	No	No	Yes	No	No	Yes	3
MICB	No(0.94)	No	Yes	No	Yes	Yes	No	No	No	3
MIF	Yes(36.96)	No	No	No	No	No	No	Yes	Yes	3
MKL2	Yes(33.25)	No	No	No	No	Yes	No	Yes	No	3
MLH1	Yes(12.91)	No	No	No	Yes	No	No	No	Yes	3
MLLT3	Yes(13.11)	No	No	No	No	Yes	No	Yes	No	3
MMP16	Yes(6.26)	Yes	No	No	No	Yes	No	No	No	3
MOV10	Yes(8.39)	No	No	No	No	No	No	Yes	Yes	3
MPDU1	Yes(39.67)	No	No	No	No	No	Yes	Yes	No	3
MPHOSPH9	Yes(9.08)	Yes	No	No	No	Yes	No	No	No	3
MPP2	Yes(19.27)	No	No	No	No	No	No	Yes	Yes	3
MPP5	Yes(15.40)	No	No	No	No	No	Yes	No	Yes	3
MRPL24	Yes(38.82)	No	No	No	No	Yes	Yes	No	No	3
MRPL4	Yes(17.87)	No	No	No	No	Yes	No	Yes	No	3
MRPL40	Yes(13.11)	No	No	Yes	No	No	No	Yes	No	3
MRPS23	Yes(35.41)	No	No	No	No	Yes	No	Yes	No	3
MRPS30	Yes(19.85)	No	No	No	No	Yes	Yes	No	No	3
MRPS31	Yes(12.79)	No	No	No	No	Yes	No	Yes	No	3
MSL2	Yes(12.30)	Yes	No	No	No	No	No	Yes	No	3
MT3	Yes(166.55)	No	No	No	No	No	No	Yes	Yes	3
MTCH1	Yes(178.05)	No	No	No	No	No	No	Yes	Yes	3
MTHFD1	Yes(21.25)	No	No	No	No	Yes	No	No	Yes	3
MTHFR	Yes(6.19)	No	Yes	No	No	No	No	No	Yes	3
MTIF3	Yes(33.68)	No	No	No	No	Yes	No	Yes	No	3
MTMR10	Yes(25.75)	No	No	Yes	No	No	No	Yes	No	3
MTMR2	Yes(20.38)	No	No	No	No	No	Yes	No	Yes	3
MTOR	Yes(13.98)	No	No	No	No	No	No	Yes	Yes	3
MXRA8	Yes(11.84)	No	No	No	No	No	Yes	No	Yes	3
MYCBP2	Yes(30.02)	No	Yes	No	No	No	No	No	Yes	3
MYEF2	Yes(37.03)	No	No	No	No	No	No	Yes	Yes	3
MYH9	Yes(31.11)	No	No	No	No	No	No	Yes	Yes	3
MYNN	Yes(6.32)	No	No	No	No	Yes	No	Yes	No	3
MYO9A	Yes(9.36)	No	No	No	No	No	No	Yes	Yes	3
NAA20	Yes(34.71)	No	No	No	No	Yes	No	Yes	No	3
NAA38	Yes(12.70)	No	No	No	No	Yes	No	Yes	No	3
NAGA	Yes(6.33)	Yes	No	No	Yes	No	No	No	No	3
NANOS1	No(3.01)	No	Yes	No	No	No	Yes	No	Yes	3
NAP1L1	Yes(147.89)	No	No	No	No	No	Yes	No	Yes	3
NAP1L2	Yes(53.09)	No	No	No	No	No	No	Yes	Yes	3
NAPA	Yes(65.76)	No	No	No	No	No	No	Yes	Yes	3
NARS2	Yes(7.06)	No	No	No	No	Yes	No	Yes	No	3
NBEAL1	Yes(10.84)	No	No	No	No	No	Yes	Yes	No	3
NCBP2	Yes(51.51)	No	No	Yes	No	Yes	No	No	No	3
NCEH1	Yes(22.50)	No	No	No	No	Yes	No	Yes	No	3
NCK1	Yes(13.15)	Yes	No	No	No	No	No	No	Yes	3
NCKAP1	Yes(92.72)	No	No	No	No	Yes	No	No	Yes	3
NCSTN	Yes(31.93)	No	No	No	No	No	No	Yes	Yes	3
NDFIP2	Yes(59.23)	Yes	No	No	No	No	No	Yes	No	3
NDRG2	Yes(527.35)	No	No	No	No	Yes	Yes	No	No	3
NDRG4	Yes(280.69)	Yes	No	No	No	No	No	No	Yes	3
NDUFA10	Yes(56.55)	No	No	No	No	Yes	No	Yes	No	3
NDUFA6	Yes(37.65)	Yes	No	No	No	Yes	No	No	No	3
NDUFAF7	Yes(7.05)	No	No	No	No	Yes	No	Yes	No	3
NDUFS2	Yes(60.99)	No	No	No	No	Yes	No	Yes	No	3
NEIL2	Yes(16.53)	No	No	No	No	Yes	No	Yes	No	3
NELFA	Yes(11.10)	No	No	No	No	Yes	No	Yes	No	3
NELL2	Yes(138.37)	No	No	No	No	Yes	No	No	Yes	3
NES	Yes(20.57)	No	Yes	No	No	No	No	No	Yes	3
NETO1	Yes(38.71)	No	No	No	No	Yes	No	No	Yes	3
NETO2	Yes(12.18)	No	No	No	No	No	No	Yes	Yes	3
NEU1	Yes(15.94)	No	No	No	No	Yes	No	Yes	No	3
NFASC	Yes(35.53)	No	No	No	No	No	No	Yes	Yes	3
NFAT5	Yes(6.73)	No	No	No	No	No	No	Yes	Yes	3
NFATC2IP	Yes(11.56)	No	No	Yes	No	No	No	Yes	No	3
NFE2L2	Yes(39.91)	No	No	No	No	No	No	Yes	Yes	3
NFIA	Yes(11.45)	No	No	No	No	Yes	No	No	Yes	3
NFYA	Yes(10.96)	No	No	No	No	Yes	No	Yes	No	3
NFYB	Yes(22.84)	No	No	No	No	Yes	No	Yes	No	3
NGEF	Yes(73.43)	Yes	No	No	No	Yes	No	No	No	3
NINJ1	Yes(25.03)	No	No	No	No	No	No	Yes	Yes	3
NIPBL	Yes(13.62)	No	No	No	No	No	No	Yes	Yes	3
NISCH	Yes(46.24)	Yes	No	No	No	No	No	No	Yes	3
NIT2	Yes(17.63)	No	No	No	No	Yes	Yes	No	No	3
NLGN1	Yes(14.81)	No	No	No	No	No	Yes	No	Yes	3
NLGN3	Yes(39.21)	No	No	No	No	No	No	Yes	Yes	3
NLGN4X	Yes(13.51)	Yes	No	No	No	No	No	No	Yes	3
NLRP1	Yes(81.03)	No	No	No	No	No	No	Yes	Yes	3
NMB	Yes(21.05)	Yes	No	No	No	No	No	No	Yes	3
NME1	Yes(49.00)	No	No	No	No	No	No	Yes	Yes	3
NMNAT2	Yes(51.49)	No	No	No	No	No	No	Yes	Yes	3
NOL4	Yes(16.67)	No	No	No	No	Yes	Yes	No	No	3
NOLC1	Yes(31.87)	No	No	No	No	Yes	No	No	Yes	3
NOS1AP	Yes(14.21)	No	Yes	No	No	No	No	No	Yes	3
NOSIP	Yes(13.64)	Yes	No	No	No	Yes	No	No	No	3
NOTCH2	Yes(10.16)	No	Yes	No	No	No	No	No	Yes	3
NPAS4	No(3.60)	No	No	No	No	Yes	No	Yes	Yes	3
NPM2	Yes(23.53)	No	No	No	No	Yes	Yes	No	No	3
NPRL2	Yes(11.87)	No	No	No	No	Yes	No	Yes	No	3
NPTN	Yes(140.95)	No	No	No	No	No	No	Yes	Yes	3
NPY	Yes(87.05)	No	Yes	No	No	No	No	No	Yes	3
NQO1	Yes(28.06)	No	No	No	No	No	No	Yes	Yes	3
NQO2	Yes(19.03)	No	Yes	No	No	No	No	No	Yes	3
NR2E1	Yes(6.33)	No	No	No	No	Yes	No	No	Yes	3
NR2F2	Yes(5.79)	No	No	No	No	Yes	No	No	Yes	3
NR3C2	Yes(6.86)	No	No	No	No	Yes	No	Yes	No	3
NR5A2	No(0.18)	No	No	No	No	Yes	No	Yes	Yes	3
NRD1	Yes(38.88)	No	No	No	No	No	No	Yes	Yes	3
NREP	Yes(87.61)	No	No	No	No	Yes	No	No	Yes	3
NRG2	No(2.69)	No	Yes	No	No	Yes	No	No	Yes	3
NRP1	Yes(10.56)	No	No	No	No	Yes	No	No	Yes	3
NRXN2	Yes(97.58)	No	No	No	No	Yes	No	No	Yes	3
NTM	Yes(101.60)	No	No	No	No	No	No	Yes	Yes	3
NTN1	Yes(6.05)	No	No	No	No	No	No	Yes	Yes	3
NTRK2	Yes(238.60)	No	No	No	No	Yes	No	No	Yes	3
NTRK3	Yes(32.85)	No	No	No	No	No	No	Yes	Yes	3
NUMA1	Yes(60.98)	No	No	No	No	No	No	Yes	Yes	3
NUMB	Yes(19.95)	No	No	No	No	No	Yes	No	Yes	3
NUMBL	Yes(11.33)	No	Yes	No	No	No	No	No	Yes	3
NUP85	Yes(13.30)	No	No	No	No	Yes	No	Yes	No	3
NUPL2	Yes(20.41)	No	No	No	No	Yes	No	Yes	No	3
NXPH3	Yes(13.36)	No	No	No	No	Yes	No	No	Yes	3
NYAP1	Yes(10.91)	No	No	No	No	Yes	No	No	Yes	3
OLFM1	Yes(338.12)	No	No	No	No	No	No	Yes	Yes	3
OLFM2	Yes(81.07)	No	No	No	No	Yes	No	No	Yes	3
OLFM3	Yes(16.31)	No	No	No	No	Yes	No	No	Yes	3
ONECUT2	No(0.26)	No	No	No	No	Yes	No	Yes	Yes	3
ORC3	Yes(15.62)	No	No	No	No	No	No	Yes	Yes	3
OSBPL3	Yes(7.57)	Yes	No	No	No	Yes	No	No	No	3
OTP	No(0.00)	No	No	No	No	Yes	No	Yes	Yes	3
OTUD4	Yes(8.55)	No	No	No	No	Yes	Yes	No	No	3
OXR1	Yes(60.65)	No	No	No	No	Yes	No	No	Yes	3
P2RY12	Yes(52.60)	No	No	No	No	No	No	Yes	Yes	3
P4HA1	Yes(13.11)	No	No	No	No	No	Yes	Yes	No	3
P4HTM	Yes(27.27)	No	No	No	No	Yes	Yes	No	No	3
PACSIN1	Yes(76.04)	No	No	No	No	No	No	Yes	Yes	3
PARK7	Yes(161.66)	No	No	No	No	Yes	No	No	Yes	3
PARM1	Yes(27.67)	No	No	No	No	No	Yes	Yes	No	3
PARP8	Yes(12.31)	No	No	No	No	Yes	No	Yes	No	3
PAX6	Yes(20.81)	No	No	No	No	Yes	No	No	Yes	3
PBRM1	Yes(11.16)	Yes	No	No	No	No	No	Yes	No	3
PCBP2	Yes(151.38)	No	No	No	No	No	No	Yes	Yes	3
PCDH19	Yes(6.86)	No	No	No	No	No	No	Yes	Yes	3
PCDHA4	No(2.57)	Yes	No	No	No	No	No	Yes	Yes	3
PCDHA6	No(2.58)	Yes	No	No	No	No	No	Yes	Yes	3
PCDHA8	No(0.37)	Yes	No	No	No	No	No	Yes	Yes	3
PCDHAC2	Yes(7.73)	No	No	No	No	No	No	Yes	Yes	3
PCDHB15	Yes(6.41)	No	No	No	No	No	No	Yes	Yes	3
PCDHGC3	Yes(92.53)	No	No	No	No	No	No	Yes	Yes	3
PCLO	Yes(12.74)	No	No	No	No	No	No	Yes	Yes	3
PCM1	Yes(42.70)	No	Yes	No	No	No	No	No	Yes	3
PCNXL3	Yes(8.46)	Yes	No	No	No	No	No	Yes	No	3
PCSK2	Yes(18.99)	No	No	No	No	Yes	No	No	Yes	3
PCYT1A	Yes(18.29)	No	No	Yes	No	No	No	Yes	No	3
PDDC1	Yes(27.36)	No	No	No	No	No	Yes	Yes	No	3
PDE4D	Yes(8.29)	No	No	No	Yes	No	Yes	No	No	3
PDIK1L	Yes(5.80)	No	No	No	No	Yes	No	Yes	No	3
PDLIM4	Yes(7.38)	No	No	No	No	No	No	Yes	Yes	3
PDLIM5	Yes(30.50)	No	Yes	No	No	No	No	No	Yes	3
PDLIM7	Yes(8.33)	No	No	No	No	No	No	Yes	Yes	3
PEMT	Yes(10.99)	No	No	No	No	No	Yes	Yes	No	3
PEPD	Yes(24.15)	No	No	No	No	Yes	No	Yes	No	3
PER2	Yes(6.17)	No	No	No	No	Yes	No	No	Yes	3
PEX13	Yes(8.79)	No	No	No	No	No	No	Yes	Yes	3
PEX26	Yes(14.59)	No	No	No	No	Yes	No	Yes	No	3
PEX3	Yes(11.03)	No	No	No	No	Yes	No	Yes	No	3
PEX5	Yes(27.63)	No	No	No	No	Yes	No	Yes	No	3
PFDN6	Yes(54.45)	No	No	No	No	Yes	No	Yes	No	3
PFN2	Yes(214.75)	No	No	No	No	No	No	Yes	Yes	3
PGAP1	Yes(11.45)	No	No	No	No	No	Yes	No	Yes	3
PGRMC1	Yes(121.85)	No	No	No	No	No	No	Yes	Yes	3
PHACTR1	Yes(41.90)	Yes	No	No	No	No	No	No	Yes	3
PHB2	Yes(46.76)	No	No	No	No	No	Yes	No	Yes	3
PHC1	Yes(8.56)	No	No	No	No	Yes	No	Yes	No	3
PHF8	Yes(5.76)	No	No	No	No	No	No	Yes	Yes	3
PI4K2A	Yes(11.83)	No	No	No	No	No	No	Yes	Yes	3
PICK1	Yes(16.32)	No	Yes	No	No	No	No	No	Yes	3
PIGT	Yes(29.15)	No	No	No	No	Yes	No	No	Yes	3
PIK3CB	Yes(24.25)	No	No	No	No	No	No	Yes	Yes	3
PIK3IP1	Yes(25.57)	No	No	No	No	Yes	Yes	No	No	3
PIN1	Yes(58.70)	No	No	No	No	Yes	No	No	Yes	3
PINK1	Yes(93.79)	No	No	No	No	Yes	No	No	Yes	3
PITPNM1	Yes(13.18)	No	No	No	No	No	No	Yes	Yes	3
PITPNM2	Yes(8.07)	Yes	No	No	Yes	No	No	No	No	3
PLA2G6	Yes(21.86)	No	Yes	No	No	No	No	No	Yes	3
PLCB1	Yes(39.04)	No	No	No	No	Yes	No	No	Yes	3
PLEKHG5	Yes(6.51)	No	No	No	No	Yes	No	No	Yes	3
PLEKHO1	Yes(24.83)	Yes	No	No	No	Yes	No	No	No	3
PLK2	Yes(47.29)	No	No	No	No	No	No	Yes	Yes	3
PLK3	Yes(6.13)	No	No	No	No	No	No	Yes	Yes	3
PLXNA1	Yes(11.43)	No	No	No	No	No	No	Yes	Yes	3
PLXNA3	Yes(10.75)	No	No	No	No	No	No	Yes	Yes	3
PLXNC1	Yes(7.89)	No	No	No	No	No	Yes	Yes	No	3
PMM1	Yes(25.73)	No	No	No	No	No	No	Yes	Yes	3
POFUT1	Yes(7.39)	No	No	No	No	No	No	Yes	Yes	3
POGZ	Yes(25.10)	No	No	No	No	Yes	No	Yes	No	3
POLR2I	Yes(35.62)	No	No	No	No	Yes	No	Yes	No	3
POU3F2	Yes(13.35)	No	No	No	No	Yes	No	No	Yes	3
PPAPDC1B	Yes(14.51)	Yes	No	No	Yes	No	No	No	No	3
PPARD	Yes(14.74)	No	No	No	No	No	No	Yes	Yes	3
PPARGC1A	Yes(5.35)	No	No	No	No	Yes	No	No	Yes	3
PPFIA1	Yes(24.93)	No	No	No	No	No	No	Yes	Yes	3
PPFIA3	Yes(13.46)	No	No	No	No	No	No	Yes	Yes	3
PPM1H	Yes(14.82)	No	No	No	No	Yes	No	No	Yes	3
PPP1R15B	Yes(12.38)	No	No	No	No	Yes	Yes	No	No	3
PPP2R2A	Yes(37.27)	Yes	No	No	No	No	No	No	Yes	3
PPP2R5B	Yes(30.79)	No	No	No	No	Yes	No	No	Yes	3
PPP3CC	Yes(7.69)	No	Yes	No	No	No	No	No	Yes	3
PPT1	Yes(79.96)	No	No	No	No	Yes	No	No	Yes	3
PPT2	Yes(12.58)	No	No	No	No	Yes	No	Yes	No	3
PRDX6	Yes(81.78)	No	No	No	No	No	Yes	Yes	No	3
PRICKLE1	Yes(13.74)	No	No	No	No	Yes	No	No	Yes	3
PRIMA1	Yes(5.54)	No	No	No	No	Yes	No	No	Yes	3
PRKAB2	Yes(14.02)	No	No	Yes	No	Yes	No	No	No	3
PRKACA	Yes(62.45)	No	No	No	No	No	No	Yes	Yes	3
PRKAR2B	Yes(31.98)	No	No	No	No	No	No	Yes	Yes	3
PRKCA	Yes(26.49)	No	No	No	No	Yes	No	No	Yes	3
PRKCZ	Yes(65.99)	No	No	No	No	No	No	Yes	Yes	3
PRMT1	Yes(44.11)	Yes	No	No	No	No	No	No	Yes	3
PRMT3	Yes(9.44)	No	No	No	No	Yes	No	Yes	No	3
PRNP	Yes(295.87)	No	No	No	No	Yes	No	No	Yes	3
PRPSAP2	Yes(28.41)	No	No	No	No	Yes	No	Yes	No	3
PRRT1	Yes(40.47)	No	No	No	No	No	No	Yes	Yes	3
PRRT2	Yes(41.50)	No	No	Yes	No	No	No	No	Yes	3
PRRT3	Yes(10.01)	No	No	No	No	Yes	Yes	No	No	3
PRSS16	No(0.95)	No	Yes	No	Yes	No	No	Yes	No	3
PSAP	Yes(467.01)	No	No	No	No	No	No	Yes	Yes	3
PSD	Yes(55.60)	No	No	No	No	No	Yes	No	Yes	3
PSD2	Yes(29.72)	No	No	No	No	Yes	No	No	Yes	3
PSENEN	Yes(24.69)	No	No	No	No	Yes	Yes	No	No	3
PSMC1	Yes(7.62)	No	No	No	No	No	No	Yes	Yes	3
PSMC3	Yes(77.50)	No	No	No	No	Yes	No	Yes	No	3
PSPH	Yes(7.39)	No	No	No	No	Yes	No	No	Yes	3
PTGS2	Yes(7.78)	No	No	No	No	No	No	Yes	Yes	3
PTK7	Yes(5.53)	No	No	No	No	Yes	No	No	Yes	3
PTN	Yes(144.53)	Yes	No	No	No	No	No	No	Yes	3
PTPRA	Yes(98.96)	No	No	No	No	Yes	No	No	Yes	3
PTPRD	Yes(43.27)	No	No	No	No	Yes	No	No	Yes	3
PTPRG	Yes(13.93)	No	No	No	No	No	No	Yes	Yes	3
PTPRJ	Yes(8.91)	No	No	No	No	No	No	Yes	Yes	3
PTPRK	No(NA)	Yes	No	No	No	Yes	No	No	Yes	3
PTPRM	Yes(26.87)	No	No	No	No	No	No	Yes	Yes	3
PTPRN2	Yes(41.15)	No	No	No	No	Yes	No	No	Yes	3
PTPRS	Yes(39.82)	No	No	No	No	Yes	No	No	Yes	3
PTPRZ1	Yes(150.07)	No	Yes	No	No	No	No	No	Yes	3
PTTG1IP	Yes(76.07)	No	No	No	No	Yes	No	Yes	No	3
PURA	Yes(12.01)	No	No	No	No	Yes	No	No	Yes	3
PVRL1	Yes(27.57)	No	No	No	No	Yes	No	No	Yes	3
PYGO2	Yes(11.31)	No	No	No	No	No	No	Yes	Yes	3
QKI	Yes(239.87)	No	No	No	No	No	No	Yes	Yes	3
QPRT	Yes(10.77)	No	No	Yes	No	No	No	Yes	No	3
R3HDM2	Yes(44.27)	Yes	No	No	No	Yes	No	No	No	3
RAB11A	Yes(111.98)	No	No	No	No	Yes	No	No	Yes	3
RAB13	Yes(11.40)	No	No	No	No	No	No	Yes	Yes	3
RAB27B	Yes(14.11)	No	No	No	No	No	No	Yes	Yes	3
RAB2B	Yes(13.45)	No	No	No	No	Yes	No	No	Yes	3
RAB39B	Yes(11.46)	No	No	Yes	No	No	No	No	Yes	3
RAB40C	Yes(13.00)	No	No	No	No	No	Yes	Yes	No	3
RAB5C	Yes(74.35)	No	No	No	No	No	Yes	No	Yes	3
RAB6B	Yes(111.03)	No	No	No	No	Yes	No	No	Yes	3
RAB7L1	Yes(15.53)	No	No	No	No	No	No	Yes	Yes	3
RAF1	Yes(31.14)	No	No	No	No	Yes	No	No	Yes	3
RALA	Yes(24.40)	No	No	No	No	Yes	No	No	Yes	3
RALGAPB	Yes(12.21)	No	No	No	No	Yes	No	Yes	No	3
RALGPS1	Yes(14.04)	No	No	No	No	Yes	No	Yes	No	3
RAMP1	Yes(32.56)	No	No	No	No	Yes	No	Yes	No	3
RANBP10	Yes(5.94)	Yes	No	No	No	Yes	No	No	No	3
RANBP3	Yes(32.56)	No	No	No	No	Yes	No	Yes	No	3
RAP1A	Yes(45.13)	No	No	No	No	No	No	Yes	Yes	3
RAP2A	Yes(53.44)	No	No	No	No	Yes	No	Yes	No	3
RAPGEF6	Yes(5.67)	No	Yes	No	No	Yes	No	No	No	3
RAPH1	Yes(8.35)	No	No	No	No	No	No	Yes	Yes	3
RBFOX1	Yes(55.98)	Yes	No	No	No	Yes	No	No	No	3
RBFOX2	Yes(43.47)	No	No	No	No	No	Yes	No	Yes	3
RBM12B	Yes(6.27)	No	No	No	No	Yes	Yes	No	No	3
RBM14-RBM4	Yes(21.97)	No	No	No	No	Yes	No	Yes	No	3
RBM26	Yes(21.99)	Yes	No	No	No	Yes	No	No	No	3
RBM48	Yes(11.79)	No	No	No	No	Yes	No	Yes	No	3
RBM8A	Yes(25.18)	No	No	No	No	No	No	Yes	Yes	3
RBPJ	Yes(35.43)	No	No	No	No	Yes	No	Yes	No	3
RC3H1	No(4.44)	Yes	No	No	No	Yes	Yes	No	No	3
RCSD1	Yes(5.59)	No	No	No	No	No	Yes	Yes	No	3
REEP2	Yes(46.60)	Yes	No	No	No	No	Yes	No	No	3
RFC2	Yes(9.79)	No	No	Yes	No	Yes	No	No	No	3
RFNG	Yes(12.58)	No	No	No	No	No	No	Yes	Yes	3
RFTN2	Yes(23.97)	Yes	No	No	Yes	No	No	No	No	3
RGS12	Yes(35.16)	No	No	No	No	No	No	Yes	Yes	3
RGS4	Yes(156.16)	No	Yes	No	No	No	No	No	Yes	3
RGS7BP	Yes(28.56)	No	No	No	No	No	No	Yes	Yes	3
RHBDD1	Yes(6.50)	No	No	No	No	Yes	No	Yes	No	3
RHOC	Yes(56.02)	No	No	No	No	Yes	No	Yes	No	3
RILPL1	Yes(11.17)	No	No	No	No	No	No	Yes	Yes	3
RIMBP2	Yes(16.90)	No	No	No	No	Yes	No	No	Yes	3
RIOK3	Yes(21.43)	No	No	No	No	Yes	No	Yes	No	3
RIT2	Yes(15.60)	No	No	No	No	No	No	Yes	Yes	3
RITA1	Yes(8.04)	No	No	No	No	No	No	Yes	Yes	3
RNASE1	Yes(154.07)	No	No	No	No	No	Yes	Yes	No	3
RNF166	Yes(6.01)	No	No	No	No	No	Yes	Yes	No	3
RNF170	Yes(13.79)	No	No	No	No	Yes	No	Yes	No	3
RNF220	Yes(64.65)	No	No	No	No	Yes	No	Yes	No	3
RNF38	Yes(20.38)	No	No	No	No	No	Yes	Yes	No	3
RNF41	Yes(32.10)	No	No	No	No	Yes	No	Yes	No	3
RNF6	Yes(24.23)	No	No	No	No	No	Yes	No	Yes	3
RORA	Yes(5.03)	No	No	No	No	No	Yes	No	Yes	3
RP9	Yes(7.79)	No	No	No	No	Yes	No	Yes	No	3
RPGRIP1L	Yes(6.37)	No	Yes	No	No	No	No	No	Yes	3
RPL12	Yes(8.54)	No	No	No	No	No	No	Yes	Yes	3
RPL22	Yes(64.79)	No	No	No	No	No	No	Yes	Yes	3
RPL3	Yes(374.59)	No	No	No	No	No	No	Yes	Yes	3
RPRD2	Yes(14.30)	No	No	No	Yes	Yes	No	No	No	3
RPS13	Yes(105.99)	No	No	No	No	Yes	No	No	Yes	3
RPS6KA3	Yes(13.26)	No	No	No	No	No	No	Yes	Yes	3
RPS7	Yes(14.57)	No	No	No	No	No	No	Yes	Yes	3
RRAS2	Yes(5.93)	No	No	No	No	No	No	Yes	Yes	3
RTCA	Yes(17.78)	No	No	No	No	Yes	No	Yes	No	3
RUNX1	No(1.32)	No	No	No	No	Yes	No	Yes	Yes	3
RUSC1	Yes(19.34)	No	No	No	No	No	No	Yes	Yes	3
S100B	Yes(293.83)	No	No	No	No	No	No	Yes	Yes	3
S1PR1	Yes(28.33)	No	No	No	No	Yes	No	No	Yes	3
SACM1L	Yes(24.43)	No	No	No	No	No	Yes	Yes	No	3
SAMD14	Yes(11.41)	No	No	No	No	No	No	Yes	Yes	3
SAMD4A	Yes(10.61)	No	No	No	No	No	Yes	No	Yes	3
SAR1B	Yes(27.48)	No	No	No	No	Yes	No	Yes	No	3
SATB2	Yes(12.30)	Yes	No	No	No	No	No	No	Yes	3
SBNO1	Yes(8.28)	Yes	No	No	No	No	No	Yes	No	3
SCAF1	Yes(13.97)	Yes	No	No	No	No	No	Yes	No	3
SCG2	Yes(126.50)	No	Yes	No	No	No	No	No	Yes	3
SCN2A	Yes(36.14)	No	No	No	No	No	No	Yes	Yes	3
SCO1	Yes(8.73)	No	No	No	No	Yes	No	Yes	No	3
SCRN1	Yes(91.80)	No	No	No	No	Yes	No	Yes	No	3
SCRT1	No(1.47)	No	No	No	No	No	Yes	Yes	Yes	3
SDCBP	Yes(67.67)	No	No	No	No	No	No	Yes	Yes	3
SDCCAG8	Yes(23.47)	Yes	No	No	Yes	No	No	No	No	3
SDF4	Yes(37.50)	No	No	No	No	No	No	Yes	Yes	3
SDR39U1	Yes(28.56)	No	No	No	No	Yes	No	Yes	No	3
SEC31A	Yes(34.98)	No	No	No	No	Yes	No	Yes	No	3
SELK	Yes(42.04)	No	No	No	No	Yes	No	Yes	No	3
SEMA5B	Yes(8.58)	No	No	No	No	Yes	No	No	Yes	3
SENP7	Yes(11.19)	No	No	No	No	Yes	No	Yes	No	3
SERPING1	Yes(33.15)	Yes	No	No	No	No	No	Yes	No	3
SERPINI1	Yes(188.96)	No	No	No	No	No	No	Yes	Yes	3
SETD4	Yes(10.88)	No	No	No	No	Yes	No	Yes	No	3
SETD8	Yes(11.29)	Yes	No	No	No	Yes	No	No	No	3
SEZ6	Yes(32.61)	No	No	No	No	No	No	Yes	Yes	3
SEZ6L	Yes(46.93)	No	No	No	No	No	No	Yes	Yes	3
SF3A1	Yes(40.22)	No	No	No	Yes	Yes	No	No	No	3
SFRP2	Yes(26.92)	No	No	No	No	No	No	Yes	Yes	3
SFXN5	Yes(53.30)	Yes	No	No	No	No	Yes	No	No	3
SGTA	Yes(31.73)	No	No	No	No	Yes	No	No	Yes	3
SHANK1	Yes(24.46)	No	No	No	No	No	No	Yes	Yes	3
SHARPIN	Yes(18.09)	No	No	No	No	No	No	Yes	Yes	3
SHC4	Yes(8.01)	No	No	No	No	Yes	No	No	Yes	3
SHD	Yes(8.30)	No	No	No	No	No	Yes	Yes	No	3
SHH	No(0.42)	No	No	No	No	Yes	No	Yes	Yes	3
SIPA1L1	Yes(32.45)	No	No	No	No	Yes	No	No	Yes	3
SIRT1	Yes(8.81)	No	No	No	No	No	Yes	No	Yes	3
SKI	Yes(17.12)	No	No	No	No	No	No	Yes	Yes	3
SKOR1	No(0.25)	No	No	No	No	Yes	No	Yes	Yes	3
SLC16A1	Yes(18.69)	No	No	No	No	Yes	No	No	Yes	3
SLC17A5	Yes(6.80)	No	No	No	No	Yes	No	No	Yes	3
SLC18A2	No(3.41)	No	Yes	No	No	No	No	Yes	Yes	3
SLC1A4	Yes(43.14)	No	No	No	No	Yes	No	No	Yes	3
SLC25A1	Yes(14.12)	No	No	Yes	No	No	No	Yes	No	3
SLC25A12	Yes(26.93)	No	No	No	No	Yes	No	Yes	No	3
SLC29A1	Yes(14.23)	No	No	No	No	No	No	Yes	Yes	3
SLC2A11	Yes(14.92)	No	No	No	No	Yes	Yes	No	No	3
SLC2A8	Yes(9.39)	No	No	No	No	No	No	Yes	Yes	3
SLC30A1	Yes(14.86)	No	No	No	No	No	No	Yes	Yes	3
SLC31A1	Yes(8.83)	No	No	No	No	No	No	Yes	Yes	3
SLC32A1	Yes(7.77)	Yes	No	No	No	No	No	No	Yes	3
SLC35F3	Yes(5.77)	No	No	No	No	No	Yes	Yes	No	3
SLC38A1	Yes(33.00)	No	No	No	No	No	No	Yes	Yes	3
SLC38A7	Yes(9.74)	Yes	No	No	No	No	No	No	Yes	3
SLC39A13	Yes(12.63)	No	No	No	No	No	Yes	Yes	No	3
SLC4A8	Yes(14.86)	No	No	No	No	No	No	Yes	Yes	3
SLC6A1	Yes(61.69)	No	No	No	No	No	No	Yes	Yes	3
SLC6A11	Yes(10.18)	No	No	No	No	No	Yes	No	Yes	3
SLC6A6	Yes(5.18)	No	No	No	No	No	No	Yes	Yes	3
SLC6A8	Yes(46.37)	No	No	No	No	No	No	Yes	Yes	3
SLC7A11	Yes(14.45)	No	No	No	No	No	No	Yes	Yes	3
SLC7A6	Yes(6.25)	Yes	No	No	No	No	No	Yes	No	3
SLC8A1	Yes(12.57)	No	No	No	No	No	No	Yes	Yes	3
SLC9A3R1	Yes(35.32)	No	No	No	No	No	No	Yes	Yes	3
SLIT2	Yes(7.70)	No	No	No	No	No	No	Yes	Yes	3
SLITRK2	Yes(17.40)	No	No	No	No	No	No	Yes	Yes	3
SLITRK3	Yes(9.55)	No	No	No	No	No	No	Yes	Yes	3
SLITRK4	Yes(8.50)	No	No	No	No	No	Yes	No	Yes	3
SLITRK5	Yes(9.79)	No	No	No	No	No	No	Yes	Yes	3
SMAD4	Yes(25.99)	No	No	No	No	Yes	No	No	Yes	3
SMARCA2	Yes(78.82)	No	No	No	No	Yes	No	No	Yes	3
SMARCC2	Yes(47.97)	No	No	No	No	No	No	Yes	Yes	3
SMARCD1	Yes(27.70)	No	No	No	No	No	No	Yes	Yes	3
SMARCD3	Yes(55.94)	No	No	No	No	Yes	No	No	Yes	3
SMEK2	Yes(25.74)	No	No	No	No	Yes	Yes	No	No	3
SMG7	Yes(21.16)	No	No	No	No	Yes	No	Yes	No	3
SMNDC1	Yes(13.05)	No	No	No	No	Yes	Yes	No	No	3
SNAP25	Yes(810.74)	No	No	No	No	No	No	Yes	Yes	3
SNAP91	Yes(75.59)	Yes	No	No	Yes	No	No	No	No	3
SNCG	Yes(60.75)	No	No	No	No	No	No	Yes	Yes	3
SND1	Yes(35.37)	No	No	No	No	Yes	No	Yes	No	3
SNN	Yes(73.22)	No	No	No	No	No	Yes	Yes	No	3
SNPH	Yes(17.02)	No	No	No	No	No	No	Yes	Yes	3
SNRPB	Yes(21.54)	No	No	No	No	Yes	No	No	Yes	3
SNTA1	Yes(24.11)	No	No	No	No	No	Yes	Yes	No	3
SOCS2	No(3.97)	No	No	No	No	No	Yes	Yes	Yes	3
SORCS1	Yes(6.58)	No	No	No	No	No	No	Yes	Yes	3
SORT1	Yes(71.49)	No	No	No	No	Yes	No	No	Yes	3
SOS1	Yes(12.54)	No	No	No	No	No	Yes	No	Yes	3
SOX4	Yes(16.85)	No	No	No	No	Yes	No	No	Yes	3
SP2	Yes(7.47)	No	No	No	No	Yes	No	Yes	No	3
SPAG9	Yes(80.50)	No	No	No	No	No	No	Yes	Yes	3
SPATA5	No(1.34)	No	No	No	No	Yes	No	Yes	Yes	3
SPCS1	Yes(59.59)	Yes	No	No	No	No	No	Yes	No	3
SPG7	Yes(30.36)	No	No	No	No	No	Yes	No	Yes	3
SPHK2	Yes(5.34)	No	No	No	No	No	Yes	No	Yes	3
SPNS2	Yes(16.89)	No	No	No	No	Yes	No	Yes	No	3
SPOCK2	Yes(81.32)	No	No	No	No	Yes	No	No	Yes	3
SPP1	Yes(370.32)	No	No	No	No	No	No	Yes	Yes	3
SPRY1	Yes(5.21)	No	No	No	No	Yes	No	No	Yes	3
SPRY3	No(0.75)	No	No	No	No	No	Yes	Yes	Yes	3
SPRY4	Yes(5.59)	No	No	No	No	Yes	No	Yes	No	3
SPTBN4	Yes(10.62)	No	No	No	No	No	No	Yes	Yes	3
SQSTM1	Yes(93.25)	No	No	No	No	Yes	No	No	Yes	3
SRP54	Yes(26.81)	No	No	No	No	Yes	No	Yes	No	3
SRRM1	Yes(39.58)	No	No	No	No	Yes	No	Yes	No	3
SSBP3	Yes(37.61)	No	No	No	No	No	No	Yes	Yes	3
SSBP4	Yes(7.73)	No	No	No	No	No	Yes	Yes	No	3
SSH2	Yes(6.74)	No	No	No	No	No	Yes	Yes	No	3
STAM2	Yes(11.19)	No	No	No	No	Yes	No	Yes	No	3
STARD13	Yes(5.95)	No	No	No	No	Yes	No	Yes	No	3
STARD3	Yes(24.80)	No	No	No	Yes	No	No	Yes	No	3
STAU1	Yes(34.78)	No	No	No	No	No	No	Yes	Yes	3
STAU2	Yes(43.33)	No	No	No	No	Yes	No	Yes	No	3
STK11	Yes(15.63)	No	No	No	No	Yes	No	No	Yes	3
STK19	Yes(12.63)	No	No	No	No	Yes	No	Yes	No	3
STK32C	Yes(20.73)	No	No	No	No	Yes	No	Yes	No	3
STK4	Yes(8.65)	No	No	No	No	No	No	Yes	Yes	3
STON2	Yes(20.01)	No	No	No	No	No	No	Yes	Yes	3
STX4	Yes(26.24)	No	No	No	No	No	No	Yes	Yes	3
STX6	Yes(17.77)	No	No	No	No	No	Yes	No	Yes	3
STXBP1	Yes(189.30)	No	No	No	No	Yes	No	No	Yes	3
STXBP3	Yes(31.79)	No	No	No	No	Yes	No	No	Yes	3
SUCLA2	Yes(42.94)	No	No	No	No	Yes	No	Yes	No	3
SUGP1	Yes(18.95)	Yes	No	No	No	Yes	No	No	No	3
SULF2	Yes(46.88)	No	No	No	No	No	No	Yes	Yes	3
SV2B	Yes(51.81)	No	No	No	No	No	No	Yes	Yes	3
SYNC	Yes(7.31)	No	No	No	No	No	No	Yes	Yes	3
SYNDIG1	Yes(14.79)	No	No	No	No	No	No	Yes	Yes	3
SYNE1	Yes(32.36)	No	No	No	No	No	No	Yes	Yes	3
SYNGAP1	Yes(30.81)	No	No	No	No	No	No	Yes	Yes	3
SYNGR1	Yes(88.73)	No	Yes	No	No	No	No	No	Yes	3
SYNGR3	Yes(39.14)	No	No	No	No	No	No	Yes	Yes	3
SYNPO	Yes(38.64)	No	No	No	No	No	No	Yes	Yes	3
SYP	Yes(232.85)	No	No	No	No	No	No	Yes	Yes	3
SYT1	Yes(281.06)	No	No	No	No	No	No	Yes	Yes	3
SYT17	Yes(21.87)	No	No	No	No	Yes	No	No	Yes	3
SYT6	Yes(5.22)	No	No	No	No	No	No	Yes	Yes	3
SYT9	Yes(5.05)	No	No	No	No	No	No	Yes	Yes	3
TAF11	Yes(16.22)	No	No	No	No	Yes	No	Yes	No	3
TANC1	Yes(6.61)	No	No	No	No	No	No	Yes	Yes	3
TAPBP	Yes(20.58)	No	No	No	No	Yes	No	Yes	No	3
TBCB	Yes(105.56)	No	No	No	No	Yes	No	No	Yes	3
TBCCD1	Yes(5.54)	No	No	No	No	Yes	No	Yes	No	3
TBL2	Yes(10.25)	No	No	Yes	No	Yes	No	No	No	3
TBX1	No(0.05)	No	Yes	Yes	No	No	No	No	Yes	3
TBX6	No(0.64)	Yes	No	Yes	No	No	No	No	Yes	3
TCP11L2	Yes(10.40)	No	No	No	No	Yes	No	Yes	No	3
TEFM	Yes(5.88)	No	No	No	No	Yes	No	Yes	No	3
TENM1	No(2.37)	No	No	No	No	No	Yes	Yes	Yes	3
TEX15	No(0.40)	No	No	No	No	Yes	No	Yes	Yes	3
TGFBR2	Yes(10.77)	No	No	No	No	No	No	Yes	Yes	3
THBS2	Yes(12.39)	No	No	No	No	No	No	Yes	Yes	3
THOC2	Yes(18.82)	No	No	No	No	No	No	Yes	Yes	3
THRA	Yes(113.11)	No	No	No	No	Yes	No	Yes	No	3
THTPA	Yes(12.29)	No	No	No	No	Yes	No	Yes	No	3
THY1	Yes(315.52)	No	No	No	No	No	No	Yes	Yes	3
TIAL1	Yes(38.75)	No	No	No	No	No	Yes	Yes	No	3
TLE1	Yes(13.63)	Yes	No	No	No	No	No	Yes	No	3
TLK1	Yes(23.02)	No	No	No	No	No	Yes	Yes	No	3
TMCC2	Yes(15.10)	No	No	No	No	Yes	No	Yes	No	3
TMEM108	Yes(14.76)	No	No	No	No	No	No	Yes	Yes	3
TMEM125	Yes(9.48)	No	No	No	No	No	Yes	Yes	No	3
TMEM126A	Yes(19.44)	No	No	No	No	Yes	No	No	Yes	3
TMEM177	Yes(6.23)	No	No	No	No	No	Yes	Yes	No	3
TMEM230	Yes(41.21)	No	No	No	No	No	No	Yes	Yes	3
TMEM237	Yes(12.56)	No	No	No	No	Yes	No	Yes	No	3
TMEM30A	Yes(91.58)	No	No	No	No	Yes	No	No	Yes	3
TMEM53	Yes(5.44)	No	No	No	No	Yes	No	Yes	No	3
TNFRSF21	Yes(28.21)	No	No	No	No	Yes	No	No	Yes	3
TNKS	Yes(15.92)	No	No	No	No	No	Yes	Yes	No	3
TNRC18	Yes(19.36)	No	No	No	No	Yes	No	Yes	No	3
TOP2B	Yes(57.37)	No	No	No	No	Yes	No	No	Yes	3
TOR1AIP1	Yes(35.05)	No	No	No	No	Yes	No	Yes	No	3
TOX3	Yes(5.09)	No	No	No	No	No	Yes	No	Yes	3
TP53	Yes(10.83)	No	Yes	No	No	No	No	No	Yes	3
TP53I13	Yes(6.94)	No	No	No	No	Yes	No	Yes	No	3
TPR	Yes(18.22)	No	No	No	No	Yes	No	Yes	No	3
TRAF3IP1	Yes(7.92)	No	No	No	No	No	No	Yes	Yes	3
TRAK1	Yes(21.48)	No	No	No	No	No	No	Yes	Yes	3
TRANK1	Yes(7.10)	Yes	No	No	No	Yes	No	No	No	3
TRAPPC9	Yes(18.02)	No	No	No	No	No	No	Yes	Yes	3
TRIM2	Yes(86.95)	No	No	No	No	No	No	Yes	Yes	3
TRIM8	Yes(39.85)	Yes	No	No	No	Yes	No	No	No	3
TRMT2A	Yes(21.12)	No	Yes	Yes	No	No	No	No	No	3
TRMT5	Yes(6.64)	No	No	No	No	Yes	Yes	No	No	3
TSNARE1	Yes(8.04)	Yes	No	No	No	Yes	No	No	No	3
TSNAX	Yes(23.52)	No	Yes	No	No	No	No	Yes	No	3
TSPAN13	Yes(46.17)	No	No	No	No	Yes	No	Yes	No	3
TSPAN3	Yes(256.84)	No	No	No	No	Yes	No	Yes	No	3
TSPO	Yes(7.27)	No	Yes	No	No	No	No	No	Yes	3
TSR1	Yes(11.81)	Yes	No	No	No	Yes	No	No	No	3
TTBK1	Yes(8.03)	No	No	No	No	No	No	Yes	Yes	3
TTBK2	Yes(9.72)	No	No	No	No	No	Yes	No	Yes	3
TTLL1	Yes(10.87)	No	No	No	No	Yes	No	No	Yes	3
TTLL7	Yes(39.00)	No	No	No	No	No	No	Yes	Yes	3
TTPA	No(1.81)	No	No	No	No	Yes	No	Yes	Yes	3
TTYH1	Yes(114.21)	No	No	No	No	No	Yes	No	Yes	3
TUFM	Yes(52.81)	No	No	Yes	No	No	No	No	Yes	3
TWF2	Yes(19.19)	No	No	No	No	No	No	Yes	Yes	3
TXLNG	Yes(5.33)	No	No	No	No	No	Yes	Yes	No	3
TXNDC15	Yes(33.02)	No	No	No	No	Yes	No	Yes	No	3
TXNDC16	Yes(10.05)	No	No	No	No	Yes	No	Yes	No	3
TYRO3	Yes(45.21)	No	No	No	No	No	No	Yes	Yes	3
TYW3	Yes(7.63)	No	No	No	No	No	Yes	Yes	No	3
TYW5	No(4.42)	Yes	No	No	Yes	No	Yes	No	No	3
UBE2B	Yes(80.62)	No	No	No	No	Yes	No	No	Yes	3
UBE2E3	Yes(27.24)	No	No	No	No	Yes	No	Yes	No	3
UBE2I	Yes(39.63)	No	No	No	No	Yes	No	No	Yes	3
UBE2V2	Yes(62.56)	No	No	No	No	No	No	Yes	Yes	3
UBE4B	Yes(19.98)	No	No	No	No	Yes	No	No	Yes	3
UBQLN4	Yes(21.51)	No	No	No	No	Yes	No	Yes	No	3
UBR5	Yes(21.87)	No	No	No	No	Yes	No	Yes	No	3
UCHL1	Yes(589.51)	No	No	No	No	No	No	Yes	Yes	3
UCK2	Yes(12.53)	No	No	No	No	Yes	No	Yes	No	3
UFC1	Yes(61.61)	No	No	No	No	No	No	Yes	Yes	3
UFL1	Yes(15.59)	No	No	No	No	No	No	Yes	Yes	3
UGT8	Yes(53.75)	No	No	No	No	Yes	No	No	Yes	3
UHMK1	Yes(21.52)	No	Yes	No	No	No	No	No	Yes	3
UNC13C	Yes(10.63)	No	No	No	No	No	No	Yes	Yes	3
UQCRQ	Yes(87.13)	No	No	No	No	No	Yes	No	Yes	3
URB1	Yes(5.24)	No	No	No	No	Yes	No	Yes	No	3
USP1	Yes(12.15)	No	No	No	No	Yes	No	Yes	No	3
USP14	Yes(32.93)	No	No	No	No	Yes	No	No	Yes	3
USP46	Yes(28.15)	No	No	No	No	No	Yes	No	Yes	3
USP9X	Yes(20.57)	No	No	No	No	No	No	Yes	Yes	3
UTP3	Yes(15.88)	No	No	No	No	No	No	Yes	Yes	3
UTRN	Yes(15.19)	No	No	No	No	No	No	Yes	Yes	3
VAMP1	Yes(24.03)	No	No	No	No	No	No	Yes	Yes	3
VAMP3	Yes(44.59)	No	No	No	No	No	No	Yes	Yes	3
VCPIP1	Yes(6.19)	No	No	No	No	Yes	Yes	No	No	3
VIPAS39	Yes(10.62)	No	No	No	No	Yes	No	Yes	No	3
VLDLR	Yes(9.11)	No	No	No	No	No	Yes	No	Yes	3
VPS13A	Yes(6.41)	No	No	No	No	No	No	Yes	Yes	3
VPS13B	Yes(5.29)	No	No	Yes	No	Yes	No	No	No	3
VPS13C	Yes(13.00)	Yes	No	No	No	No	No	Yes	No	3
VPS18	Yes(8.39)	No	No	No	No	Yes	No	No	Yes	3
VPS35	Yes(46.61)	No	No	No	No	No	No	Yes	Yes	3
VPS36	Yes(18.99)	No	No	No	No	Yes	No	Yes	No	3
VPS45	Yes(26.90)	Yes	No	No	No	No	No	No	Yes	3
VPS51	Yes(46.33)	No	No	No	No	Yes	Yes	No	No	3
WASF1	Yes(76.47)	No	No	No	No	No	No	Yes	Yes	3
WBSCR22	Yes(36.91)	No	No	Yes	No	No	No	Yes	No	3
WDR19	Yes(13.43)	No	No	No	No	Yes	No	No	Yes	3
WDR46	Yes(13.25)	No	No	No	No	Yes	No	Yes	No	3
WDR5	Yes(9.96)	No	No	No	No	Yes	No	No	Yes	3
WDR60	Yes(8.54)	No	No	Yes	No	Yes	No	No	No	3
WDR7	Yes(21.63)	No	No	No	No	No	No	Yes	Yes	3
WDR73	Yes(12.54)	Yes	No	No	No	No	No	Yes	No	3
WDR92	Yes(5.12)	No	No	No	No	Yes	No	Yes	No	3
WHSC1L1	Yes(31.25)	Yes	No	No	No	Yes	No	No	No	3
WNK1	Yes(64.26)	No	No	No	No	No	No	Yes	Yes	3
WNT10B	Yes(5.90)	No	No	No	No	No	No	Yes	Yes	3
WNT3A	No(0.00)	No	No	No	No	Yes	No	Yes	Yes	3
XPNPEP1	Yes(21.91)	No	No	No	No	Yes	No	Yes	No	3
XPOT	Yes(17.12)	No	No	No	No	No	Yes	Yes	No	3
XXYLT1	Yes(5.51)	No	No	No	No	Yes	Yes	No	No	3
YJEFN3	Yes(10.84)	Yes	No	No	No	No	No	Yes	No	3
YPEL3	Yes(52.98)	Yes	No	Yes	No	No	No	No	No	3
YWHAG	Yes(287.66)	No	No	No	No	Yes	No	No	Yes	3
YWHAH	Yes(429.53)	No	Yes	No	No	No	No	No	Yes	3
YWHAQ	Yes(207.21)	No	No	No	No	No	No	Yes	Yes	3
YWHAZ	Yes(272.93)	No	No	No	No	No	No	Yes	Yes	3
ZADH2	Yes(16.55)	No	No	No	No	Yes	No	Yes	No	3
ZBTB16	Yes(10.89)	No	No	No	No	Yes	No	No	Yes	3
ZC3H7B	Yes(26.68)	Yes	No	No	No	Yes	No	No	No	3
ZC3HAV1	Yes(5.42)	No	No	No	No	No	Yes	Yes	No	3
ZDHHC20	Yes(19.46)	No	No	No	No	Yes	No	Yes	No	3
ZDHHC5	Yes(12.52)	Yes	No	No	No	No	No	Yes	No	3
ZDHHC8	Yes(19.36)	No	Yes	Yes	No	No	No	No	No	3
ZEB1	Yes(38.08)	No	No	No	No	No	No	Yes	Yes	3
ZFP36L1	Yes(59.35)	No	No	No	No	Yes	No	No	Yes	3
ZHX3	Yes(20.64)	No	No	No	No	Yes	No	Yes	No	3
ZIC2	No(4.64)	No	No	No	No	Yes	No	Yes	Yes	3
ZKSCAN8	Yes(7.31)	No	No	No	Yes	Yes	No	No	No	3
ZNF134	Yes(6.27)	No	No	No	No	Yes	Yes	No	No	3
ZNF335	Yes(5.55)	No	No	No	No	Yes	No	No	Yes	3
ZNF365	Yes(32.48)	No	No	No	No	Yes	No	No	Yes	3
ZNF385A	Yes(29.83)	No	No	No	No	No	Yes	No	Yes	3
ZNF441	Yes(6.49)	No	No	No	No	Yes	No	Yes	No	3
ZNF488	Yes(10.47)	No	No	No	No	Yes	No	Yes	No	3
ZNF518B	Yes(6.22)	No	No	No	No	No	Yes	Yes	No	3
ZNF576	Yes(7.63)	No	No	No	No	Yes	No	Yes	No	3
ZNF672	Yes(6.86)	No	No	No	No	Yes	No	Yes	No	3
ZNF692	Yes(18.24)	No	No	No	No	Yes	No	Yes	No	3
ZNF776	Yes(6.49)	No	No	No	No	Yes	No	Yes	No	3
ZNF804A	No(3.67)	Yes	Yes	No	No	No	No	No	Yes	3
ZNF821	Yes(11.82)	No	No	No	No	Yes	No	Yes	No	3
ZNF880	Yes(6.13)	No	No	No	No	Yes	No	Yes	No	3
ZSCAN31	Yes(5.69)	No	No	No	Yes	No	No	Yes	No	3
ZSWIM6	Yes(8.72)	Yes	No	No	No	No	No	No	Yes	3
2020-03-01	Yes(7.14)	No	No	No	No	No	No	Yes	No	2
2020-03-02	Yes(9.17)	No	No	No	No	No	No	Yes	No	2
2020-03-02	Yes(17.70)	No	No	No	No	No	Yes	No	No	2
AAK1	Yes(23.54)	No	No	No	No	No	No	Yes	No	2
AAMDC	Yes(13.91)	No	No	No	No	No	No	Yes	No	2
AASDH	No(4.49)	No	No	No	No	Yes	No	Yes	No	2
AATF	Yes(12.56)	No	No	No	No	Yes	No	No	No	2
ABCA2	Yes(103.41)	No	No	No	No	Yes	No	No	No	2
ABCD1	No(2.69)	No	No	No	No	No	No	Yes	Yes	2
ABCD3	Yes(19.49)	No	No	No	No	Yes	No	No	No	2
ABCG2	Yes(16.63)	No	No	No	No	Yes	No	No	No	2
ABHD10	Yes(19.01)	No	No	No	No	No	No	Yes	No	2
ABHD13	Yes(6.03)	No	No	No	No	No	No	Yes	No	2
ABHD14A	Yes(19.62)	No	No	No	No	No	Yes	No	No	2
ABL2	No(4.89)	No	No	No	No	No	Yes	No	Yes	2
ABLIM1	Yes(46.46)	No	No	No	No	No	No	Yes	No	2
ABLIM2	Yes(15.92)	No	No	No	No	No	No	Yes	No	2
ACACA	Yes(20.88)	No	No	No	No	Yes	No	No	No	2
ACBD4	Yes(6.54)	No	No	No	No	Yes	No	No	No	2
ACBD6	Yes(23.81)	No	No	No	No	Yes	No	No	No	2
ACD	Yes(6.84)	Yes	No	No	No	No	No	No	No	2
ACER3	Yes(12.97)	No	No	No	No	No	No	Yes	No	2
ACN9	Yes(12.18)	No	No	No	No	No	No	Yes	No	2
ACO1	Yes(10.67)	No	No	No	No	No	No	Yes	No	2
ACO2	Yes(82.92)	No	No	No	No	No	No	Yes	No	2
ACOT2	Yes(12.46)	No	No	No	No	No	No	Yes	No	2
ACOT9	Yes(11.01)	No	No	No	No	No	No	Yes	No	2
ACP1	Yes(50.48)	No	No	No	No	Yes	No	No	No	2
ACP6	No(3.68)	No	No	Yes	No	Yes	No	No	No	2
ACSL6	Yes(41.67)	No	Yes	No	No	No	No	No	No	2
ACSS1	Yes(23.98)	No	No	No	No	No	Yes	No	No	2
ACSS3	Yes(5.69)	No	No	No	No	Yes	No	No	No	2
ACTC1	No(1.54)	No	No	No	No	No	No	Yes	Yes	2
ACTL6B	Yes(23.79)	No	No	No	No	Yes	No	No	No	2
ACTN3	No(NA)	No	No	No	No	No	No	Yes	Yes	2
ACTR10	Yes(57.29)	No	No	No	No	No	No	Yes	No	2
ACTR1B	Yes(38.67)	No	No	No	No	No	Yes	No	No	2
ACTR5	No(3.42)	Yes	No	No	Yes	No	No	No	No	2
ACVR2A	Yes(5.86)	No	No	No	No	No	Yes	No	No	2
ADAM11	Yes(14.09)	No	No	No	No	No	Yes	No	No	2
ADAM17	Yes(11.65)	No	No	No	No	Yes	No	No	No	2
ADAMTS1	Yes(10.53)	No	No	No	No	No	No	Yes	No	2
ADAMTS3	No(0.74)	No	No	No	No	Yes	No	Yes	No	2
ADAR	Yes(60.93)	No	No	No	No	Yes	No	No	No	2
ADCK2	Yes(12.23)	No	No	No	No	Yes	No	No	No	2
ADI1	Yes(23.88)	No	No	No	No	Yes	No	No	No	2
ADIPOQ	No(0.00)	No	No	No	No	No	No	Yes	Yes	2
ADIPOR1	Yes(37.91)	No	No	No	No	No	No	Yes	No	2
ADRM1	Yes(31.18)	No	No	No	No	No	No	Yes	No	2
ADSL	Yes(13.48)	No	No	No	No	Yes	No	No	No	2
ADSS	Yes(23.13)	No	No	No	No	Yes	No	No	No	2
AFF1	Yes(6.62)	No	No	No	No	Yes	No	No	No	2
AFF2	No(3.42)	No	No	No	No	No	Yes	No	Yes	2
AFF4	Yes(20.99)	No	No	No	No	No	Yes	No	No	2
AGBL5	Yes(8.55)	No	No	No	No	Yes	No	No	No	2
AGL	Yes(6.31)	No	No	No	No	Yes	No	No	No	2
AGPAT5	Yes(27.05)	No	No	No	No	Yes	No	No	No	2
AGPS	Yes(8.42)	No	No	No	No	No	No	Yes	No	2
AHCTF1	Yes(7.47)	No	No	No	No	No	No	Yes	No	2
AHDC1	Yes(7.83)	No	No	No	No	No	No	Yes	No	2
AIFM3	Yes(17.02)	No	No	Yes	No	No	No	No	No	2
AIMP1	Yes(19.71)	No	No	No	No	No	No	Yes	No	2
AK5	Yes(165.40)	No	No	No	No	No	No	Yes	No	2
AK9	No(4.21)	No	No	No	No	Yes	No	Yes	No	2
AKAP10	Yes(13.62)	No	No	No	No	Yes	No	No	No	2
AKAP17A	Yes(9.83)	No	No	No	No	No	No	Yes	No	2
AKAP2	Yes(8.60)	No	No	No	No	No	No	Yes	No	2
AKAP8L	Yes(18.81)	No	No	No	No	Yes	No	No	No	2
AKIP1	Yes(12.38)	No	No	No	No	No	No	Yes	No	2
AKR1B1	Yes(50.23)	No	No	No	No	Yes	No	No	No	2
AKR7A2	Yes(17.50)	No	No	No	No	No	No	Yes	No	2
AKTIP	Yes(34.76)	No	No	No	No	No	No	Yes	No	2
ALAS1	Yes(20.25)	No	No	No	No	No	No	Yes	No	2
ALDH1A1	Yes(38.25)	No	No	No	No	No	Yes	No	No	2
ALDH2	Yes(138.16)	No	No	No	No	No	No	Yes	No	2
ALDH4A1	Yes(16.69)	No	No	No	No	No	No	Yes	No	2
ALDH7A1	Yes(21.67)	No	No	No	No	Yes	No	No	No	2
ALDOC	Yes(342.87)	No	No	No	No	No	No	Yes	No	2
ALKBH4	Yes(5.78)	No	No	No	No	No	No	Yes	No	2
ALKBH6	Yes(16.30)	No	No	No	No	Yes	No	No	No	2
ALMS1	No(3.46)	Yes	No	No	No	No	No	Yes	No	2
ALMS1P	No(NA)	Yes	No	No	Yes	No	No	No	No	2
ALPK3	No(1.34)	Yes	No	No	No	No	No	Yes	No	2
ALPL	Yes(7.85)	No	No	No	No	No	Yes	No	No	2
ALYREF	Yes(18.52)	No	No	No	No	Yes	No	No	No	2
AMIGO3	No(1.06)	No	No	No	No	No	No	Yes	Yes	2
AMOTL1	Yes(7.99)	No	No	No	No	No	No	Yes	No	2
AMT	Yes(9.03)	No	No	No	No	No	No	Yes	No	2
ANAPC15	Yes(23.40)	No	No	No	No	No	Yes	No	No	2
ANAPC4	Yes(13.77)	No	No	No	No	No	No	Yes	No	2
ANAPC5	Yes(63.20)	No	No	No	No	No	No	Yes	No	2
ANK1	No(2.60)	No	No	No	No	No	No	Yes	Yes	2
ANKDD1A	Yes(5.57)	No	No	No	No	Yes	No	No	No	2
ANKFY1	Yes(23.74)	No	No	No	No	Yes	No	No	No	2
ANKMY1	Yes(5.90)	No	No	No	No	No	Yes	No	No	2
ANKRD1	No(0.13)	No	No	No	No	No	No	Yes	Yes	2
ANKRD10	Yes(36.20)	No	No	No	No	Yes	No	No	No	2
ANKRD11	Yes(24.41)	No	No	No	No	Yes	No	No	No	2
ANKRD13C	Yes(12.05)	No	No	No	No	Yes	No	No	No	2
ANKRD16	Yes(5.28)	No	No	No	No	No	No	Yes	No	2
ANKRD24	Yes(6.16)	No	No	No	No	No	No	Yes	No	2
ANKRD27	Yes(7.79)	No	No	No	No	Yes	No	No	No	2
ANKRD37	Yes(8.49)	No	No	No	No	Yes	No	No	No	2
ANKRD39	Yes(9.45)	No	No	No	No	No	No	Yes	No	2
ANKRD44	Yes(7.74)	Yes	No	No	No	No	No	No	No	2
ANKRD52	Yes(10.62)	No	No	No	No	Yes	No	No	No	2
ANKRD54	Yes(10.40)	No	No	No	No	Yes	No	No	No	2
ANKRD6	Yes(20.73)	No	No	No	No	No	Yes	No	No	2
ANKRD65	Yes(5.22)	No	No	No	No	No	Yes	No	No	2
ANKZF1	Yes(18.65)	No	No	No	No	Yes	No	No	No	2
ANO8	Yes(11.48)	No	No	No	No	Yes	No	No	No	2
ANP32A	Yes(57.51)	No	No	No	No	No	No	Yes	No	2
ANP32E	Yes(28.52)	Yes	No	No	No	No	No	No	No	2
AOC1	No(0.15)	No	Yes	No	No	Yes	No	No	No	2
AP001816.1	Yes(7.65)	No	No	No	No	No	Yes	No	No	2
AP1AR	Yes(13.31)	No	No	No	No	Yes	No	No	No	2
AP1S1	Yes(91.75)	No	No	No	No	No	No	Yes	No	2
AP2A2	Yes(50.91)	No	No	No	No	No	No	Yes	No	2
AP2M1	Yes(260.84)	No	No	No	No	Yes	No	No	No	2
AP2S1	Yes(47.56)	No	No	No	No	No	No	Yes	No	2
AP5M1	Yes(18.14)	No	No	No	No	Yes	No	No	No	2
AP5S1	No(4.94)	No	No	No	No	Yes	Yes	No	No	2
AP5Z1	Yes(5.14)	No	No	No	No	No	No	Yes	No	2
APC	Yes(36.57)	No	No	No	No	Yes	No	No	No	2
API5	Yes(32.44)	No	No	No	No	No	Yes	No	No	2
APIP	Yes(9.62)	No	No	No	No	No	No	Yes	No	2
APOA1BP	Yes(33.44)	No	No	No	No	No	Yes	No	No	2
APOBEC4	No(0.00)	No	No	No	No	No	Yes	Yes	No	2
APOLD1	Yes(11.89)	No	No	No	No	No	No	Yes	No	2
APPBP2	Yes(18.53)	No	No	No	No	Yes	No	No	No	2
AQP1	Yes(53.71)	No	No	No	No	No	No	Yes	No	2
AR	No(0.72)	No	Yes	No	No	No	No	Yes	No	2
ARAP1	Yes(22.80)	No	No	No	No	No	No	Yes	No	2
ARF3	Yes(189.77)	No	No	No	No	Yes	No	No	No	2
ARFIP1	Yes(10.77)	No	No	No	No	No	No	Yes	No	2
ARHGAP20	Yes(5.75)	No	No	No	No	Yes	No	No	No	2
ARHGAP21	Yes(65.41)	No	No	No	No	Yes	No	No	No	2
ARHGAP39	No(3.39)	No	No	No	No	Yes	No	No	Yes	2
ARHGEF15	No(1.33)	No	No	No	No	No	No	Yes	Yes	2
ARHGEF37	Yes(7.41)	No	No	No	No	No	No	Yes	No	2
ARHGEF4	Yes(76.16)	No	No	No	No	No	Yes	No	No	2
ARID5A	Yes(8.62)	No	No	No	No	Yes	No	No	No	2
ARIH2	Yes(27.63)	No	No	No	No	No	No	Yes	No	2
ARL2BP	Yes(31.18)	No	No	No	No	No	No	Yes	No	2
ARL4D	Yes(7.01)	No	No	No	No	No	Yes	No	No	2
ARL5A	Yes(19.86)	No	No	No	No	Yes	No	No	No	2
ARL6IP4	Yes(58.53)	Yes	No	No	No	No	No	No	No	2
ARL6IP5	Yes(91.82)	No	No	No	No	Yes	No	No	No	2
ARMC8	Yes(23.23)	No	No	No	No	No	No	Yes	No	2
ARNT	Yes(10.12)	No	Yes	No	No	No	No	No	No	2
ARPC1A	Yes(47.76)	No	No	No	No	No	No	Yes	No	2
ARPC1B	Yes(13.13)	No	No	No	No	No	No	Yes	No	2
ARRDC1	Yes(10.86)	No	No	No	No	No	No	Yes	No	2
ARTN	No(0.39)	No	No	No	No	No	No	Yes	Yes	2
AS3MT	No(4.20)	Yes	No	No	Yes	No	No	No	No	2
ASAP1	Yes(21.93)	No	No	No	No	No	No	Yes	No	2
ASB1	Yes(11.51)	No	No	No	No	Yes	No	No	No	2
ASB6	Yes(11.18)	No	No	No	No	Yes	No	No	No	2
ASB7	No(4.06)	No	No	No	No	Yes	No	Yes	No	2
ASB8	Yes(22.24)	No	No	No	No	Yes	No	No	No	2
ASCC3	Yes(6.90)	No	No	No	No	Yes	No	No	No	2
ASF1B	No(0.56)	No	No	No	No	Yes	No	Yes	No	2
ASH1L	Yes(15.78)	No	No	No	No	No	No	Yes	No	2
ASH2L	Yes(24.25)	Yes	No	No	No	No	No	No	No	2
ASNS	Yes(38.38)	No	No	No	No	Yes	No	No	No	2
ASPHD2	Yes(6.74)	No	No	No	No	No	No	Yes	No	2
ASXL1	Yes(15.78)	No	No	No	No	No	No	Yes	No	2
ATF3	Yes(13.06)	No	No	No	No	Yes	No	No	No	2
ATG10	Yes(7.89)	No	No	No	No	No	No	Yes	No	2
ATG12	Yes(21.34)	No	No	No	No	No	No	Yes	No	2
ATG13	Yes(34.07)	Yes	No	No	No	No	No	No	No	2
ATG4D	Yes(6.11)	No	No	No	No	Yes	No	No	No	2
ATP1B1	Yes(349.67)	No	No	No	No	No	No	Yes	No	2
ATP1B2	Yes(155.70)	No	No	No	No	No	No	Yes	No	2
ATP2C1	Yes(52.82)	No	No	No	No	No	No	Yes	No	2
ATP5A1	Yes(207.84)	No	No	No	No	No	No	Yes	No	2
ATP5B	Yes(246.48)	No	No	No	No	Yes	No	No	No	2
ATP5C1	Yes(102.06)	No	No	No	No	No	No	Yes	No	2
ATP5D	Yes(34.59)	No	No	No	No	No	No	Yes	No	2
ATP5G1	Yes(126.51)	No	No	No	No	Yes	No	No	No	2
ATP5G2	Yes(109.19)	No	No	No	No	No	No	Yes	No	2
ATP5S	Yes(14.70)	No	No	No	No	Yes	No	No	No	2
ATP5SL	Yes(14.91)	No	No	No	No	Yes	No	No	No	2
ATP6V0C	Yes(161.74)	No	No	No	No	No	No	Yes	No	2
ATP6V0E1	Yes(59.66)	No	No	No	No	No	No	Yes	No	2
ATP6V1G2-DDX39B	Yes(11.86)	No	No	No	No	Yes	No	No	No	2
ATPAF2	Yes(7.51)	Yes	No	No	No	No	No	No	No	2
ATPIF1	Yes(102.14)	No	No	No	No	No	No	Yes	No	2
ATXN2L	Yes(31.60)	No	No	Yes	No	No	No	No	No	2
ATXN7	Yes(6.34)	Yes	No	No	No	No	No	No	No	2
ATXN7L3	Yes(40.87)	No	No	No	No	Yes	No	No	No	2
AURKA	No(1.25)	No	No	No	No	No	No	Yes	Yes	2
AURKAIP1	Yes(31.33)	No	No	No	No	No	No	Yes	No	2
AVL9	Yes(17.64)	No	No	No	No	Yes	No	No	No	2
B3GALNT1	Yes(22.96)	No	No	No	No	Yes	No	No	No	2
B3GALT4	No(2.18)	No	No	No	No	No	Yes	Yes	No	2
B3GAT2	Yes(8.93)	No	No	No	No	Yes	No	No	No	2
B3GNT5	No(3.64)	No	No	No	No	No	No	Yes	Yes	2
B4GALT7	Yes(8.37)	No	No	No	No	No	Yes	No	No	2
BABAM1	Yes(39.57)	No	No	No	No	No	Yes	No	No	2
BACH1	Yes(7.86)	No	No	No	No	Yes	No	No	No	2
BAG4	Yes(16.80)	Yes	No	No	No	No	No	No	No	2
BAHD1	Yes(8.09)	No	No	No	No	No	No	Yes	No	2
BARHL1	No(0.00)	No	No	No	No	Yes	No	No	Yes	2
BASP1	Yes(161.82)	No	No	No	No	Yes	No	No	No	2
BBX	Yes(21.27)	No	No	No	No	No	Yes	No	No	2
BCAP29	Yes(54.26)	No	No	No	No	Yes	No	No	No	2
BCAT1	Yes(7.55)	No	No	No	No	No	No	Yes	No	2
BCL10	No(3.33)	No	No	No	No	No	No	Yes	Yes	2
BCL11B	No(1.74)	Yes	No	No	No	No	No	No	Yes	2
BCL7B	Yes(23.37)	No	No	Yes	No	No	No	No	No	2
BCL9	Yes(12.24)	No	No	Yes	No	No	No	No	No	2
BDH1	Yes(16.27)	No	No	Yes	No	No	No	No	No	2
BDKRB1	No(0.08)	No	No	No	No	No	No	Yes	Yes	2
BEGAIN	Yes(8.75)	No	No	No	No	No	No	Yes	No	2
BEND5	Yes(9.34)	No	No	No	No	No	No	Yes	No	2
BEND7	Yes(5.71)	No	No	No	No	No	No	Yes	No	2
BEST1	Yes(13.45)	No	No	No	No	No	No	Yes	No	2
BET1	Yes(9.84)	No	No	No	No	No	No	Yes	No	2
BET1L	Yes(13.87)	No	No	No	No	No	No	Yes	No	2
BFAR	Yes(14.62)	No	No	No	No	No	No	Yes	No	2
BFSP1	No(1.61)	No	No	No	No	No	Yes	Yes	No	2
BHLHE41	Yes(34.40)	No	No	No	No	Yes	No	No	No	2
BICD2	Yes(9.42)	No	No	No	No	No	No	Yes	No	2
BIRC3	No(1.51)	No	No	No	No	No	Yes	Yes	No	2
BIRC6	Yes(11.70)	No	No	No	No	No	No	Yes	No	2
BIVM	Yes(12.51)	No	No	No	No	No	No	Yes	No	2
BLCAP	Yes(67.51)	No	No	No	No	Yes	No	No	No	2
BLOC1S4	No(3.53)	No	No	No	No	No	No	Yes	Yes	2
BMP4	No(1.94)	No	No	No	No	Yes	No	No	Yes	2
BMPER	Yes(9.90)	No	No	No	No	Yes	No	No	No	2
BOC	No(4.07)	No	No	No	No	No	No	Yes	Yes	2
BRCC3	Yes(8.51)	No	No	Yes	No	No	No	No	No	2
BRD3	Yes(12.77)	No	No	No	No	No	No	Yes	No	2
BRE	Yes(27.02)	No	No	No	No	No	No	Yes	No	2
BRF2	Yes(6.46)	No	No	No	No	No	No	Yes	No	2
BRMS1	Yes(11.86)	No	No	No	No	Yes	No	No	No	2
BRPF1	Yes(5.66)	No	No	No	No	No	No	Yes	No	2
BRPF3	Yes(14.93)	No	No	No	No	Yes	No	No	No	2
BSG	Yes(181.95)	No	No	No	No	No	No	Yes	No	2
BTBD6	Yes(22.54)	No	No	No	No	No	No	Yes	No	2
BTG3	Yes(12.16)	No	No	No	No	Yes	No	No	No	2
BTN3A2	Yes(13.25)	No	No	No	Yes	No	No	No	No	2
BYSL	Yes(5.53)	No	No	No	No	Yes	No	No	No	2
C10orf32	Yes(22.93)	Yes	No	No	No	No	No	No	No	2
C10orf54	Yes(20.53)	No	No	No	No	No	No	Yes	No	2
C10orf90	Yes(7.71)	No	No	No	No	No	No	Yes	No	2
C11orf24	Yes(11.54)	No	No	No	No	No	No	Yes	No	2
C11orf31	Yes(35.95)	Yes	No	No	No	No	No	No	No	2
C11orf58	Yes(101.62)	No	No	No	No	No	No	Yes	No	2
C11orf71	Yes(8.06)	No	No	No	No	Yes	No	No	No	2
C11orf74	Yes(19.83)	No	No	No	No	No	No	Yes	No	2
C11orf87	Yes(17.45)	Yes	No	No	No	No	No	No	No	2
C12orf42	No(0.34)	Yes	No	No	No	No	No	Yes	No	2
C12orf43	Yes(12.28)	No	No	No	No	Yes	No	No	No	2
C12orf5	Yes(10.05)	No	No	No	No	No	No	Yes	No	2
C12orf65	Yes(12.80)	Yes	No	No	No	No	No	No	No	2
C12orf76	Yes(44.90)	No	No	No	Yes	No	No	No	No	2
C14orf1	Yes(11.87)	No	No	No	No	No	No	Yes	No	2
C14orf119	Yes(14.83)	No	No	No	No	No	No	Yes	No	2
C14orf2	Yes(93.34)	Yes	No	No	No	No	No	No	No	2
C14orf37	Yes(6.94)	No	No	No	No	Yes	No	No	No	2
C14orf39	No(0.05)	No	No	No	No	No	No	Yes	Yes	2
C14orf79	Yes(5.56)	No	No	No	No	No	Yes	No	No	2
C15orf59	Yes(31.00)	No	No	No	No	No	Yes	No	No	2
C16orf62	Yes(24.69)	No	No	No	No	No	No	Yes	No	2
C16orf87	Yes(7.28)	No	No	No	No	Yes	No	No	No	2
C16orf92	No(0.62)	Yes	No	Yes	No	No	No	No	No	2
C18orf21	Yes(10.05)	No	No	No	No	No	No	Yes	No	2
C18orf25	Yes(7.76)	No	No	No	No	No	Yes	No	No	2
C19orf25	Yes(11.95)	No	No	No	No	No	No	Yes	No	2
C1D	Yes(9.52)	No	No	No	No	No	No	Yes	No	2
C1orf109	Yes(10.40)	No	No	No	No	Yes	No	No	No	2
C1orf122	Yes(25.78)	No	No	No	No	No	No	Yes	No	2
C1orf123	Yes(32.20)	No	No	No	No	Yes	No	No	No	2
C1orf131	Yes(8.10)	No	No	No	No	Yes	No	No	No	2
C1orf192	Yes(5.48)	No	No	No	No	No	No	Yes	No	2
C1orf21	Yes(31.70)	No	No	No	No	Yes	No	No	No	2
C1orf222	No(3.05)	No	No	No	No	No	Yes	Yes	No	2
C1orf51	Yes(12.86)	Yes	No	No	No	No	No	No	No	2
C1orf54	Yes(11.26)	Yes	No	No	No	No	No	No	No	2
C1orf86	Yes(5.91)	No	No	No	No	Yes	No	No	No	2
C1QTNF4	Yes(11.59)	No	No	No	Yes	No	No	No	No	2
C21orf33	Yes(48.70)	No	No	No	No	Yes	No	No	No	2
C21orf59	Yes(18.27)	No	No	No	No	Yes	No	No	No	2
C22orf39	Yes(20.04)	No	No	Yes	No	No	No	No	No	2
C2orf47	Yes(6.98)	Yes	No	No	No	No	No	No	No	2
C2orf73	No(1.26)	No	No	No	No	Yes	No	Yes	No	2
C2orf76	Yes(13.64)	No	No	No	No	No	No	Yes	No	2
C3AR1	Yes(7.47)	No	No	No	No	No	No	Yes	No	2
C3orf18	Yes(12.79)	No	No	No	No	Yes	No	No	No	2
C4orf27	Yes(21.57)	Yes	No	No	No	No	No	No	No	2
C5orf24	Yes(24.70)	No	No	No	No	No	No	Yes	No	2
C5orf51	Yes(13.22)	No	No	No	No	No	Yes	No	No	2
C6orf1	Yes(29.39)	No	No	No	No	Yes	No	No	No	2
C6orf106	Yes(31.81)	No	No	No	No	No	No	Yes	No	2
C6orf203	Yes(15.54)	No	No	No	No	No	No	Yes	No	2
C6orf226	Yes(5.63)	No	No	No	No	Yes	No	No	No	2
C7orf49	Yes(17.00)	No	No	No	No	No	No	Yes	No	2
C7orf50	Yes(26.94)	No	No	No	No	No	No	Yes	No	2
C7orf60	Yes(6.32)	No	No	No	No	No	No	Yes	No	2
C8orf33	Yes(22.21)	No	No	No	No	Yes	No	No	No	2
C8orf59	Yes(41.58)	No	No	No	No	No	No	Yes	No	2
C9orf114	Yes(13.12)	No	No	No	No	No	No	Yes	No	2
C9orf16	Yes(45.66)	No	No	No	No	No	Yes	No	No	2
C9orf91	Yes(18.45)	No	No	No	No	Yes	No	No	No	2
CA14	Yes(6.02)	Yes	No	No	No	No	No	No	No	2
CA4	Yes(12.29)	No	No	No	No	No	Yes	No	No	2
CAB39	Yes(44.56)	No	No	No	No	No	No	Yes	No	2
CAB39L	Yes(23.92)	No	No	No	No	No	No	Yes	No	2
CABIN1	Yes(17.25)	No	No	No	No	No	No	Yes	No	2
CABLES1	Yes(14.77)	No	No	No	No	No	No	Yes	No	2
CACFD1	Yes(7.45)	No	No	No	No	No	No	Yes	No	2
CACNA1D	No(2.97)	Yes	No	No	No	No	No	No	Yes	2
CACNA1H	No(2.70)	No	No	No	No	No	Yes	Yes	No	2
CACNA1I	No(2.61)	Yes	No	No	No	No	No	Yes	No	2
CACNA2D1	Yes(22.16)	No	No	No	No	No	No	Yes	No	2
CACNA2D2	No(3.26)	No	No	No	No	No	No	Yes	Yes	2
CACNB4	Yes(19.80)	No	No	No	No	No	No	Yes	No	2
CACNG2	No(0.09)	No	No	No	No	No	No	Yes	Yes	2
CACTIN	Yes(7.31)	No	No	No	No	Yes	No	No	No	2
CALCOCO1	Yes(61.67)	No	No	No	No	Yes	No	No	No	2
CALHM2	Yes(5.52)	No	No	No	No	No	No	Yes	No	2
CALM1	Yes(620.32)	No	No	No	No	Yes	No	No	No	2
CALU	Yes(29.23)	No	No	No	No	Yes	No	No	No	2
CAMTA2	Yes(30.10)	No	No	No	No	No	No	Yes	No	2
CAPN5	Yes(8.72)	No	No	No	No	No	No	Yes	No	2
CAPNS1	Yes(162.27)	No	No	No	No	Yes	No	No	No	2
CAPZA1	Yes(25.03)	No	No	No	No	No	No	Yes	No	2
CASC4	Yes(55.40)	No	No	No	No	No	No	Yes	No	2
CASKIN2	Yes(8.99)	No	No	No	No	Yes	No	No	No	2
CBFB	Yes(16.41)	No	No	No	No	No	No	Yes	No	2
CBR1	Yes(60.97)	No	No	No	No	No	No	Yes	No	2
CBX5	Yes(27.54)	No	No	No	No	No	No	Yes	No	2
CBY1	Yes(14.36)	No	No	No	No	No	No	Yes	No	2
CCDC112	Yes(9.09)	No	No	No	No	No	No	Yes	No	2
CCDC115	Yes(24.78)	No	No	No	No	Yes	No	No	No	2
CCDC117	Yes(6.91)	No	No	No	No	No	No	Yes	No	2
CCDC12	Yes(27.44)	No	No	No	No	No	No	Yes	No	2
CCDC124	Yes(30.31)	No	No	No	No	No	No	Yes	No	2
CCDC127	Yes(13.86)	No	No	No	No	No	No	Yes	No	2
CCDC136	Yes(25.84)	No	No	No	No	No	No	Yes	No	2
CCDC137	Yes(7.29)	No	No	No	No	No	No	Yes	No	2
CCDC14	Yes(15.01)	No	No	No	No	No	Yes	No	No	2
CCDC25	Yes(27.33)	No	No	No	No	No	No	Yes	No	2
CCDC28A	Yes(14.55)	No	No	No	No	No	No	Yes	No	2
CCDC36	No(0.11)	No	No	No	No	No	No	Yes	Yes	2
CCDC40	No(1.82)	No	No	No	No	No	No	Yes	Yes	2
CCDC47	Yes(52.67)	No	No	No	No	No	No	Yes	No	2
CCDC53	Yes(35.75)	No	No	No	No	Yes	No	No	No	2
CCDC58	Yes(7.25)	No	No	No	No	Yes	No	No	No	2
CCDC59	Yes(13.50)	No	No	No	No	Yes	No	No	No	2
CCDC64	Yes(10.92)	No	No	No	No	Yes	No	No	No	2
CCDC71	Yes(5.86)	No	No	No	No	No	Yes	No	No	2
CCDC82	Yes(32.95)	No	No	No	No	No	No	Yes	No	2
CCDC84	Yes(10.19)	No	No	No	No	No	No	Yes	No	2
CCDC85A	Yes(14.33)	No	No	No	No	No	No	Yes	No	2
CCDC85C	Yes(7.90)	No	No	No	No	Yes	No	No	No	2
CCDC86	Yes(7.48)	No	No	No	No	No	No	Yes	No	2
CCDC97	Yes(5.64)	No	No	No	No	Yes	No	No	No	2
CCHCR1	Yes(5.79)	No	No	No	Yes	No	No	No	No	2
CCKAR	No(0.16)	No	Yes	No	No	No	No	No	Yes	2
CCM2	Yes(26.16)	No	No	No	No	No	No	Yes	No	2
CCND1	Yes(11.89)	No	No	No	No	Yes	No	No	No	2
CCND2	Yes(21.34)	No	No	No	No	Yes	No	No	No	2
CCND3	Yes(27.54)	No	No	No	No	No	No	Yes	No	2
CCNDBP1	Yes(26.22)	No	No	No	No	No	No	Yes	No	2
CCNE2	Yes(5.12)	No	No	No	No	Yes	No	No	No	2
CCNH	Yes(28.18)	No	No	No	No	No	No	Yes	No	2
CCNI	Yes(127.49)	No	No	No	No	No	No	Yes	No	2
CCNK	Yes(16.30)	No	No	No	No	Yes	No	No	No	2
CCPG1	Yes(28.98)	No	No	No	No	No	No	Yes	No	2
CCR10	No(0.87)	No	No	No	No	No	Yes	Yes	No	2
CCR7	No(0.22)	No	No	No	No	No	No	Yes	Yes	2
CCT8	Yes(39.20)	No	No	No	No	No	No	Yes	No	2
CD163	Yes(17.08)	No	No	No	No	No	No	Yes	No	2
CD164	Yes(42.82)	No	No	No	No	Yes	No	No	No	2
CD200R1	No(0.26)	No	No	No	No	No	No	Yes	Yes	2
CD276	Yes(13.73)	No	No	No	No	No	No	Yes	No	2
CD302	Yes(7.81)	No	No	No	No	No	No	Yes	No	2
CD320	Yes(11.01)	No	No	No	No	Yes	No	No	No	2
CD4	Yes(11.79)	No	No	No	No	No	No	Yes	No	2
CD40	No(2.20)	No	No	No	No	No	No	Yes	Yes	2
CD44	Yes(32.26)	No	No	No	No	Yes	No	No	No	2
CD46	Yes(25.53)	Yes	No	No	No	No	No	No	No	2
CD55	Yes(10.89)	No	No	No	No	Yes	No	No	No	2
CD82	Yes(29.68)	No	No	No	No	No	No	Yes	No	2
CDC14B	Yes(10.62)	No	No	No	No	No	No	Yes	No	2
CDC20B	No(0.02)	No	No	No	No	Yes	No	Yes	No	2
CDC25B	Yes(15.69)	No	No	No	No	No	No	Yes	No	2
CDC25C	No(0.18)	Yes	No	No	No	Yes	No	No	No	2
CDC42BPA	Yes(16.19)	No	No	No	No	No	Yes	No	No	2
CDC42EP1	Yes(21.55)	No	No	No	No	No	No	Yes	No	2
CDC42SE2	Yes(37.46)	No	Yes	No	No	No	No	No	No	2
CDC73	Yes(10.47)	No	No	No	No	Yes	No	No	No	2
CDCA7L	Yes(5.80)	No	No	No	No	No	No	Yes	No	2
CDIP1	Yes(64.47)	No	No	No	No	No	No	Yes	No	2
CDIPT	Yes(38.85)	No	No	Yes	No	No	No	No	No	2
CDK12	Yes(8.49)	No	No	No	No	Yes	No	No	No	2
CDK13	Yes(8.57)	No	No	No	No	Yes	No	No	No	2
CDK2AP1	Yes(141.92)	Yes	No	No	No	No	No	No	No	2
CDK6	No(2.74)	No	No	No	No	Yes	No	No	Yes	2
CDK8	Yes(8.79)	No	No	No	No	No	No	Yes	No	2
CDYL2	Yes(6.21)	No	No	No	No	No	No	Yes	No	2
CELF2	Yes(40.02)	No	No	No	No	No	No	Yes	No	2
CELF6	Yes(8.54)	No	No	No	No	No	No	Yes	No	2
CEMP1	Yes(6.01)	No	No	No	No	Yes	No	No	No	2
CENPB	Yes(19.73)	No	No	No	No	No	No	Yes	No	2
CENPM	No(0.77)	Yes	No	No	No	No	No	Yes	No	2
CENPT	Yes(20.65)	Yes	No	No	No	No	No	No	No	2
CEP104	Yes(11.64)	No	No	No	No	No	No	Yes	No	2
CEP164	Yes(6.48)	No	No	No	No	No	No	Yes	No	2
CEP170	Yes(38.06)	No	No	No	No	No	No	Yes	No	2
CEP350	Yes(8.86)	No	No	No	No	Yes	No	No	No	2
CEP44	Yes(6.76)	No	No	No	No	Yes	No	No	No	2
CEP63	Yes(14.64)	No	No	No	No	Yes	No	No	No	2
CEP95	Yes(12.48)	No	No	No	No	Yes	No	No	No	2
CERK	Yes(13.90)	No	No	No	No	No	No	Yes	No	2
CERS4	Yes(24.89)	No	No	No	No	No	No	Yes	No	2
CES4A	Yes(16.17)	No	No	No	No	No	No	Yes	No	2
CETN3	Yes(16.41)	No	No	No	No	No	No	Yes	No	2
CGGBP1	Yes(33.73)	No	No	No	No	No	Yes	No	No	2
CGRRF1	Yes(12.87)	No	No	No	No	Yes	No	No	No	2
CHADL	Yes(11.67)	Yes	No	No	No	No	No	No	No	2
CHAT	No(0.01)	No	Yes	No	No	No	No	No	Yes	2
CHCHD5	Yes(10.76)	No	No	No	No	No	Yes	No	No	2
CHD1	Yes(8.66)	No	No	No	No	Yes	No	No	No	2
CHD4	Yes(44.01)	No	No	No	No	No	No	Yes	No	2
CHD9	Yes(14.47)	No	No	No	No	Yes	No	No	No	2
CHDH	Yes(5.73)	No	No	No	No	No	No	Yes	No	2
CHEK2	No(1.52)	No	No	No	No	Yes	No	Yes	No	2
CHGB	Yes(86.82)	No	Yes	No	No	No	No	No	No	2
CHI3L1	Yes(150.13)	No	Yes	No	No	No	No	No	No	2
CHM	Yes(13.40)	No	No	No	No	No	No	Yes	No	2
CHMP2A	Yes(58.32)	No	No	No	No	No	No	Yes	No	2
CHMP3	Yes(61.79)	No	No	No	No	No	No	Yes	No	2
CHMP6	Yes(9.94)	No	No	No	No	No	No	Yes	No	2
CHMP7	Yes(15.87)	No	No	No	No	No	No	Yes	No	2
CHRAC1	Yes(9.67)	No	No	No	No	No	No	Yes	No	2
CHRFAM7A	No(2.12)	No	Yes	No	No	No	No	No	Yes	2
CHRM2	No(1.85)	No	No	No	No	Yes	No	No	Yes	2
CHRNA1	No(0.27)	No	No	No	No	No	No	Yes	Yes	2
CHRNA10	No(0.24)	No	No	No	No	No	No	Yes	Yes	2
CHRNA3	No(0.77)	Yes	No	No	No	No	No	No	Yes	2
CHRNA5	No(1.14)	Yes	No	No	No	No	No	No	Yes	2
CHRNB4	No(0.07)	Yes	No	No	No	No	No	No	Yes	2
CHRNE	No(0.44)	No	No	No	No	No	No	Yes	Yes	2
CHRNG	No(0.00)	No	No	No	No	No	No	Yes	Yes	2
CHST10	Yes(26.07)	No	No	No	No	No	No	Yes	No	2
CHTOP	Yes(33.72)	No	No	No	No	No	No	Yes	No	2
CHURC1	Yes(34.21)	No	No	No	No	No	No	Yes	No	2
CILP2	No(0.09)	Yes	No	No	No	No	No	Yes	No	2
CIR1	Yes(21.64)	No	No	No	No	No	No	Yes	No	2
CISD1	Yes(37.94)	No	No	No	No	No	No	Yes	No	2
CIZ1	Yes(41.39)	No	No	No	No	No	No	Yes	No	2
CKAP5	Yes(44.38)	Yes	No	No	No	No	No	No	No	2
CKS2	Yes(8.95)	No	No	No	No	Yes	No	No	No	2
CLASP1	Yes(20.27)	No	No	No	No	Yes	No	No	No	2
CLCN1	No(0.00)	No	No	No	No	No	No	Yes	Yes	2
CLDN12	Yes(20.23)	No	No	No	No	No	Yes	No	No	2
CLDN19	No(0.00)	No	No	No	No	No	No	Yes	Yes	2
CLDN3	No(0.06)	No	No	Yes	No	No	No	Yes	No	2
CLEC16A	Yes(13.70)	No	No	No	No	No	No	Yes	No	2
CLEC2L	Yes(10.49)	No	No	No	No	No	Yes	No	No	2
CLEC3B	Yes(12.43)	No	No	No	No	No	Yes	No	No	2
CLIP2	Yes(37.23)	No	No	Yes	No	No	No	No	No	2
CLK1	Yes(41.82)	No	No	No	No	No	No	Yes	No	2
CLK2	Yes(12.85)	No	No	No	No	Yes	No	No	No	2
CLK3	Yes(19.02)	No	No	No	No	Yes	No	No	No	2
CLK4	Yes(16.86)	No	No	No	No	Yes	No	No	No	2
CLN3	No(0.00)	No	No	No	No	Yes	No	No	Yes	2
CLN6	Yes(7.88)	No	No	No	No	No	Yes	No	No	2
CLNS1A	Yes(71.54)	No	No	No	No	No	No	Yes	No	2
CLPTM1L	Yes(27.20)	No	No	No	No	Yes	No	No	No	2
CLTCL1	No(2.05)	No	No	Yes	No	No	No	Yes	No	2
CLUH	Yes(18.10)	No	No	No	No	Yes	No	No	No	2
CMC2	Yes(37.52)	No	No	No	No	Yes	No	No	No	2
CMSS1	Yes(22.22)	No	No	No	No	No	No	Yes	No	2
CMTM3	Yes(8.32)	No	No	No	No	No	No	Yes	No	2
CMTM4	Yes(44.89)	No	No	No	No	Yes	No	No	No	2
CNDP1	Yes(68.02)	No	No	No	No	Yes	No	No	No	2
CNN2	Yes(6.72)	No	No	No	No	No	No	Yes	No	2
CNNM2	No(4.78)	Yes	No	No	Yes	No	No	No	No	2
CNNM3	Yes(10.95)	No	No	No	No	No	No	Yes	No	2
CNOT1	Yes(24.59)	Yes	No	No	No	No	No	No	No	2
CNOT6	Yes(7.72)	No	No	No	No	No	Yes	No	No	2
CNOT6L	Yes(5.70)	No	No	No	No	No	Yes	No	No	2
CNOT8	Yes(24.61)	No	No	No	No	Yes	No	No	No	2
CNPPD1	Yes(21.20)	No	No	No	No	Yes	No	No	No	2
CNST	Yes(15.19)	No	No	No	No	Yes	No	No	No	2
COA1	Yes(26.94)	No	No	No	No	Yes	No	No	No	2
COA7	Yes(10.67)	No	No	No	No	Yes	No	No	No	2
COG1	Yes(30.69)	No	No	No	No	No	No	Yes	No	2
COG6	Yes(12.31)	No	No	No	No	Yes	No	No	No	2
COIL	Yes(7.58)	No	No	No	No	No	No	Yes	No	2
COL16A1	Yes(28.70)	No	No	No	No	No	Yes	No	No	2
COL4A3BP	Yes(21.43)	No	No	No	No	No	Yes	No	No	2
COL5A3	Yes(7.81)	No	No	No	No	No	Yes	No	No	2
COL9A3	Yes(12.58)	No	No	No	No	No	Yes	No	No	2
COMMD5	Yes(8.83)	No	No	No	No	Yes	No	No	No	2
COMMD8	Yes(8.86)	No	No	No	No	No	No	Yes	No	2
COMMD9	Yes(25.64)	No	No	No	No	No	No	Yes	No	2
COPB2	Yes(39.35)	No	No	No	No	Yes	No	No	No	2
COPE	Yes(45.77)	No	No	No	No	No	Yes	No	No	2
COPRS	Yes(38.07)	No	No	No	No	Yes	No	No	No	2
COPS7A	Yes(50.22)	No	No	No	No	No	No	Yes	No	2
COPS7B	Yes(21.77)	No	No	No	No	No	No	Yes	No	2
COPZ2	Yes(7.37)	No	No	No	No	Yes	No	No	No	2
COQ7	Yes(12.11)	No	No	No	No	Yes	No	No	No	2
CORO1B	Yes(19.27)	No	No	No	No	No	No	Yes	No	2
CORO2B	Yes(39.35)	No	No	No	No	Yes	No	No	No	2
CORO7	Yes(13.25)	No	No	No	No	No	No	Yes	No	2
COTL1	Yes(37.92)	No	No	No	No	No	No	Yes	No	2
COX14	Yes(28.58)	No	No	No	No	Yes	No	No	No	2
COX15	Yes(17.89)	No	No	No	No	No	No	Yes	No	2
COX20	Yes(31.95)	No	No	No	No	Yes	No	No	No	2
COX4I1	Yes(233.99)	No	No	No	No	No	No	Yes	No	2
COX5A	Yes(107.67)	No	No	No	No	No	Yes	No	No	2
COX5B	Yes(84.56)	No	No	No	No	Yes	No	No	No	2
COX6A1	Yes(68.15)	No	No	No	No	No	No	Yes	No	2
COX6C	Yes(232.39)	No	No	Yes	No	No	No	No	No	2
COX7A1	Yes(19.18)	No	No	No	No	No	Yes	No	No	2
COX8A	Yes(104.52)	No	No	No	No	No	Yes	No	No	2
CPEB2	Yes(14.82)	No	No	No	No	No	No	Yes	No	2
CPNE9	Yes(6.23)	No	No	No	No	No	Yes	No	No	2
CPSF6	Yes(21.46)	No	No	No	No	No	Yes	No	No	2
CR1L	No(0.04)	Yes	No	No	No	No	No	Yes	No	2
CRB1	Yes(8.09)	No	No	No	No	No	No	Yes	No	2
CREB3L1	No(3.52)	Yes	No	No	No	Yes	No	No	No	2
CREB3L4	Yes(5.34)	No	No	No	No	No	No	Yes	No	2
CREBRF	Yes(6.91)	No	No	No	No	No	Yes	No	No	2
CREG1	Yes(40.02)	No	No	No	No	No	No	Yes	No	2
CREM	Yes(26.84)	No	No	No	No	No	No	Yes	No	2
CRIP2	Yes(50.43)	No	No	No	No	No	Yes	No	No	2
CRLS1	Yes(19.79)	No	No	No	No	No	No	Yes	No	2
CRTAP	Yes(32.66)	No	No	No	No	Yes	No	No	No	2
CRTC3	Yes(11.75)	No	No	No	No	No	No	Yes	No	2
CRY2	Yes(32.75)	No	No	No	No	No	No	Yes	No	2
CRYZL1	Yes(28.14)	No	No	No	No	No	No	Yes	No	2
CSDE1	Yes(127.22)	No	No	No	No	No	No	Yes	No	2
CSF2RA	Yes(6.95)	No	Yes	No	No	No	No	No	No	2
CSF3R	Yes(7.29)	No	No	No	No	No	No	Yes	No	2
CSMD1	Yes(32.37)	Yes	No	No	No	No	No	No	No	2
CSMD2	No(1.94)	No	No	No	No	Yes	No	Yes	No	2
CSNK1G2	Yes(17.56)	No	No	No	No	Yes	No	No	No	2
CSNK1G3	Yes(11.99)	No	No	No	No	No	No	Yes	No	2
CSNK2A1	Yes(21.06)	No	No	No	No	No	No	Yes	No	2
CSRP1	Yes(220.24)	No	No	No	No	No	Yes	No	No	2
CSTF1	Yes(10.28)	No	No	No	No	No	No	Yes	No	2
CSTF2	Yes(7.75)	No	No	No	No	No	No	Yes	No	2
CSTF2T	Yes(16.52)	No	No	No	No	No	No	Yes	No	2
CTDSPL	Yes(8.36)	No	No	No	No	No	No	Yes	No	2
CTR9	Yes(14.65)	No	No	No	No	No	Yes	No	No	2
CTSB	Yes(250.92)	No	No	No	No	Yes	No	No	No	2
CTXN1	Yes(30.89)	No	No	No	No	Yes	No	No	No	2
CUEDC1	Yes(30.51)	No	No	No	No	No	No	Yes	No	2
CUL1	Yes(24.31)	No	No	No	No	No	No	Yes	No	2
CUTA	Yes(76.69)	No	No	No	No	Yes	No	No	No	2
CUX1	Yes(38.94)	No	No	No	No	Yes	No	No	No	2
CWC25	Yes(7.84)	No	No	No	No	No	No	Yes	No	2
CWC27	Yes(17.31)	No	No	No	No	No	No	Yes	No	2
CXCL14	Yes(25.43)	No	No	No	No	No	No	Yes	No	2
CXCR2	No(0.20)	No	Yes	No	No	No	No	No	Yes	2
CXorf57	Yes(6.52)	No	No	No	No	No	Yes	No	No	2
CXXC1	Yes(26.53)	No	No	No	No	No	No	Yes	No	2
CXXC4	Yes(7.46)	No	No	No	No	No	Yes	No	No	2
CYB561	Yes(11.78)	No	No	No	No	No	No	Yes	No	2
CYB561A3	Yes(7.86)	No	No	No	No	No	No	Yes	No	2
CYB561D2	Yes(7.72)	No	No	No	No	Yes	No	No	No	2
CYB5A	Yes(18.75)	No	No	No	No	Yes	No	No	No	2
CYB5B	Yes(54.98)	No	No	No	No	No	No	Yes	No	2
CYB5R1	Yes(25.13)	No	No	No	No	No	Yes	No	No	2
CYB5R3	Yes(63.00)	No	No	No	No	Yes	No	No	No	2
CYB5R4	Yes(6.12)	No	No	No	No	Yes	No	No	No	2
CYHR1	Yes(22.00)	No	No	No	No	No	No	Yes	No	2
CYLD	Yes(22.15)	No	No	No	No	No	Yes	No	No	2
CYP17A1	No(1.19)	Yes	No	No	No	No	No	No	Yes	2
CYP2D6	No(0.90)	Yes	No	No	Yes	No	No	No	No	2
CYP2U1	Yes(7.26)	No	No	No	No	No	No	Yes	No	2
[truncated: 4,386 more rows]

## Sheet: Table4c_All.SFARI
Top-ranked SFARI used for mapping with DEGs
gene-symbol	gene-score	gene-name	ensembl-id	chromosome	genetic-category	syndromic	number-of-reports
ADNP	1	Activity-dependent neuroprotector homeobox	ENSG00000101126	20	Rare Single Gene Mutation, Syndromic, Functional	0	41
ADSL	1	adenylosuccinate lyase	ENSG00000239900	22	Rare Single Gene Mutation, Syndromic	0	6
AFF2	1	AF4/FMR2 family, member 2	ENSG00000155966	X	Rare Single Gene Mutation, Syndromic	0	15
AHDC1	1	AT-hook DNA binding motif containing 1	ENSG00000126705	1	Rare Single Gene Mutation, Syndromic	0	11
ALDH5A1	1	aldehyde dehydrogenase 5 family, member A1 (succinate-semialdehyde dehydrogenase )	ENSG00000112294	6	Rare Single Gene Mutation, Syndromic	0	10
ANK2	1	Ankyrin 2, neuronal	ENSG00000145362	4	Rare Single Gene Mutation	0	17
ANK3	1	ankyrin 3	ENSG00000151150	10	Rare Single Gene Mutation, Genetic Association	0	26
ANKRD11	1	ankyrin repeat domain 11	ENSG00000167522	16	Rare Single Gene Mutation, Syndromic	0	45
ARHGEF9	1	Cdc42 guanine nucleotide exchange factor (GEF) 9	ENSG00000131089	X	Rare Single Gene Mutation, Syndromic	0	10
ARID1B	1	AT-rich interaction domain 1B	ENSG00000049618	6	Rare Single Gene Mutation, Syndromic	0	47
ARX	1	aristaless related homeobox	ENSG00000004848	X	Rare Single Gene Mutation, Syndromic	0	17
AP2S1	1	adaptor related protein complex 2 subunit sigma 1	ENSG00000042753	19	Rare Single Gene Mutation	0	2
ASH1L	1	Ash1 (absent, small, or homeotic)-like (Drosophila)	ENSG00000116539	1	Rare Single Gene Mutation, Syndromic	0	16
ASXL3	1	Additional sex combs like 3 (Drosophila)	ENSG00000141431	18	Rare Single Gene Mutation, Syndromic	0	25
ATRX	1	alpha thalassemia/mental retardation syndrome X-linked	ENSG00000085224	X	Rare Single Gene Mutation, Syndromic	0	21
AUTS2	1	autism susceptibility candidate 2	ENSG00000158321	7	Rare Single Gene Mutation, Syndromic, Genetic Association	0	39
BAZ2B	1	bromodomain adjacent to zinc finger domain 2B	ENSG00000123636	2	Rare Single Gene Mutation	0	6
BCKDK	1	Branched chain ketoacid dehydrogenase kinase	ENSG00000103507	16	Rare Single Gene Mutation	0	4
BCL11A	1	B-cell CLL/lymphoma 11A (zinc finger protein)	ENSG00000119866	2	Rare Single Gene Mutation, Syndromic	0	18
BRAF	1	v-raf murine sarcoma viral oncogene homolog B	ENSG00000157764	7	Rare Single Gene Mutation, Syndromic	0	8
BRSK2	1	BR serine/threonine kinase 2	ENSG00000174672	11	Rare Single Gene Mutation, Syndromic	0	4
CACNA1C	1	calcium channel, voltage-dependent, L type, alpha 1C subunit	ENSG00000151067	12	Rare Single Gene Mutation, Syndromic, Genetic Association, Functional	0	47
CASK	1	calcium/calmodulin dependent serine protein kinase	ENSG00000147044	X	Rare Single Gene Mutation, Syndromic	0	16
CDKL5	1	cyclin-dependent kinase-like 5	ENSG00000008086	X	Rare Single Gene Mutation, Syndromic	0	36
CHAMP1	1	chromosome alignment maintaining phosphoprotein 1	ENSG00000198824	13	Rare Single Gene Mutation, Syndromic	0	5
CHD2	1	Chromodomain helicase DNA binding protein 2	ENSG00000173575	15	Rare Single Gene Mutation, Syndromic	0	40
CHD3	1	chromodomain helicase DNA binding protein 3	ENSG00000170004	17	Rare Single Gene Mutation, Syndromic	0	6
CHD7	1	chromodomain helicase DNA binding protein 7	ENSG00000171316	8	Rare Single Gene Mutation, Syndromic	0	28
CHD8	1	chromodomain helicase DNA binding protein 8	ENSG00000100888	14	Rare Single Gene Mutation, Syndromic, Functional	0	54
CIC	1	capicua transcriptional repressor	ENSG00000079432	19	Rare Single Gene Mutation, Functional	0	5
CNOT3	1	CCR4-NOT transcription complex subunit 3	ENSG00000088038	19	Rare Single Gene Mutation, Syndromic	0	7
CREBBP	1	CREB binding protein	ENSG00000005339	16	Rare Single Gene Mutation, Syndromic, Genetic Association	0	29
CTCF	1	CCCTC-binding factor	ENSG00000102974	16	Rare Single Gene Mutation, Syndromic, Functional	0	16
CTNNB1	1	catenin beta 1	ENSG00000168036	3	Rare Single Gene Mutation, Syndromic	0	22
CUL3	1	Cullin 3	ENSG00000036257	2	Rare Single Gene Mutation, Genetic Association	0	21
CORO1A	1	coronin 1A	ENSG00000102879	16	Rare Single Gene Mutation	0	1
DDX3X	1	DEAD (Asp-Glu-Ala-Asp) box helicase 3, X-linked	ENSG00000215301	X	Rare Single Gene Mutation, Syndromic	0	19
DEAF1	1	DEAF1 transcription factor	ENSG00000177030	11	Rare Single Gene Mutation, Syndromic	0	19
DHCR7	1	7-dehydrocholesterol reductase	ENSG00000172893	11	Rare Single Gene Mutation, Syndromic	0	17
DLG4	1	discs large MAGUK scaffold protein 4	ENSG00000132535	17	Rare Single Gene Mutation, Syndromic, Functional	0	11
DMPK	1	dystrophia myotonica-protein kinase	ENSG00000104936	19	Rare Single Gene Mutation, Syndromic	0	8
DNMT3A	1	DNA (cytosine-5-)-methyltransferase 3 alpha	ENSG00000119772	2	Rare Single Gene Mutation, Syndromic, Genetic Association	0	17
DPYSL2	1	dihydropyrimidinase like 2	ENSG00000092964	8	Rare Single Gene Mutation, Genetic Association, Functional	0	14
DSCAM	1	Down syndrome cell adhesion molecule	ENSG00000171587	21	Rare Single Gene Mutation, Genetic Association	0	10
DYNC1H1	1	dynein cytoplasmic 1 heavy chain 1	ENSG00000197102	14	Rare Single Gene Mutation, Syndromic	0	16
DYRK1A	1	Dual-specificity tyrosine-(Y)-phosphorylation regulated kinase 1A	ENSG00000157540	21	Rare Single Gene Mutation, Syndromic, Functional	0	45
EBF3	1	early B-cell factor 3	ENSG00000108001	10	Rare Single Gene Mutation, Syndromic	0	9
EHMT1	1	Euchromatic histone-lysine N-methyltransferase 1	ENSG00000181090	9	Rare Single Gene Mutation, Syndromic, Functional	0	24
ELAVL3	1	ELAV like neuron-specific RNA binding protein 3	ENSG00000196361	19	Rare Single Gene Mutation	0	4
EP300	1	E1A binding protein p300	ENSG00000100393	22	Rare Single Gene Mutation, Syndromic	0	17
FMR1	1	fragile X mental retardation 1	ENSG00000102081	X	Rare Single Gene Mutation, Syndromic, Genetic Association, Functional	0	43
FOXG1	1	Forkhead box G1	ENSG00000176165	14	Rare Single Gene Mutation, Syndromic, Genetic Association	0	26
FOXP1	1	forkhead box P1	ENSG00000114861	3	Rare Single Gene Mutation, Syndromic, Genetic Association, Functional	0	50
FOXP2	1	forkhead box P2	ENSG00000128573	7	Rare Single Gene Mutation, Genetic Association	0	43
GABRB3	1	gamma-aminobutyric acid (GABA) A receptor, beta 3	ENSG00000166206	15	Rare Single Gene Mutation, Genetic Association	0	38
GIGYF1	1	GRB10 interacting GYF protein 1	ENSG00000146830	7	Rare Single Gene Mutation	0	11
GIGYF2	1	GRB10 interacting GYF protein 2	ENSG00000204120	2	Rare Single Gene Mutation	0	7
GRIA2	1	glutamate ionotropic receptor AMPA type subunit 2	ENSG00000120251	4	Rare Single Gene Mutation	0	4
GABRB2	1	gamma-aminobutyric acid type A receptor subunit beta2	ENSG00000145864	5	Rare Single Gene Mutation	0	2
GFAP	1	glial fibrillary acidic protein	ENSG00000131095	17	Rare Single Gene Mutation	0	1
GNAI1	1	G protein subunit alpha i1	ENSG00000127955	7	Rare Single Gene Mutation	0	3
GRIN2B	1	glutamate receptor, inotropic, N-methyl D-apartate 2B	ENSG00000273079	12	Rare Single Gene Mutation, Syndromic, Genetic Association	0	55
HDLBP	1	high density lipoprotein binding protein	ENSG00000115677	2	Rare Single Gene Mutation	0	5
HECTD4	1	HECT domain E3 ubiquitin protein ligase 4	ENSG00000173064	12	Rare Single Gene Mutation	0	6
HIVEP2	1	HIVEP zinc finger 2	ENSG00000010818	6	Syndromic, Functional	0	8
HNRNPH2	1	heterogeneous nuclear ribonucleoprotein H2	ENSG00000126945	X	Rare Single Gene Mutation, Syndromic	0	6
HNRNPU	1	heterogeneous nuclear ribonucleoprotein U	ENSG00000153187	1	Rare Single Gene Mutation, Syndromic, Functional	0	14
HRAS	1	v-Ha-ras Harvey rat sarcoma viral oncogene homolog	ENSG00000174775	11	Rare Single Gene Mutation, Syndromic, Genetic Association	0	12
IQSEC2	1	IQ motif and Sec7 domain 2	ENSG00000124313	X	Rare Single Gene Mutation, Syndromic, Functional	0	26
IRF2BPL	1	Interferon regulatory factor 2 binding protein-like	ENSG00000119669	14	Rare Single Gene Mutation, Syndromic	0	7
KANSL1	1	KAT8 regulatory NSL complex subunit 1	ENSG00000120071	17	Rare Single Gene Mutation, Syndromic	0	2
KATNAL2	1	Katanin p60 subunit A-like 2	ENSG00000167216	18	Rare Single Gene Mutation	0	12
KCNB1	1	potassium voltage-gated channel subfamily B member 1	ENSG00000158445	20	Rare Single Gene Mutation, Syndromic	0	9
KCNQ3	1	potassium voltage-gated channel subfamily Q member 3	ENSG00000184156	8	Rare Single Gene Mutation, Genetic Association	0	10
KDM3B	1	lysine demethylase 3B	ENSG00000120733	5	Syndromic	0	1
KDM5B	1	Lysine (K)-specific demethylase 5B	ENSG00000117139	1	Rare Single Gene Mutation, Syndromic, Functional	0	15
KDM6B	1	Lysine (K)-specific demethylase 6B	ENSG00000132510	17	Rare Single Gene Mutation, Syndromic	0	12
KMT2A	1	Lysine (K)-specific methyltransferase 2A	ENSG00000118058	11	Rare Single Gene Mutation, Syndromic	0	21
KIAA0232	1	KIAA0232	ENSG00000170871	4	Rare Single Gene Mutation	0	2
KMT2C	1	Lysine (K)-specific methyltransferase 2C	ENSG00000055609	7	Rare Single Gene Mutation, Syndromic, Functional	0	18
KMT2E	1	Lysine (K)-specific methyltransferase 2E	ENSG00000005483	7	Rare Single Gene Mutation, Syndromic, Genetic Association	0	9
KMT5B	1	lysine methyltransferase 5B	ENSG00000110066	11	Rare Single Gene Mutation, Syndromic	0	12
LZTR1	1	Leucine-zipper-like transcription regulator 1	ENSG00000099949	22	Rare Single Gene Mutation, Syndromic	0	11
MAGEL2	1	MAGE-like 2	ENSG00000254585	15	Rare Single Gene Mutation, Syndromic	0	16
MBD5	1	Methyl-CpG binding domain protein 5	ENSG00000204406	2	Rare Single Gene Mutation, Syndromic, Functional	0	35
MBOAT7	1	membrane bound O-acyltransferase domain containing 7	ENSG00000125505	19	Rare Single Gene Mutation, Syndromic	0	6
MECP2	1	Methyl CpG binding protein 2	ENSG00000169057	X	Rare Single Gene Mutation, Syndromic, Functional	0	82
LDB1	1	LIM domain binding 1	ENSG00000198728	10	Rare Single Gene Mutation	0	2
LRRC4C	1	leucine rich repeat containing 4C	ENSG00000148948	11	Rare Single Gene Mutation	0	1
MAP1A	1	microtubule associated protein 1A	ENSG00000166963	15	Rare Single Gene Mutation	0	3
MED13	1	mediator complex subunit 13	ENSG00000108510	17	Rare Single Gene Mutation, Syndromic	0	4
MED13L	1	Mediator complex subunit 13-like	ENSG00000123066	12	Rare Single Gene Mutation, Syndromic	0	33
MEIS2	1	Meis homeobox 2	ENSG00000134138	15	Rare Single Gene Mutation, Syndromic	0	7
MYT1L	1	Myelin transcription factor 1-like	ENSG00000186487	2	Rare Single Gene Mutation, Syndromic, Genetic Association	0	20
NAA15	1	N(alpha)-acetyltransferase 15, NatA auxiliary subunit	ENSG00000164134	4	Rare Single Gene Mutation, Syndromic	0	13
NACC1	1	nucleus accumbens associated 1	ENSG00000160877	19	Rare Single Gene Mutation, Syndromic	0	7
NBEA	1	neurobeachin	ENSG00000172915	13	Rare Single Gene Mutation, Syndromic, Functional	0	19
NCKAP1	1	NCK-associated protein 1	ENSG00000061676	2	Rare Single Gene Mutation	0	9
NF1	1	neurofibromin 1 (neurofibromatosis, von Recklinghausen disease, Watson disease)	ENSG00000196712	17	Rare Single Gene Mutation, Syndromic, Genetic Association	0	24
NEXMIF	1	neurite extension and migration factor	ENSG00000050030	X	Rare Single Gene Mutation, Syndromic, Functional	0	20
NIPBL	1	Nipped-B homolog (Drosophila)	ENSG00000164190	5	Rare Single Gene Mutation, Syndromic	0	13
NLGN2	1	Neuroligin 2	ENSG00000169992	17	Rare Single Gene Mutation, Functional	0	8
NLGN3	1	neuroligin 3	ENSG00000196338	X	Rare Single Gene Mutation	0	35
NR4A2	1	nuclear receptor subfamily 4 group A member 2	ENSG00000153234	2	Rare Single Gene Mutation	0	7
NRXN1	1	neurexin 1	ENSG00000179915	2	Rare Single Gene Mutation, Syndromic, Genetic Association, Functional	0	86
MKX	1	mohawk homeobox	ENSG00000150051	10	Rare Single Gene Mutation	0	1
NCOA1	1	nuclear receptor coactivator 1	ENSG00000084676	2	Rare Single Gene Mutation	0	2
NRXN2	1	neurexin 2	ENSG00000110076	11	Rare Single Gene Mutation, Genetic Association	0	11
NRXN3	1	neurexin 3	ENSG00000021645	14	Rare Single Gene Mutation, Genetic Association	0	18
NSD1	1	nuclear receptor binding SET domain protein 1	ENSG00000165671	5	Rare Single Gene Mutation, Syndromic	0	17
PACS1	1	phosphofurin acidic cluster sorting protein 1	ENSG00000175115	11	Rare Single Gene Mutation, Syndromic	0	6
PAX5	1	Paired box 5	ENSG00000196092	9	Rare Single Gene Mutation	0	7
PCDH19	1	protocadherin 19	ENSG00000165194	X	Rare Single Gene Mutation, Syndromic, Functional	0	34
PHF2	1	PHD finger protein 2	ENSG00000197724	9	Rare Single Gene Mutation	0	7
PHF21A	1	PHD finger protein 21A	ENSG00000135365	11	Rare Single Gene Mutation, Syndromic	0	9
PHF3	1	PHD finger protein 3	ENSG00000118482	6	Rare Single Gene Mutation	0	4
PHIP	1	pleckstrin homology domain interacting protein	ENSG00000146247	6	Rare Single Gene Mutation, Syndromic	0	11
PHF12	1	PHD finger protein 12	ENSG00000109118	17	Rare Single Gene Mutation	0	2
POGZ	1	Pogo transposable element with ZNF domain	ENSG00000143442	1	Rare Single Gene Mutation, Syndromic, Functional	0	33
POMGNT1	1	protein O-linked mannose N-acetylglucosaminyltransferase 1 (beta 1,2-)	ENSG00000085998	1	Rare Single Gene Mutation, Syndromic	0	5
PPP2R5D	1	Protein phosphatase 2, regulatory subunit B', delta	ENSG00000112640	6	Rare Single Gene Mutation, Syndromic	0	15
PRR12	1	proline rich 12	ENSG00000126464	19	Rare Single Gene Mutation, Syndromic	0	3
PSMD12	1	proteasome 26S subunit, non-ATPase 12	ENSG00000197170	17	Syndromic	0	3
PTCHD1	1	patched domain containing 1	ENSG00000165186	X	Rare Single Gene Mutation, Genetic Association	0	11
PTEN	1	phosphatase and tensin homolog (mutated in multiple advanced cancers 1)	ENSG00000171862	10	Rare Single Gene Mutation, Syndromic, Functional	0	62
PTK7	1	Protein tyrosine kinase 7 (inactive)	ENSG00000112655	6	Rare Single Gene Mutation	0	5
PTPN11	1	protein tyrosine phosphatase, non-receptor type 11	ENSG00000179295	12	Rare Single Gene Mutation, Syndromic	0	16
RAI1	1	retinoic acid induced 1	ENSG00000108557	17	Rare Single Gene Mutation, Syndromic	0	22
NUP155	1	nucleoporin 155	ENSG00000113569	5	Rare Single Gene Mutation	0	1
PPP1R9B	1	protein phosphatase 1 regulatory subunit 9B	ENSG00000108819	17	Rare Single Gene Mutation	0	1
PPP5C	1	protein phosphatase 5 catalytic subunit	ENSG00000011485	19	Rare Single Gene Mutation	0	2
RELN	1	Reelin	ENSG00000189056	7	Rare Single Gene Mutation, Syndromic, Genetic Association, Functional	0	52
RERE	1	Arginine-glutamic acid dipeptide (RE) repeats	ENSG00000142599	1	Rare Single Gene Mutation, Syndromic, Genetic Association	0	7
RFX3	1	regulatory factor X3	ENSG00000080298	9	Rare Single Gene Mutation	0	7
RIMS1	1	Regulating synaptic membrane exocytosis 1	ENSG00000079841	6	Rare Single Gene Mutation, Genetic Association	0	8
RORB	1	RAR related orphan receptor B	ENSG00000198963	9	Rare Single Gene Mutation, Syndromic, Functional	0	6
SCN1A	1	sodium channel, voltage-gated, type I, alpha subunit	ENSG00000144285	2	Rare Single Gene Mutation, Syndromic, Genetic Association	0	62
SATB1	1	SATB homeobox 1	ENSG00000182568	3	Rare Single Gene Mutation	0	1
SCN2A	1	sodium channel, voltage-gated, type II, alpha subunit	ENSG00000136531	2	Rare Single Gene Mutation, Syndromic	0	65
SCN8A	1	sodium channel, voltage gated, type VIII, alpha subunit	ENSG00000196876	12	Rare Single Gene Mutation, Syndromic	0	35
SETBP1	1	SET binding protein 1	ENSG00000152217	18	Rare Single Gene Mutation, Syndromic	0	13
SETD2	1	SET domain containing 2	ENSG00000181555	3	Rare Single Gene Mutation, Syndromic	0	13
SETD5	1	SET domain containing 5	ENSG00000168137	3	Rare Single Gene Mutation, Syndromic	0	25
SHANK2	1	SH3 and multiple ankyrin repeat domains 2	ENSG00000162105	11	Rare Single Gene Mutation, Syndromic, Genetic Association, Functional	0	35
SHANK3	1	SH3 and multiple ankyrin repeat domains 3	ENSG00000251322	22	Rare Single Gene Mutation, Syndromic, Genetic Association, Functional	0	84
SIN3A	1	SIN3 transcription regulator family member A	ENSG00000169375	15	Rare Single Gene Mutation, Syndromic	0	10
SKI	1	SKIproto-oncogene	ENSG00000157933	1	Rare Single Gene Mutation	0	3
SLC6A1	1	Solute carrier family 6 (neurotransmitter transporter), member 1	ENSG00000157103	3	Rare Single Gene Mutation, Syndromic, Genetic Association	0	25
SLC9A6	1	solute carrier family 9 (sodium/hydrogen exchanger), member 6	ENSG00000198689	X	Rare Single Gene Mutation, Syndromic, Functional	0	16
SMARCC2	1	SWI/SNF related, matrix associated, actin dependent regulator of chromatin, subfamily c, member 2	ENSG00000139613	12	Rare Single Gene Mutation, Syndromic, Functional	0	12
SON	1	SONDNA binding protein	ENSG00000115904	21	Rare Single Gene Mutation, Syndromic	0	5
SOX5	1	SRY-box 5	ENSG00000134532	12	Rare Single Gene Mutation, Syndromic, Genetic Association	0	14
SPAST	1	Spastin	ENSG00000021574	2	Rare Single Gene Mutation	0	11
SRCAP	1	Snf2 related CREBBP activator protein	ENSG00000080603	16	Rare Single Gene Mutation	0	5
STXBP1	1	Syntaxin binding protein 1	ENSG00000136854	9	Rare Single Gene Mutation, Syndromic, Functional	0	42
SYNGAP1	1	synaptic Ras GTPase activating protein 1	ENSG00000197283	6	Rare Single Gene Mutation, Syndromic	0	56
TANC2	1	etratricopeptide repeat, ankyrin repeat and coiled-coil containing 2	ENSG00000170921	17	Rare Single Gene Mutation, Syndromic	0	10
TAOK1	1	TAO kinase 1	ENSG00000160551	17	Rare Single Gene Mutation, Syndromic	0	3
TBCK	1	TBC1 domain containing kinase	ENSG00000145348	4	Syndromic	0	1
TBL1XR1	1	transducin beta like 1 X-linked receptor 1	ENSG00000177565	3	Rare Single Gene Mutation, Syndromic	0	21
TBR1	1	T-box, brain, 1	ENSG00000136535	2	Rare Single Gene Mutation, Genetic Association, Functional	0	29
SRPRA	1	SRP receptor subunit alpha	ENSG00000182934	11	Rare Single Gene Mutation	0	2
TCF20	1	Transcription factor 20 (AR1)	ENSG00000100207	22	Rare Single Gene Mutation, Syndromic	0	11
TCF4	1	Transcription factor 4	ENSG00000196628	18	Rare Single Gene Mutation, Syndromic, Genetic Association	0	45
TLK2	1	tousled-like kinase 2	ENSG00000146872	17	Rare Single Gene Mutation, Syndromic	0	15
TRAF7	1	TNF receptor associated factor 7	ENSG00000131653	16	Rare Single Gene Mutation, Syndromic	0	5
TRIO	1	Trio Rho guanine nucleotide exchange factor	ENSG00000038382	5	Rare Single Gene Mutation, Syndromic	0	26
TRIP12	1	Thyroid hormone receptor interactor 12	ENSG00000153827	2	Rare Single Gene Mutation, Syndromic	0	19
TSC1	1	tuberous sclerosis 1	ENSG00000165699	9	Rare Single Gene Mutation, Syndromic	0	21
TSC2	1	tuberous sclerosis 2	ENSG00000103197	16	Rare Single Gene Mutation, Syndromic, Genetic Association	0	32
TSHZ3	1	teashirt zinc finger homeobox 3	ENSG00000121297	19	Rare Single Gene Mutation, Functional	0	3
TEK	1	TEKreceptortyrosine kinase	ENSG00000120156	9	Rare Single Gene Mutation	0	1
TM9SF4	1	transmembrane 9 superfamily member 4	ENSG00000101337	20	Rare Single Gene Mutation	0	2
TRIM23	1	tripartite motif containing 23	ENSG00000113595	5	Rare Single Gene Mutation	0	4
UBE3A	1	ubiquitin protein ligase E3A	ENSG00000114062	15	Rare Single Gene Mutation, Syndromic, Genetic Association	0	27
UPF3B	1	UPF3B, regulator of nonsense mediated mRNA decay	ENSG00000125351	X	Rare Single Gene Mutation, Syndromic	0	14
VPS13B	1	vacuolar protein sorting 13 homolog B (yeast)	ENSG00000132549	8	Rare Single Gene Mutation, Syndromic	0	20
WAC	1	WW domain containing adaptor with coiled-coil	ENSG00000095787	10	Rare Single Gene Mutation, Syndromic	0	19
WDFY3	1	WD repeat and FYVE domain containing 3	ENSG00000163625	4	Rare Single Gene Mutation, Syndromic, Functional	0	18
ZBTB20	1	Zinc finger and BTB domain containing 20	ENSG00000181722	3	Rare Single Gene Mutation, Syndromic	0	23
ZNF292	1	zinc finger protein 292	ENSG00000188994	6	Rare Single Gene Mutation, Syndromic	0	5
ZNF462	1	Zinc finger protein 462	ENSG00000148143	9	Rare Single Gene Mutation, Syndromic	0	9
UBR1	1	ubiquitin protein ligase E3 component n-recognin 1	ENSG00000159459	15	Rare Single Gene Mutation	0	1
VEZF1	1	vascular endothelial zinc finger 1	ENSG00000136451	17	Rare Single Gene Mutation	0	2
ZMYND8	1	zinc finger MYND-type containing 8	ENSG00000101040	20	Rare Single Gene Mutation	0	3
ACHE	2	Acetylcholinesterase (Yt blood group)	ENSG00000087085	7	Rare Single Gene Mutation	0	5
ADA	2	adenosine deaminase	ENSG00000196839	20	Rare Single Gene Mutation, Genetic Association	0	7
ADCY3	2	adenylate cyclase 3	ENSG00000138031	2	Rare Single Gene Mutation	0	2
AGAP2	2	ArfGAP with GTPase domain, ankyrin repeat and PH domain 2	ENSG00000135439	12	Rare Single Gene Mutation	0	4
AGO1	2	argonaute 1, RISC catalytic component	ENSG00000092847	1	Rare Single Gene Mutation	0	7
AGO4	2	argonaute RISC catalytic component 4	ENSG00000134698	1	Rare Single Gene Mutation	0	3
AKAP9	2	A kinase (PRKA) anchor protein 9	ENSG00000127914	7	Rare Single Gene Mutation	0	5
AMPD1	2	Adenosine monophosphate deaminase 1	ENSG00000116748	1	Rare Single Gene Mutation, Genetic Association	0	3
AMT	2	Aminomethyltransferase	ENSG00000145020	3	Rare Single Gene Mutation	0	1
ANXA1	2	Annexin A1	ENSG00000135046	9	Rare Single Gene Mutation	0	2
APBB1	2	amyloid beta precursor protein binding family B member 1	ENSG00000166313	11	Rare Single Gene Mutation, Functional	0	3
APH1A	2	APH1A gamma secretase subunit	ENSG00000117362	1	Rare Single Gene Mutation	0	3
ASAP2	2	ArfGAP with SH3 domain, ankyrin repeat and PH domain 2	ENSG00000151693	2	Rare Single Gene Mutation	0	3
ASPM	2	abnormal spindle microtubule assembly	ENSG00000066279	1	Rare Single Gene Mutation, Syndromic, Functional	0	8
ASTN2	2	astrotactin 2	ENSG00000148219	9	Rare Single Gene Mutation, Genetic Association	0	14
ATP10A	2	Probable phospholipid-transporting ATPase VA	ENSG00000206190	15	Rare Single Gene Mutation, Genetic Association, Functional	0	9
ATP2B2	2	ATPase, Ca++ transporting, plasma membrane 2	ENSG00000157087	3	Rare Single Gene Mutation, Genetic Association	0	9
AVPR1A	2	arginine vasopressin receptor 1A	ENSG00000166148	12	Rare Single Gene Mutation, Genetic Association	0	23
BTAF1	2	RNA polymerase II, B-TFIID transcription factor-associated, 170kDa (Mot1 homolog, S. cerevisiae)	ENSG00000095564	10	Rare Single Gene Mutation	0	7
CACNA1D	2	calcium channel, voltage-dependent, L type, alpha 1D	ENSG00000157388	3	Rare Single Gene Mutation, Syndromic, Genetic Association, Functional	0	21
CACNA1E	2	calcium voltage-gated channel subunit alpha1 E	ENSG00000198216	1	Rare Single Gene Mutation	0	12
CACNA1H	2	calcium channel, voltage-dependent, alpha 1H subunit	ENSG00000196557	16	Rare Single Gene Mutation	0	27
CACNA2D3	2	Calcium channel, voltage-dependent, alpha 2/delta subunit 3	ENSG00000157445	3	Rare Single Gene Mutation	0	7
CACNB2	2	Calcium channel, voltage-dependent, beta 2 subunit	ENSG00000165995	10	Rare Single Gene Mutation, Genetic Association	0	5
CAPRIN1	2	Cell cycle associated protein 1	ENSG00000135387	11	Rare Single Gene Mutation, Functional	0	4
CASZ1	2	castor zinc finger 1	ENSG00000130940	1	Rare Single Gene Mutation	0	4
CC2D1A	2	Coiled-coil and C2 domain containing 1A	ENSG00000132024	19	Rare Single Gene Mutation, Functional	0	12
CCNG1	2	cyclin G1	ENSG00000113328	5	Rare Single Gene Mutation	0	1
CCT4	2	Chaperonin containing TCP1, subunit 4 (delta)	ENSG00000115484	2	Rare Single Gene Mutation	0	3
CDC42BPB	2	CDC42 binding protein kinase beta (DMPK-like)	ENSG00000198752	14	Rare Single Gene Mutation, Syndromic	0	8
CDH13	2	cadherin 13	ENSG00000140945	16	Rare Single Gene Mutation	0	3
CELF4	2	CUGBP, Elav-like family member 4	ENSG00000101489	18	Rare Single Gene Mutation, Functional	0	11
CEP135	2	centrosomal protein 135	ENSG00000174799	4	Rare Single Gene Mutation, Syndromic	0	6
CEP41	2	testis specific, 14	ENSG00000106477	7	Rare Single Gene Mutation, Syndromic	0	5
CGNL1	2	Cingulin-like 1	ENSG00000128849	15	Rare Single Gene Mutation	0	4
CHMP1A	2	charged multivesicular body protein 1A	ENSG00000131165	16	Rare Single Gene Mutation, Syndromic	0	5
CHRNA7	2	cholinergic receptor, nicotinic, alpha 7	ENSG00000166664	15	Rare Single Gene Mutation	0	13
CIB2	2	Calcium and integrin binding family member 2	ENSG00000136425	15	Rare Single Gene Mutation	0	1
CLASP1	2	cytoplasmic linker associated protein 1	ENSG00000074054	2	Rare Single Gene Mutation	0	3
CNKSR2	2	connector enhancer of kinase suppressor of Ras 2	ENSG00000149970	X	Rare Single Gene Mutation, Syndromic	1	5
CNR1	2	cannabinoid receptor 1 (brain)	ENSG00000118432	6	Rare Single Gene Mutation, Genetic Association	0	7
CNTN4	2	contactin 4	ENSG00000144619	3	Rare Single Gene Mutation, Syndromic, Genetic Association	0	21
CNTN5	2	Contactin 5	ENSG00000149972	11	Rare Single Gene Mutation, Genetic Association	0	9
CNTN6	2	Contactin 6	ENSG00000134115	3	Rare Single Gene Mutation, Genetic Association	0	13
CNTNAP2	2	contactin associated protein-like 2	ENSG00000174469	7	Rare Single Gene Mutation, Syndromic, Genetic Association	1	67
CNTNAP3	2	contactin associated protein-like 3	ENSG00000106714	9	Rare Single Gene Mutation, Functional	0	5
CNTNAP4	2	Contactin associated protein-like 4	ENSG00000152910	16	Rare Single Gene Mutation, Functional	0	11
CPEB4	2	cytoplasmic polyadenylation element binding protein 4	ENSG00000113742	5	Functional	0	1
CSDE1	2	cold shock domain containing E1	ENSG00000009307	1	Rare Single Gene Mutation, Syndromic	1	2
CTNND2	2	Catenin (cadherin-associated protein), delta 2	ENSG00000169862	5	Rare Single Gene Mutation	0	6
CTTNBP2	2	cortactin binding protein 2	ENSG00000077063	7	Rare Single Gene Mutation, Syndromic	0	8
CUL7	2	Cullin 7	ENSG00000044090	6	Rare Single Gene Mutation	0	6
CUX1	2	cut like homeobox 1	ENSG00000257923	7	Rare Single Gene Mutation, Functional	0	6
CYFIP1	2	cytoplasmic FMR1 interacting protein 1	ENSG00000273749	15	Rare Single Gene Mutation, Genetic Association, Functional	0	16
DAPP1	2	Dual adaptor of phosphotyrosine and 3-phosphoinositides	ENSG00000070190	4	Rare Single Gene Mutation	0	2
DENR	2	density-regulated protein	ENSG00000139726	12	Rare Single Gene Mutation	0	3
DIP2A	2	DIP2 disco-interacting protein 2 homolog A (Drosophila)	ENSG00000160305	21	Rare Single Gene Mutation, Functional	0	9
DIP2C	2	disco interacting protein 2 homolog C	ENSG00000151240	10	Rare Single Gene Mutation	0	3
DISC1	2	disrupted in schizophrenia 1	ENSG00000162946	1	Rare Single Gene Mutation, Syndromic, Genetic Association	0	34
DLG2	2	discs large MAGUK scaffold protein 2	ENSG00000150672	11	Rare Single Gene Mutation	0	2
DLGAP1	2	DLG associated protein 1	ENSG00000170579	18	Rare Single Gene Mutation, Functional	0	9
DLX3	2	distal-less homeobox 3	ENSG00000064195	17	Rare Single Gene Mutation	0	2
DOCK8	2	dedicator of cytokinesis 8	ENSG00000107099	9	Rare Single Gene Mutation	0	10
DPP10	2	Dipeptidyl-peptidase 10	ENSG00000175497	2	Rare Single Gene Mutation	0	11
EFR3A	2	EFR3 homolog A (S. cerevisiae)	ENSG00000132294	8	Rare Single Gene Mutation	0	5
ELP4	2	Elongator acetyltransferase complex subunit 4	ENSG00000109911	11	Rare Single Gene Mutation, Genetic Association	0	7
EP400	2	E1A binding protein p400	ENSG00000183495	12	Rare Single Gene Mutation	0	6
EMSY	2	EMSY, BRCA2 interacting transcriptional repressor	ENSG00000158636	11	Rare Single Gene Mutation, Functional	0	4
ETFB	2	Electron-transfer-flavoprotein, beta polypeptide	ENSG00000105379	19	Rare Single Gene Mutation	0	4
FAM92B	2	Family with sequence similarity 92, member B	ENSG00000153789	16	Rare Single Gene Mutation	0	3
FBN1	2	Fibrillin 1	ENSG00000166147	15	Rare Single Gene Mutation	0	11
ERBIN	2	erbb2 interacting protein	ENSG00000112851	5	Rare Single Gene Mutation	0	6
GABRG3	2	gamma-aminobutyric acid type A receptor gamma3 subunit	ENSG00000182256	15	Genetic Association	0	9
GALNT8	2	polypeptide N-acetylgalactosaminyltransferase 8	ENSG00000130035	12	Rare Single Gene Mutation	0	2
GGNBP2	2	gametogenetin binding protein 2	ENSG00000278311	17	Rare Single Gene Mutation	0	2
GPC4	2	glypican 4	ENSG00000076716	X	Rare Single Gene Mutation	0	2
GPHN	2	Gephyrin	ENSG00000171723	14	Rare Single Gene Mutation	0	8
GRIA1	2	glutamate ionotropic receptor AMPA type subunit 1	ENSG00000155511	5	Rare Single Gene Mutation	0	6
GRID1	2	Glutamate receptor, ionotropic, delta 1	ENSG00000182771	10	Rare Single Gene Mutation, Genetic Association	0	6
GRIK2	2	glutamate ionotropic receptor kainate type subunit 2	ENSG00000164418	6	Rare Single Gene Mutation, Genetic Association	0	19
GRIK5	2	Glutamate receptor, ionotropic, kainate 5	ENSG00000105737	19	Rare Single Gene Mutation	0	9
GRIN1	2	Glutamate receptor, ionotropic, N-methyl D-aspartate 1	ENSG00000176884	9	Rare Single Gene Mutation, Functional	0	18
GRIN2A	2	glutamate receptor, ionotropic, N-methyl D-aspartate 2A	ENSG00000183454	16	Rare Single Gene Mutation, Syndromic, Genetic Association	0	40
GRIP1	2	glutamate receptor interacting protein 1	ENSG00000155974	12	Rare Single Gene Mutation	0	13
HECW2	2	HECT, C2 and WW domain containing E3 ubiquitin protein ligase 2	ENSG00000138411	2	Rare Single Gene Mutation, Syndromic	0	7
HIVEP3	2	human immunodeficiency virus type I enhancer binding protein 3	ENSG00000127124	1	Rare Single Gene Mutation, Genetic Association	0	6
HMGN1	2	high mobility group nucleosome binding domain 1	ENSG00000205581	21	Genetic Association	0	1
ICA1	2	islet cell autoantigen 1	ENSG00000003147	7	Rare Single Gene Mutation	0	8
ILF2	2	Interleukin enhancer binding factor 2	ENSG00000143621	1	Rare Single Gene Mutation	0	4
INTS6	2	Integrator complex subunit 6	ENSG00000102786	13	Rare Single Gene Mutation	0	4
ITGB3	2	integrin, beta 3 (platelet glycoprotein IIIa, antigen CD61)	ENSG00000259207	17	Rare Single Gene Mutation, Genetic Association	0	15
JARID2	2	jumonji and AT-rich interaction domain containing 2	ENSG00000008083	6	Rare Single Gene Mutation, Syndromic, Genetic Association	0	11
KAT2B	2	K(lysine) acetyltransferase 2B	ENSG00000114166	3	Rare Single Gene Mutation	0	6
KAT6A	2	K(lysine) acetyltransferase 6A	ENSG00000083168	8	Rare Single Gene Mutation, Syndromic	1	13
KCNJ10	2	potassium voltage-gated channel subfamily J member 10	ENSG00000177807	1	Rare Single Gene Mutation, Syndromic, Genetic Association	0	11
KCNQ2	2	potassium voltage-gated channel subfamily Q member 2	ENSG00000075043	20	Rare Single Gene Mutation, Syndromic, Genetic Association	0	24
KCNS3	2	potassium voltage-gated channel modifier subfamily S member 3	ENSG00000170745	2	Rare Single Gene Mutation	0	4
KDM4C	2	lysine demethylase 4C	ENSG00000107077	9	Rare Single Gene Mutation	0	2
KDM5C	2	lysine demethylase 5C	ENSG00000126012	X	Rare Single Gene Mutation, Syndromic, Functional	0	23
KDM6A	2	lysine demethylase 6A	ENSG00000147050	X	Rare Single Gene Mutation, Syndromic	0	7
KIAA1586	2	KIAA1586	ENSG00000168116	6	Rare Single Gene Mutation	0	4
KIF14	2	kinesin family member 14	ENSG00000118193	1	Rare Single Gene Mutation, Syndromic	0	4
KIRREL3	2	Kin of IRRE like 3 (Drosophila)	ENSG00000149571	11	Rare Single Gene Mutation	0	15
LAMB1	2	laminin, beta 1	ENSG00000091136	7	Rare Single Gene Mutation, Genetic Association	0	7
LEO1	2	LEO1 homolog, Paf1/RNA polymerase II complex component	ENSG00000166477	15	Rare Single Gene Mutation	0	3
LRP1	2	LDL receptor related protein 1	ENSG00000123384	12	Rare Single Gene Mutation	0	4
MACROD2	2	MACRO domain containing 2	ENSG00000172264	20	Rare Single Gene Mutation, Genetic Association	0	19
LMX1B	2	LIM homeobox transcription factor 1 beta	ENSG00000136944	9	Genetic Association	0	1
MET	2	met proto-oncogene (hepatocyte growth factor receptor)	ENSG00000105976	7	Rare Single Gene Mutation, Genetic Association, Functional	0	38
MFRP	2	Membrane frizzled-related protein	ENSG00000235718	11	Rare Single Gene Mutation	0	6
MTOR	2	Mechanistic target of rapamycin (serine/threonine kinase)	ENSG00000198793	1	Rare Single Gene Mutation, Syndromic, Functional	1	18
MIR137	2	microRNA 137	ENSG00000284202	1	Rare Single Gene Mutation, Syndromic, Genetic Association, Functional	0	10
MYH10	2	myosin heavy chain 10	ENSG00000133026	17	Rare Single Gene Mutation	0	5
MYO5A	2	myosin VA	ENSG00000197535	15	Rare Single Gene Mutation, Genetic Association	0	5
MYO9B	2	Myosin IXB	ENSG00000099331	19	Rare Single Gene Mutation	0	4
NAV2	2	neuron navigator 2	ENSG00000166833	11	Rare Single Gene Mutation	0	9
NCOR1	2	nuclear receptor corepressor 1	ENSG00000141027	17	Rare Single Gene Mutation, Functional	0	6
NFE2L3	2	nuclear factor, erythroid 2 like 3	ENSG00000050344	7	Rare Single Gene Mutation	0	3
NINL	2	Ninein-like	ENSG00000101004	20	Rare Single Gene Mutation	0	6
NLGN1	2	neuroligin 1	ENSG00000169760	3	Rare Single Gene Mutation, Genetic Association	0	17
NLGN4X	2	neuroligin 4, X-linked	ENSG00000146938	X	Rare Single Gene Mutation, Genetic Association	0	33
NR3C2	2	Nuclear receptor subfamily 3, group C, member 2	ENSG00000151623	4	Rare Single Gene Mutation, Syndromic	1	7
MSNP1AS	2	Moesinpseudogene 1, antisense	ENSG00000251593	5	Genetic Association, Functional	0	12
NUAK1	2	NUAK family, SNF1-like kinase, 1	ENSG00000074590	12	Rare Single Gene Mutation, Functional	0	6
NUDCD2	2	NudC domain containing 2	ENSG00000170584	5	Rare Single Gene Mutation	0	3
OPHN1	2	oligophrenin 1	ENSG00000079482	X	Rare Single Gene Mutation, Syndromic	0	15
OR52M1	2	Olfactory receptor, family 52, subfamily M, member 1	ENSG00000197790	11	Rare Single Gene Mutation	0	2
OTUD7A	2	OTU deubiquitinase 7A	ENSG00000169918	15	Rare Single Gene Mutation, Functional	0	4
OXTR	2	oxytocin receptor	ENSG00000180914	3	Rare Single Gene Mutation, Genetic Association, Functional	0	47
P2RX5	2	Purinergic receptor P2X, ligand gated ion channel, 5	ENSG00000083454	17	Rare Single Gene Mutation	0	4
P4HA2	2	Prolyl 4-hydroxylase, alpha polypeptide II	ENSG00000072682	5	Rare Single Gene Mutation	0	4
PAH	2	Phenylalanine hydroxylase	ENSG00000171759	12	Rare Single Gene Mutation, Syndromic	0	7
PAK2	2	p21 (RAC1) activated kinase 2	ENSG00000180370	3	Rare Single Gene Mutation	0	4
PARD3B	2	Par-3 partitioning defective 3 homolog B (C. elegans)	ENSG00000116117	2	Rare Single Gene Mutation, Genetic Association	0	7
PER2	2	period circadian clock 2	ENSG00000132326	2	Rare Single Gene Mutation	0	3
PHRF1	2	PHD and ring finger domains 1	ENSG00000070047	11	Rare Single Gene Mutation	0	4
PLCB1	2	phospholipase C, beta 1 (phosphoinositide-specific)	ENSG00000182621	20	Rare Single Gene Mutation	0	7
PLXNA4	2	Plexin A4	ENSG00000221866	7	Rare Single Gene Mutation, Functional	0	4
PHB	2	prohibitin	ENSG00000167085	17	Genetic Association	0	1
PLXNB1	2	plexin B1	ENSG00000164050	3	Rare Single Gene Mutation	0	3
PON1	2	paraoxonase 1	ENSG00000005421	7	Genetic Association	0	5
PREX1	2	Phosphatidylinositol-3,4,5-trisphosphate-dependent Rac exchange factor 1	ENSG00000124126	20	Rare Single Gene Mutation, Genetic Association	0	2
PRICKLE1	2	Prickle homolog 1 (Drosophila)	ENSG00000139174	12	Rare Single Gene Mutation, Syndromic, Functional	0	4
PRICKLE2	2	prickle planar cell polarity protein 2	ENSG00000163637	3	Rare Single Gene Mutation, Functional	0	4
PRKCB	2	protein kinase C beta	ENSG00000166501	16	Rare Single Gene Mutation, Genetic Association	0	6
PRKD2	2	protein kinase D2	ENSG00000105287	19	Rare Single Gene Mutation	0	3
PRODH	2	Proline dehydrogenase (oxidase) 1	ENSG00000100033	22	Syndromic, Genetic Association	1	6
PRKN	2	parkin RBR E3 ubiquitin protein ligase	ENSG00000185345	6	Rare Single Gene Mutation, Genetic Association	0	15
PTCHD1-AS	2	PTCHD1antisense RNA (head to head)	ENSG00000233067	X	Rare Single Gene Mutation	0	3
PYHIN1	2	Pyrin and HIN domain family, member 1	ENSG00000163564	1	Rare Single Gene Mutation	0	4
QRICH1	2	glutamine rich 1	ENSG00000198218	3	Rare Single Gene Mutation	0	4
RAB2A	2	RAB2A, member RAS oncogene family	ENSG00000104388	8	Rare Single Gene Mutation	0	8
RAB43	2	RAB43, member RAS oncogene family	ENSG00000172780	3	Rare Single Gene Mutation	0	2
RALGAPB	2	Ral GTPase activating protein non-catalytic beta subunit	ENSG00000170471	20	Rare Single Gene Mutation	0	4
RANBP17	2	RAN binding protein 17	ENSG00000204764	5	Rare Single Gene Mutation	0	6
RBFOX1	2	RNA binding protein, fox-1 homolog (C. elegans) 1	ENSG00000078328	16	Rare Single Gene Mutation, Genetic Association	0	34
RBM27	2	RNA binding motif protein 27	ENSG00000091009	5	Rare Single Gene Mutation	0	3
ROBO2	2	roundabout guidance receptor 2	ENSG00000185008	3	Rare Single Gene Mutation, Genetic Association, Functional	0	8
SAE1	2	SUMO1 activating enzyme subunit 1	ENSG00000142230	19	Rare Single Gene Mutation	0	3
SBF1	2	SET binding factor 1	ENSG00000100241	22	Rare Single Gene Mutation	0	9
SCN9A	2	sodium voltage-gated channel alpha subunit 9	ENSG00000169432	2	Rare Single Gene Mutation	0	5
SEMA5A	2	sema domain, seven thrombospondin repeats (type 1 and type 1-like), transmembrane domain (TM) and short cytoplasmic domain, (semaphorin) 5A	ENSG00000112902	5	Rare Single Gene Mutation, Genetic Association, Functional	0	17
SET	2	SETnuclear proto-oncogene	ENSG00000152217	9	Rare Single Gene Mutation	0	4
SHANK1	2	SH3 and multiple ankyrin repeat domains 1	ENSG00000161681	19	Rare Single Gene Mutation, Genetic Association	0	8
SHOX	2	short stature homeobox	ENSG00000185960	X,Y	Rare Single Gene Mutation	0	2
SLC12A5	2	Solute carrier family 12 (potassium/chloride transporter), member 5	ENSG00000124140	20	Rare Single Gene Mutation	0	5
SLC35B1	2	solute carrier family 35 member B1	ENSG00000121073	17	Genetic Association	0	1
RPS10P2-AS1	2	ribosomal protein S10 pseudogene 2 anti-sense 1	ENSG00000124614	20	Genetic Association, Functional	0	4
SLC38A10	2	solute carrier family 38, member 10	ENSG00000157637	17	Rare Single Gene Mutation	0	2
SLC6A3	2	Solute carrier family 6 (neurotransmitter transporter), member 3	ENSG00000142319	5	Rare Single Gene Mutation, Genetic Association, Functional	0	15
SLC7A3	2	Solute carrier family 7 (cationic amino acid transporter, y+ system), member 3	ENSG00000165349	X	Rare Single Gene Mutation	0	2
SLC7A5	2	solute carrier family 7 member 5	ENSG00000103257	16	Rare Single Gene Mutation, Functional	0	3
SLITRK5	2	SLIT and NTRK like family member 5	ENSG00000165300	13	Rare Single Gene Mutation, Functional	0	9
SMAD4	2	SMAD family member 4	ENSG00000141646	18	Rare Single Gene Mutation	0	5
SMARCA4	2	SWI/SNF related, matrix associated, actin dependent regulator of chromatin, subfamily a, member 4	ENSG00000127616	19	Rare Single Gene Mutation, Syndromic	0	7
SNX5	2	sorting nexin 5	ENSG00000089006	20	Rare Single Gene Mutation	0	3
SPARCL1	2	SPARC like 1	ENSG00000152583	4	Rare Single Gene Mutation, Functional	0	3
SPEN	2	spenfamily transcriptional repressor	ENSG00000065526	1	Rare Single Gene Mutation	0	9
SRSF11	2	serine and arginine rich splicing factor 11	ENSG00000116754	1	Rare Single Gene Mutation	0	4
ST8SIA2	2	ST8 alpha-N-acetyl-neuraminide alpha-2,8-sialyltransferase 2	ENSG00000140557	15	Rare Single Gene Mutation, Genetic Association	0	9
STXBP5	2	Syntaxin binding protein 5 (tomosyn)	ENSG00000164506	6	Rare Single Gene Mutation	0	6
SUPT16H	2	SPT16 homolog, facilitates chromatin remodeling subunit	ENSG00000092201	14	Rare Single Gene Mutation	1	6
TAF6	2	TATA-box binding protein associated factor 6	ENSG00000106290	7	Rare Single Gene Mutation	0	3
TAOK2	2	TAO kinase 2	ENSG00000149930	16	Rare Single Gene Mutation, Functional	0	5
TBC1D31	2	TBC1 domain family, member 31	ENSG00000156787	8	Rare Single Gene Mutation	0	4
TCF7L2	2	Transcription factor 7-like 2 (T-cell specific, HMG-box)	ENSG00000148737	10	Rare Single Gene Mutation	0	4
TERF2	2	Telomeric repeat binding factor 2	ENSG00000132604	16	Rare Single Gene Mutation	0	3
TET2	2	Tet methylcytosine dioxygenase 2	ENSG00000168769	4	Rare Single Gene Mutation	0	4
TMLHE	2	trimethyllysine hydroxylase, epsilon	ENSG00000185973	X	Rare Single Gene Mutation, Genetic Association	0	5
TNRC6B	2	Trinucleotide repeat containing 6B	ENSG00000100354	22	Rare Single Gene Mutation	0	8
TRAPPC9	2	trafficking protein particle complex 9	ENSG00000167632	8	Rare Single Gene Mutation, Syndromic	0	13
TRPC6	2	Transient receptor potential cation channel, subfamily C, member 6	ENSG00000137672	11	Rare Single Gene Mutation	0	3
TRPM1	2	transient receptor potential cation channel subfamily M member 1	ENSG00000134160	15	Rare Single Gene Mutation	0	4
UBE3C	2	Ubiquitin protein ligase E3C	ENSG00000009335	7	Rare Single Gene Mutation	0	4
UBN2	2	ubinuclein 2	ENSG00000157741	7	Rare Single Gene Mutation	0	4
UBR5	2	ubiquitin protein ligase E3 component n-recognin 5	ENSG00000104517	8	Rare Single Gene Mutation	0	7
UNC79	2	unc-79 homolog, NALCN channel complex subunit	ENSG00000133958	14	Rare Single Gene Mutation	0	4
USP15	2	ubiquitin specific peptidase 15	ENSG00000135655	12	Rare Single Gene Mutation	0	3
USP45	2	Ubiquitin specific peptidase 45	ENSG00000123552	6	Rare Single Gene Mutation	0	3
USP7	2	Ubiquitin specific peptidase 7 (herpes virus-associated)	ENSG00000187555	16	Rare Single Gene Mutation, Syndromic	1	7
VIL1	2	Villin 1	ENSG00000127831	2	Rare Single Gene Mutation	0	3
WDFY4	2	WDFY family member 4	ENSG00000128815	10	Rare Single Gene Mutation	0	6
WWOX	2	WW domain containing oxidoreductase	ENSG00000186153	16	Rare Single Gene Mutation, Syndromic	0	9
ZC3H4	2	zinc finger CCCH-type containing 4	ENSG00000130749	19	Rare Single Gene Mutation	0	3
ZMYND11	2	Zinc finger, MYND-type containing 11	ENSG00000015171	10	Rare Single Gene Mutation, Syndromic	0	11
ZMIZ1	2	zinc finger MIZ-type containing 1	ENSG00000108175	10	Rare Single Gene Mutation, Syndromic	1	4
ZNF804A	2	Zinc finger protein 804A	ENSG00000170396	2	Rare Single Gene Mutation, Genetic Association	0	13
ABAT	3	4-aminobutyrate aminotransferase	ENSG00000183044	16	Rare Single Gene Mutation, Genetic Association	0	5
ABCA10	3	ATP-binding cassette, sub-family A (ABC1), member 10	ENSG00000154263	17	Rare Single Gene Mutation	0	1
ABCA13	3	ATP binding cassette subfamily A member 13	ENSG00000179869	7	Rare Single Gene Mutation, Functional	0	6
ABCA7	3	ATP-binding cassette, sub-family A (ABC1), member 7	ENSG00000064687	19	Rare Single Gene Mutation	0	4
ACE	3	angiotensin I converting enzyme	ENSG00000159640	17	Rare Single Gene Mutation, Genetic Association	0	3
ACTN4	3	actinin alpha 4	ENSG00000130402	19	Rare Single Gene Mutation	0	4
ADCY5	3	Adenylate cyclase 5	ENSG00000173175	3	Rare Single Gene Mutation	0	6
ADK	3	adenosine kinase	ENSG00000156110	10	Rare Single Gene Mutation	0	2
ADORA3	3	Adenosine A3 receptor	ENSG00000282608	1	Rare Single Gene Mutation, Functional	0	2
AGAP1	3	ArfGAP with GTPase domain, ankyrin repeat and PH domain 1	ENSG00000157985	2	Rare Single Gene Mutation	0	8
AGBL4	3	ATP/GTP binding protein-like 4	ENSG00000186094	1	Rare Single Gene Mutation	0	3
AGMO	3	alkylglycerol monooxygenase	ENSG00000187546	7	Rare Single Gene Mutation, Genetic Association	0	6
AGO3	3	argonaute RISC catalytic component 3	ENSG00000126070	1	Rare Single Gene Mutation	0	4
AGTR2	3	angiotensin II receptor, type 2	ENSG00000180772	X	Rare Single Gene Mutation	0	4
ADSS2	3	adenylosuccinate synthase 2	ENSG00000035687	1	Rare Single Gene Mutation	0	3
ANKS1B	3	ankyrin repeat and sterile alpha motif domain containing 1B	ENSG00000185046	12	Rare Single Gene Mutation, Syndromic	1	3
APBA2	3	amyloid beta (A4) precursor protein-binding, family A, member 2	ENSG00000034053	15	Rare Single Gene Mutation	0	7
ARHGAP11B	3	Rho GTPase activating protein 11B	ENSG00000285077	15	Rare Single Gene Mutation	0	3
ARHGAP32	3	Rho GTPase activating protein 32	ENSG00000134909	11	Rare Single Gene Mutation, Functional	0	7
ARHGAP5	3	Rho GTPase activating protein 5	ENSG00000100852	14	Rare Single Gene Mutation	0	4
ARHGEF10	3	Rho guanine nucleotide exchange factor 10	ENSG00000104728	8	Rare Single Gene Mutation, Functional	0	4
ARID2	3	AT-rich interaction domain 2	ENSG00000189079	12	Rare Single Gene Mutation, Syndromic	1	6
ARNT2	3	aryl-hydrocarbon receptor nuclear translocator 2	ENSG00000172379	15	Rare Single Gene Mutation, Syndromic, Genetic Association	0	11
ADORA2A	3	adenosine A2a receptor	ENSG00000128271	22	Genetic Association	0	7
ADRB2	3	adrenergic, beta-2-, receptor, surface	ENSG00000169252	5	Genetic Association	0	10
AR	3	androgen receptor	ENSG00000169083	X	Genetic Association	0	6
ASB14	3	ankyrin repeat and SOCS box containing 14	ENSG00000239388	3	Rare Single Gene Mutation	0	4
ASMT	3	acetylserotonin O-methyltransferase	ENSG00000196433	X,Y	Rare Single Gene Mutation, Genetic Association	0	9
ATP1A1	3	ATPase Na+/K+ transporting subunit alpha 1	ENSG00000163399	1	Rare Single Gene Mutation, Syndromic	1	4
ATP1A3	3	ATPase Na+/K+ transporting subunit alpha 3	ENSG00000105409	19	Rare Single Gene Mutation, Syndromic, Functional	1	13
ATP6V0A2	3	ATPase H+ transporting V0 subunit a2	ENSG00000185344	12	Rare Single Gene Mutation	0	3
AVPR1B	3	arginine vasopressin receptor 1B	ENSG00000198049	1	Genetic Association, Functional	0	8
AZGP1	3	alpha-2-glycoprotein 1, zinc-binding	ENSG00000160862	7	Rare Single Gene Mutation	0	3
BBS4	3	Bardet-Biedl syndrome 4	ENSG00000140463	15	Rare Single Gene Mutation, Syndromic	0	5
BCAS1	3	breast carcinoma amplified sequence 1	ENSG00000064787	20	Rare Single Gene Mutation	0	3
BIRC6	3	Baculoviral IAP repeat containing 6	ENSG00000115760	2	Rare Single Gene Mutation	0	10
BRCA2	3	breast cancer 2, early onset	ENSG00000139618	13	Rare Single Gene Mutation	0	5
BRD4	3	bromodomain containing 4	ENSG00000141867	19	Rare Single Gene Mutation, Syndromic	0	4
BST1	3	bone marrow stromal cell antigen 1	ENSG00000109743	4	Genetic Association, Functional	0	5
BTRC	3	beta-transducin repeat containing E3 ubiquitin protein ligase	ENSG00000166167	10	Rare Single Gene Mutation	0	2
BICDL1	3	BICD family like cargo adaptor 1	ENSG00000135127	12	Genetic Association	0	2
C15ORF62	3	chromosome 15 open reading frame 62	ENSG00000188277	15	Rare Single Gene Mutation	0	2
C4B	3	complement component 4B	ENSG00000203710	6	Rare Single Gene Mutation, Genetic Association, Functional	0	6
CA6	3	carbonic anhydrase VI	ENSG00000131686	1	Rare Single Gene Mutation	0	6
CACNA1B	3	calcium voltage-gated channel subunit alpha1 B	ENSG00000148408	9	Rare Single Gene Mutation, Syndromic, Genetic Association	0	9
CACNA1F	3	calcium channel, voltage-dependent, alpha 1F	ENSG00000102001	X	Rare Single Gene Mutation, Genetic Association	0	7
CACNA1G	3	calcium channel, voltage-dependent, T type, alpha 1G subunit	ENSG00000006283	17	Rare Single Gene Mutation, Syndromic, Genetic Association	0	20
CACNA1I	3	Calcium channel, voltage-dependent, T type, alpha 1I subunit	ENSG00000100346	22	Rare Single Gene Mutation, Genetic Association	0	7
CACNA2D1	3	calcium voltage-gated channel auxiliary subunit alpha2delta 1	ENSG00000153956	7	Rare Single Gene Mutation	0	3
CADM1	3	cell adhesion molecule 1	ENSG00000182985	11	Rare Single Gene Mutation	0	9
CADM2	3	Cell adhesion molecule 2	ENSG00000175161	3	Rare Single Gene Mutation, Genetic Association	0	4
CADPS	3	calcium dependent secretion activator	ENSG00000163618	3	Rare Single Gene Mutation, Genetic Association	0	3
CADPS2	3	Ca2+-dependent activator protein for secretion 2	ENSG00000081803	7	Rare Single Gene Mutation, Functional	0	12
CAMK2A	3	calcium/calmodulin dependent protein kinase II alpha	ENSG00000070808	5	Rare Single Gene Mutation, Syndromic, Genetic Association, Functional	1	8
CAPN12	3	Calpain 12	ENSG00000182472	19	Rare Single Gene Mutation	0	6
CARD11	3	caspase recruitment domain family member 11	ENSG00000198286	7	Rare Single Gene Mutation	0	1
CASC4	3	cancer susceptibility candidate 4	ENSG00000166734	15	Rare Single Gene Mutation	0	4
CCDC88C	3	Coiled-coil domain containing 88C	ENSG00000015133	14	Rare Single Gene Mutation	0	6
CCDC91	3	coiled-coil domain containing 91	ENSG00000123106	12	Rare Single Gene Mutation	0	4
CCIN	3	calicin	ENSG00000185972	9	Rare Single Gene Mutation	0	2
CCSER1	3	coiled-coil serine rich protein 1	ENSG00000184305	4	Rare Single Gene Mutation	0	2
CD276	3	CD276molecule	ENSG00000103855	15	Rare Single Gene Mutation	0	2
CD38	3	CD38 molecule	ENSG00000004468	4	Rare Single Gene Mutation, Genetic Association, Functional	0	9
CDH10	3	cadherin 10, type 2 (T2-cadherin)	ENSG00000040731	5	Rare Single Gene Mutation, Genetic Association	0	10
CDH11	3	cadherin 11	ENSG00000140937	16	Rare Single Gene Mutation	0	4
CDH8	3	cadherin 8, type 2	ENSG00000150394	16	Rare Single Gene Mutation	0	10
CDH9	3	cadherin 9, type 2 (T1-cadherin)	ENSG00000113100	5	Rare Single Gene Mutation, Genetic Association	0	7
CECR2	3	CECR2, histone acetyl-lysine reader	ENSG00000099954	22	Rare Single Gene Mutation	0	2
CELF6	3	CUGBP, Elav-like family member 6	ENSG00000140488	15	Rare Single Gene Mutation, Genetic Association	0	4
CEP290	3	Centrosomal protein 290kDa	ENSG00000198707	12	Rare Single Gene Mutation, Syndromic	1	8
CHD1	3	chromodomain helicase DNA binding protein 1	ENSG00000153922	5	Rare Single Gene Mutation	1	4
CAMK4	3	Calcium/calmodulin-dependent protein kinase IV	ENSG00000152495	5	Genetic Association	0	1
CD99L2	3	CD99 molecule like 2	ENSG00000102181	X	Genetic Association	0	1
CDH22	3	cadherin-like 22	ENSG00000149654	20	Genetic Association	0	4
CHRM3	3	cholinergic receptor muscarinic 3	ENSG00000133019	1	Rare Single Gene Mutation, Genetic Association	0	6
CHRNB3	3	cholinergic receptor nicotinic beta 3 subunit	ENSG00000147432	8	Rare Single Gene Mutation	0	3
CLCN4	3	chloride voltage-gated channel 4	ENSG00000073464	X	Rare Single Gene Mutation, Syndromic	1	5
CLN8	3	Ceroid-lipofuscinosis, neuronal 8 (epilepsy, progressive with mental retardation)	ENSG00000182372	8	Rare Single Gene Mutation, Syndromic	0	3
CLTCL1	3	clathrin, heavy chain-like 1	ENSG00000070371	22	Rare Single Gene Mutation	0	6
CMIP	3	c-Maf inducing protein	ENSG00000153815	16	Rare Single Gene Mutation, Genetic Association	0	6
CMPK2	3	cytidine/uridine monophosphate kinase 2	ENSG00000134326	2	Rare Single Gene Mutation	0	2
CNGB3	3	cyclic nucleotide gated channel beta 3	ENSG00000170289	8	Rare Single Gene Mutation	0	3
CNTN3	3	contactin 3	ENSG00000113805	3	Rare Single Gene Mutation	0	5
CNTNAP5	3	contactin associated protein-like 5	ENSG00000155052	2	Rare Single Gene Mutation, Genetic Association	0	12
COL28A1	3	collagen type XXVIII alpha 1 chain	ENSG00000215018	7	Rare Single Gene Mutation	0	3
CPT2	3	carnitine palmitoyltransferase 2	ENSG00000157184	1	Rare Single Gene Mutation	0	2
CPZ	3	carboxypeptidase Z	ENSG00000109625	4	Rare Single Gene Mutation	0	3
CSMD1	3	CUB and Sushi multiple domains 1	ENSG00000183117	8	Rare Single Gene Mutation, Genetic Association	0	13
CSNK1E	3	casein kinase 1 epsilon	ENSG00000213923	22	Rare Single Gene Mutation, Functional	0	5
CTNNA3	3	catenin (cadherin-associated protein), alpha 3	ENSG00000183230	10	Rare Single Gene Mutation, Genetic Association	0	15
CUX2	3	cut like homeobox 2	ENSG00000111249	12	Rare Single Gene Mutation, Syndromic	1	8
CX3CR1	3	Chemokine (C-X3-C motif) receptor 1	ENSG00000168329	3	Rare Single Gene Mutation, Functional	0	3
CYLC2	3	cylicin, basic protein of sperm head cytoskeleton 2	ENSG00000155833	9	Rare Single Gene Mutation	0	3
DAGLA	3	diacylglycerol lipase alpha	ENSG00000134780	11	Rare Single Gene Mutation, Functional	0	5
DDX53	3	DEAD (Asp-Glu-Ala-Asp) box polypeptide 53	ENSG00000184735	X	Rare Single Gene Mutation	0	3
DIXDC1	3	DIX domain containing 1	ENSG00000150764	11	Rare Single Gene Mutation, Functional	0	4
DIPK2A	3	divergent protein kinase domain 2A	ENSG00000181744	3	Rare Single Gene Mutation	0	3
DLG1	3	discs large MAGUK scaffold protein 1	ENSG00000075711	3	Rare Single Gene Mutation	0	4
DLGAP2	3	discs, large (Drosophila) homolog-associated protein 2	ENSG00000198010	8	Rare Single Gene Mutation	0	12
DLGAP3	3	DLG associated protein 3	ENSG00000116544	1	Rare Single Gene Mutation, Genetic Association, Functional	0	10
DLL1	3	delta like canonical Notch ligand 1	ENSG00000198719	6	Rare Single Gene Mutation, Syndromic	1	2
DLX6	3	distal-less homeobox 6	ENSG00000006377	7	Rare Single Gene Mutation	0	9
DMWD	3	DM1 locus, WD repeat containing	ENSG00000185800	19	Rare Single Gene Mutation	0	2
DMXL2	3	Dmx-like 2	ENSG00000104093	15	Rare Single Gene Mutation	0	6
DNAH10	3	Dynein, axonemal, heavy chain 10	ENSG00000197653	12	Rare Single Gene Mutation	0	7
DNAH17	3	dynein axonemal heavy chain 17	ENSG00000187775	17	Rare Single Gene Mutation	0	6
CYP11B1	3	cytochrome P450, family 11, subfamily B, polypeptide 1	ENSG00000160882	8	Syndromic	0	4
DDC	3	dopa decarboxylase	ENSG00000132437	7	Genetic Association	0	2
DLX2	3	distal-less homeobox 2	ENSG00000115844	2	Genetic Association	0	11
DNAH3	3	dynein axonemal heavy chain 3	ENSG00000158486	16	Rare Single Gene Mutation	0	5
DNER	3	Delta/notch-like EGF repeat containing	ENSG00000187957	2	Rare Single Gene Mutation, Genetic Association	0	3
DOCK1	3	Dedicator of cytokinesis 1	ENSG00000150760	10	Rare Single Gene Mutation	0	3
DOCK4	3	Dedicator of cytokinesis 4	ENSG00000128512	7	Rare Single Gene Mutation, Genetic Association, Functional	0	9
DPP3	3	dipeptidyl peptidase 3	ENSG00000254986	11	Rare Single Gene Mutation	0	3
DPP4	3	Dipeptidyl-peptidase 4	ENSG00000197635	2	Rare Single Gene Mutation, Genetic Association	0	6
DPP6	3	dipeptidyl-peptidase 6	ENSG00000130226	7	Rare Single Gene Mutation, Genetic Association, Functional	0	25
DPYD	3	dihydropyrimidine dehydrogenase	ENSG00000188641	1	Rare Single Gene Mutation, Syndromic, Genetic Association	0	13
DPYSL3	3	dihydropyrimidinase like 3	ENSG00000113657	5	Rare Single Gene Mutation	0	2
DRD1	3	Dopamine receptor D1	ENSG00000184845	5	Genetic Association, Functional	0	4
DRD2	3	Dopamine receptor D2	ENSG00000149295	11	Rare Single Gene Mutation, Genetic Association	0	6
DRD3	3	dopamine receptor D3	ENSG00000151577	3	Rare Single Gene Mutation, Genetic Association	0	8
DST	3	Dystonin	ENSG00000151914	6	Rare Single Gene Mutation	0	7
DUSP15	3	dual specificity phosphatase 15	ENSG00000149599	20	Rare Single Gene Mutation, Genetic Association	0	4
DVL3	3	Dishevelled segment polarity protein 3	ENSG00000161202	3	Rare Single Gene Mutation, Functional	0	3
DYDC1	3	DPY30 domain containing 1	ENSG00000170788	10	Rare Single Gene Mutation	0	2
DYDC2	3	DPY30 domain containing 2	ENSG00000133665	10		0	1
EGR3	3	early growth response 3	ENSG00000179388	8	Rare Single Gene Mutation	0	2
EIF3G	3	eukaryotic translation initiation factor 3 subunit G	ENSG00000130811	19	Rare Single Gene Mutation	0	4
EIF4E	3	eukaryotic translation initiation factor 4E	ENSG00000151247	4	Rare Single Gene Mutation, Genetic Association	0	12
ELAVL2	3	ELAV like neuron-specific RNA binding protein 2	ENSG00000107105	9	Rare Single Gene Mutation, Genetic Association, Functional	0	6
ELOVL2	3	ELOVL fatty acid elongase 2	ENSG00000197977	6	Genetic Association	0	1
EN2	3	engrailed homolog 2	ENSG00000164778	7	Rare Single Gene Mutation, Genetic Association, Functional	0	23
EPC2	3	Enhancer of polycomb homolog 2 (Drosophila)	ENSG00000135999	2	Rare Single Gene Mutation	0	4
EPHB2	3	EPH receptor B2	ENSG00000133216	1	Rare Single Gene Mutation	0	4
EPPK1	3	epiplakin 1	ENSG00000261150	8	Rare Single Gene Mutation	0	5
EIF4G1	3	eukaryotic translation initiation factor 4 gamma 1	ENSG00000114867	3	Rare Single Gene Mutation, Functional	0	2
ERG	3	ERG, ETS transcription factor	ENSG00000157554	21	Genetic Association	0	1
ERMN	3	ermin	ENSG00000136541	2	Rare Single Gene Mutation	0	1
ESR2	3	estrogen receptor 2 (ER beta)	ENSG00000140009	14	Rare Single Gene Mutation, Syndromic, Genetic Association	0	9
ESRRB	3	estrogen-related receptor beta	ENSG00000119715	14	Rare Single Gene Mutation, Genetic Association	0	7
EXOC3	3	exocyst complex component 3	ENSG00000180104	5	Rare Single Gene Mutation	0	1
EXOC5	3	exocyst complex component 5	ENSG00000070367	14	Rare Single Gene Mutation	0	2
EXOC6	3	exocyst complex component 6	ENSG00000138190	10	Rare Single Gene Mutation	0	1
EXOC6B	3	exocyst complex component 6B	ENSG00000144036	2	Rare Single Gene Mutation	0	4
EXT1	3	Exostosin 1	ENSG00000182197	8	Rare Single Gene Mutation, Genetic Association	0	6
FABP5	3	fatty acid binding protein 5 (psoriasis-associated)	ENSG00000164687	8	Rare Single Gene Mutation, Functional	0	7
FAM47A	3	family with sequence similarity 47 member A	ENSG00000185448	X	Rare Single Gene Mutation	0	1
FAM98C	3	family with sequence similarity 98 member C	ENSG00000130244	19	Rare Single Gene Mutation	0	2
FAN1	3	FANCD2/FANCI-associated nuclease 1	ENSG00000198690	15	Rare Single Gene Mutation	0	1
FAT1	3	FAT atypical cadherin 1	ENSG00000083857	4	Rare Single Gene Mutation	0	5
FBXO11	3	F-box protein 11	ENSG00000138081	2	Rare Single Gene Mutation, Syndromic	1	6
FBXO40	3	F-box protein 40	ENSG00000163833	3	Rare Single Gene Mutation, Genetic Association	0	4
FCRL6	3	Fc receptor like 6	ENSG00000181036	1	Rare Single Gene Mutation	0	4
FEZF2	3	FEZ family zinc finger 2	ENSG00000153266	3	Rare Single Gene Mutation, Genetic Association	0	9
FGA	3	Fibrinogen alpha chain	ENSG00000171560	4	Rare Single Gene Mutation, Genetic Association	0	2
FHIT	3	fragile histidine triad gene	ENSG00000189283	3	Rare Single Gene Mutation, Genetic Association	0	12
FRK	3	fyn-related kinase	ENSG00000111816	6	Rare Single Gene Mutation, Genetic Association	0	3
GABBR2	3	gamma-aminobutyric acid type B receptor subunit 2	ENSG00000136928	9	Rare Single Gene Mutation, Syndromic, Functional	1	11
GABRA4	3	gamma-aminobutyric acid (GABA) A receptor, alpha 4	ENSG00000109158	4	Rare Single Gene Mutation, Genetic Association, Functional	0	7
GALNT13	3	polypeptide N-acetylgalactosaminyltransferase 13	ENSG00000144278	2	Rare Single Gene Mutation	0	4
GALNT14	3	polypeptide N-acetylgalactosaminyltransferase 14	ENSG00000158089	2	Rare Single Gene Mutation, Genetic Association	0	5
GDA	3	guanine deaminase	ENSG00000119125	9	Rare Single Gene Mutation, Genetic Association	0	2
GLIS1	3	GLIS family zinc finger 1	ENSG00000174332	1	Rare Single Gene Mutation, Genetic Association	0	2
GLO1	3	glyoxalase I	ENSG00000124767	6	Rare Single Gene Mutation, Genetic Association	0	10
GLRA2	3	glycine receptor, alpha 2	ENSG00000101958	X	Rare Single Gene Mutation, Functional	0	15
GNAS	3	GNAS complex locus	ENSG00000087460	20	Rare Single Gene Mutation	0	8
GNB1L	3	guanine nucleotide binding protein (G protein), beta polypeptide 1-like	ENSG00000185838	22	Rare Single Gene Mutation, Genetic Association	0	2
GPC6	3	glypican 6	ENSG00000183098	13	Rare Single Gene Mutation, Genetic Association	0	8
GPD2	3	glycerol-3-phosphate dehydrogenase 2	ENSG00000115159	2	Rare Single Gene Mutation, Genetic Association	0	4
GPR37	3	G protein-coupled receptor 37	ENSG00000170775	7	Rare Single Gene Mutation	0	2
GPR85	3	G protein-coupled receptor 85	ENSG00000164604	7	Rare Single Gene Mutation, Genetic Association	0	4
GRID2	3	glutamate receptor, ionotropic, delta 2	ENSG00000152208	4	Rare Single Gene Mutation, Syndromic, Genetic Association	0	9
FBXO33	3	F-box protein 33	ENSG00000165355	14	Genetic Association	0	3
GAS2	3	Growth arrest-specific 2	ENSG00000270765	11	Genetic Association	0	1
GRID2IP	3	Grid2 interacting protein	ENSG00000215045	7	Rare Single Gene Mutation	0	4
GRIK3	3	glutamate ionotropic receptor kainate type subunit 3	ENSG00000163873	1	Rare Single Gene Mutation, Genetic Association	0	6
GRIK4	3	Glutamate receptor, ionotropic, kainate 4	ENSG00000149403	11	Rare Single Gene Mutation, Functional	0	5
GPX1	3	glutathione peroxidase 1	ENSG00000233276	3	Genetic Association	0	5
GRM5	3	glutamate metabotropic receptor 5	ENSG00000168959	11	Rare Single Gene Mutation, Genetic Association, Functional	0	7
GRM7	3	Glutamate receptor, metabotropic 7	ENSG00000196277	3	Rare Single Gene Mutation, Genetic Association	0	13
GSTM1	3	glutathione S-transferase M1	ENSG00000134184	1	Genetic Association	0	3
GTF2I	3	general transcription factor IIi	ENSG00000263001	7	Rare Single Gene Mutation, Genetic Association	0	6
GUCY1A2	3	guanylate cyclase 1 soluble subunit alpha 2	ENSG00000152402	11	Rare Single Gene Mutation, Genetic Association	0	2
H2BC11	3	H2B clustered histone 11	ENSG00000124635	6	Rare Single Gene Mutation	0	3
HDAC4	3	histone deacetylase 4	ENSG00000068024	2	Rare Single Gene Mutation, Syndromic, Genetic Association	1	16
HLA-A	3	major histocompatibility complex, class I, A	ENSG00000206503	6	Genetic Association	0	10
HLA-B	3	Major histocompatibility complex, class I, B	ENSG00000234745	6	Genetic Association	0	5
HLA-DPB1	3	major histocompatibility complex, class II, DP beta 1	ENSG00000223865	6	Rare Single Gene Mutation, Genetic Association	0	2
HLA-DRB1	3	major histocompatibility complex, class II, DR beta 1	ENSG00000196126	6	Genetic Association	0	11
HLA-G	3	major histocompatibility complex, class I, G	ENSG00000204632	6	Genetic Association	0	4
HOMER1	3	Homer homolog 1 (Drosophila)	ENSG00000152413	5	Rare Single Gene Mutation, Functional	0	5
HS3ST5	3	heparan sulfate (glucosamine) 3-O-sulfotransferase 5	ENSG00000162040	6	Genetic Association	0	7
HSD11B1	3	hydroxysteroid (11-beta) dehydrogenase 1	ENSG00000117594	1	Syndromic	0	8
HTR1B	3	5-hydroxytryptamine (serotonin) receptor 1B	ENSG00000135312	6	Rare Single Gene Mutation, Genetic Association	0	6
HTR3A	3	5-hydroxytryptamine (serotonin) receptor 3A	ENSG00000166736	11	Rare Single Gene Mutation, Genetic Association, Functional	0	7
HTR3C	3	5-hydroxytryptamine (serotonin) receptor 3, family member C	ENSG00000178084	3	Rare Single Gene Mutation, Genetic Association	0	6
HYDIN	3	HYDIN, axonemal central pair apparatus protein	ENSG00000157423	16	Rare Single Gene Mutation, Genetic Association	0	3
IL1R2	3	interleukin 1 receptor, type II	ENSG00000115590	2	Rare Single Gene Mutation	0	6
IL1RAPL1	3	interleukin 1 receptor accessory protein-like 1	ENSG00000169306	X	Rare Single Gene Mutation	0	22
IL1RAPL2	3	interleukin 1 receptor accessory protein-like 2	ENSG00000189108	X	Rare Single Gene Mutation, Genetic Association	0	2
IMMP2L	3	IMP2 inner mitochondrial membrane peptidase-like (S. cerevisiae)	ENSG00000184903	7	Rare Single Gene Mutation, Genetic Association, Functional	0	14
INPP1	3	inositol polyphosphate-1-phosphatase	ENSG00000151689	2	Rare Single Gene Mutation, Genetic Association	0	4
IQGAP3	3	IQ motif containing GTPase activating protein 3	ENSG00000183856	1	Rare Single Gene Mutation	0	4
ITPR1	3	inositol 1,4,5-trisphosphate receptor type 1	ENSG00000150995	3	Rare Single Gene Mutation	0	9
ITSN1	3	intersectin 1	ENSG00000205726	21	Rare Single Gene Mutation	0	4
JMJD1C	3	jumonji domain containing 1C	ENSG00000171988	10	Rare Single Gene Mutation	0	9
KANK1	3	KN motif and ankyrin repeat domains 1	ENSG00000107104	9	Rare Single Gene Mutation	0	9
KATNAL1	3	katanin catalytic subunit A1 like 1	ENSG00000102781	13	Rare Single Gene Mutation, Functional	0	2
KCNC1	3	potassium voltage-gated channel subfamily C member 1	ENSG00000129159	11	Rare Single Gene Mutation	0	5
KCND2	3	potassium voltage-gated channel subfamily D member 2	ENSG00000184408	7	Rare Single Gene Mutation, Genetic Association	0	6
KCND3	3	potassium voltage-gated channel subfamily D member 3	ENSG00000171385	1	Rare Single Gene Mutation, Syndromic, Genetic Association	0	8
KCNJ15	3	potassium voltage-gated channel subfamily J member 15	ENSG00000157551	21	Rare Single Gene Mutation	0	3
KCNK7	3	potassium two pore domain channel subfamily K member 7	ENSG00000173338	11	Rare Single Gene Mutation	0	2
KCNMA1	3	potassium large conductance calcium-activated channel, subfamily M, alpha member 1	ENSG00000156113	10	Rare Single Gene Mutation, Syndromic	0	22
KCTD13	3	Potassium channel tetramerisation domain containing 13	ENSG00000174943	16	Rare Single Gene Mutation, Functional	0	7
KDM1B	3	lysine demethylase 1B	ENSG00000165097	6	Rare Single Gene Mutation	0	2
KDM4B	3	lysine demethylase 4B	ENSG00000127663	19	Rare Single Gene Mutation, Functional	0	3
KHDRBS2	3	KH domain containing, RNA binding, signal transduction associated 2	ENSG00000112232	6	Rare Single Gene Mutation	0	3
KIF13B	3	Kinesin family member 13B	ENSG00000197892	8	Rare Single Gene Mutation	0	3
KIF5C	3	Kinesin family member 5C	ENSG00000168280	2	Rare Single Gene Mutation, Syndromic	1	8
KLF16	3	Kruppel like factor 16	ENSG00000129911	19	Rare Single Gene Mutation	0	1
KRR1	3	KRR1, small subunit (SSU) processome component, homolog (yeast)	ENSG00000111615	12	Rare Single Gene Mutation, Genetic Association	0	2
KRT26	3	keratin 26	ENSG00000186393	17	Rare Single Gene Mutation	0	2
LAMA1	3	Laminin, alpha 1	ENSG00000101680	18	Rare Single Gene Mutation, Genetic Association	0	7
LEP	3	Leptin	ENSG00000174697	7	Rare Single Gene Mutation	0	1
LILRB2	3	leukocyte immunoglobulin like receptor B2	ENSG00000131042	19	Rare Single Gene Mutation	0	2
LIN7B	3	lin-7 homolog B, crumbs cell polarity complex component	ENSG00000104863	19	Rare Single Gene Mutation	0	2
LRBA	3	LPS-responsive vesicle trafficking, beach and anchor containing	ENSG00000198589	4	Rare Single Gene Mutation	0	6
LRFN2	3	leucine rich repeat and fibronectin type III domain containing 2	ENSG00000156564	6	Rare Single Gene Mutation, Genetic Association, Functional	0	4
LRFN5	3	leucine rich repeat and fibronectin type III domain containing 5	ENSG00000165379	14	Rare Single Gene Mutation, Genetic Association	0	6
LRP2	3	LDL receptor related protein 2	ENSG00000081479	2	Rare Single Gene Mutation, Syndromic, Genetic Association	0	12
LRRC1	3	leucine rich repeat containing 1	ENSG00000137269	6	Rare Single Gene Mutation, Genetic Association	0	6
LRRC4	3	leucine rich repeat containing 4	ENSG00000128594	7	Rare Single Gene Mutation, Functional	0	3
MAOA	3	monoamine oxidase A	ENSG00000189221	X	Rare Single Gene Mutation, Syndromic, Genetic Association, Functional	0	16
MAOB	3	monoamine oxidase B	ENSG00000069535	X	Rare Single Gene Mutation, Genetic Association, Functional	0	5
MAPK3	3	mitogen-activated protein kinase 3	ENSG00000102882	16	Rare Single Gene Mutation, Functional	0	5
MARK1	3	microtubule affinity regulating kinase 1	ENSG00000116141	1	Rare Single Gene Mutation, Genetic Association	0	10
MBD1	3	methyl-CpG binding domain protein 1	ENSG00000141644	18	Rare Single Gene Mutation	0	7
MBD3	3	methyl-CpG binding domain protein 3	ENSG00000071655	19	Rare Single Gene Mutation	0	4
MBD4	3	methyl-CpG binding domain protein 4	ENSG00000129071	3	Rare Single Gene Mutation	0	7
MBD6	3	Methyl-CpG binding domain protein 6	ENSG00000166987	12	Rare Single Gene Mutation	0	1
MCM4	3	minichromosome maintenance complex component 4	ENSG00000104738	8	Rare Single Gene Mutation	0	2
MCM6	3	minichromosome maintenance complex component 6	ENSG00000076003	2	Rare Single Gene Mutation	0	2
MCPH1	3	microcephalin 1	ENSG00000147316	8	Rare Single Gene Mutation	0	16
MDGA2	3	MAM domain containing glycosylphosphatidylinositol anchor 2	ENSG00000139915	14	Rare Single Gene Mutation, Genetic Association	0	8
LZTS2	3	leucine zipper, putative tumor suppressor 2	ENSG00000107816	10	Genetic Association	0	4
MED12L	3	mediator complex subunit 12L	ENSG00000144893	3	Rare Single Gene Mutation, Syndromic	1	4
MEF2C	3	myocyte enhancer factor 2C	ENSG00000081189	5	Rare Single Gene Mutation, Syndromic, Genetic Association, Functional	1	34
MEGF10	3	multiple EGF like domains 10	ENSG00000145794	5	Rare Single Gene Mutation, Genetic Association	0	6
MEGF11	3	multiple EGF like domains 11	ENSG00000157890	15	Rare Single Gene Mutation	0	5
MEMO1	3	mediator of cell motility 1	ENSG00000162959	2	Rare Single Gene Mutation, Functional	0	2
MIB1	3	Mindbomb E3 ubiquitin protein ligase 1	ENSG00000101752	18	Rare Single Gene Mutation	0	8
MLANA	3	melan-A	ENSG00000120215	9	Rare Single Gene Mutation	0	3
MPP6	3	membrane palmitoylated protein 6	ENSG00000105926	7	Rare Single Gene Mutation	0	3
MSANTD2	3	Myb/SANT DNA binding domain containing 2	ENSG00000120458	11	Rare Single Gene Mutation	0	1
MSR1	3	macrophage scavenger receptor 1	ENSG00000038945	8	Rare Single Gene Mutation	0	3
MTF1	3	metal-regulatory transcription factor 1	ENSG00000188786	1	Syndromic, Genetic Association	0	4
MTHFR	3	methylenetetrahydrofolate reductase (NAD(P)H)	ENSG00000177000	1	Rare Single Gene Mutation, Syndromic, Genetic Association	0	17
METTL26	3	methyltransferase like 26	ENSG00000130731	16	Rare Single Gene Mutation	0	2
MRTFB	3	myocardin related transcription factor B	ENSG00000186260	16	Rare Single Gene Mutation, Genetic Association	0	10
MUC12	3	mucin 12, cell surface associated	ENSG00000205277	7	Rare Single Gene Mutation	0	2
MUC4	3	mucin 4, cell surface associated	ENSG00000145113	3	Rare Single Gene Mutation	0	7
MYH4	3	Myosin, heavy chain 4, skeletal muscle	ENSG00000264424	17	Rare Single Gene Mutation	0	5
MYO16	3	myosin XVI	ENSG00000041515	13	Rare Single Gene Mutation, Genetic Association	0	8
MYO1E	3	myosin IE	ENSG00000157483	15	Rare Single Gene Mutation	0	4
MYO5C	3	myosin VC	ENSG00000128833	15	Rare Single Gene Mutation	0	3
NAALADL2	3	N-acetylated alpha-linked acidic dipeptidase-like 2	ENSG00000177694	3	Rare Single Gene Mutation, Genetic Association	0	2
NCKAP5	3	NCK-associated protein 5	ENSG00000176771	2	Rare Single Gene Mutation	0	1
NEGR1	3	neuronal growth regulator 1	ENSG00000172260	1	Rare Single Gene Mutation, Genetic Association, Functional	0	6
NEO1	3	Neogenin 1	ENSG00000067141	15		0	1
NFIA	3	nuclear factor I/A	ENSG00000162599	1	Rare Single Gene Mutation	0	11
NFIB	3	nuclear factor I B	ENSG00000147862	9	Rare Single Gene Mutation, Syndromic	1	5
NIPA1	3	non imprinted in Prader-Willi/Angelman syndrome 1	ENSG00000170113	15	Rare Single Gene Mutation	0	5
NIPA2	3	non imprinted in Prader-Willi/Angelman syndrome 2	ENSG00000140157	15	Rare Single Gene Mutation	0	2
NLGN4Y	3	neuroligin 4, Y-linked	ENSG00000165246	Y	Rare Single Gene Mutation, Genetic Association, Functional	0	5
NR1D1	3	nuclear receptor subfamily 1 group D member 1	ENSG00000126368	17	Rare Single Gene Mutation	0	3
NR2F1	3	nuclear receptor subfamily 2 group F member 1	ENSG00000175745	5	Rare Single Gene Mutation, Syndromic	1	14
NRCAM	3	neuronal cell adhesion molecule	ENSG00000091129	7	Rare Single Gene Mutation, Genetic Association	0	5
NRP2	3	neuropilin 2	ENSG00000118257	2	Rare Single Gene Mutation, Genetic Association	0	8
MNT	3	MAX network transcriptional repressor	ENSG00000070444	17	Genetic Association	0	1
NDUFA5	3	NADH dehydrogenase (ubiquinone) 1 alpha subcomplex, 5, 13kDa	ENSG00000128609	7	Genetic Association	0	3
NOTCH2NL	3	notch 2 N-terminal like	ENSG00000264343	1	Functional	0	1
NPAS2	3	neuronal PAS domain protein 2	ENSG00000170485	2	Genetic Association	0	4
NTNG1	3	netrin G1	ENSG00000162631	1	Rare Single Gene Mutation, Syndromic, Genetic Association	1	8
NSMCE3	3	NSE3 homolog, SMC5-SMC6 complex component	ENSG00000185115	15	Functional	0	3
NTRK1	3	neurotrophic tyrosine kinase, receptor, type 1	ENSG00000198400	1	Rare Single Gene Mutation, Syndromic	0	8
NTRK3	3	neurotrophic tyrosine kinase, receptor, type 3	ENSG00000140538	15	Rare Single Gene Mutation, Syndromic, Genetic Association	0	13
NUP133	3	nucleoporin 133kDa	ENSG00000069248	1	Rare Single Gene Mutation	0	4
NXPH1	3	neurexophilin 1	ENSG00000122584	7	Rare Single Gene Mutation	0	5
ODF3L2	3	outer dense fiber of sperm tails 3-like 2	ENSG00000181781	19	Rare Single Gene Mutation	0	1
OFD1	3	OFD1, centriole and centriolar satellite protein	ENSG00000046651	X	Rare Single Gene Mutation	0	2
OR1C1	3	olfactory receptor, family 1, subfamily C, member 1	ENSG00000221888	1	Rare Single Gene Mutation	0	3
OR2T10	3	olfactory receptor family 2 subfamily T member 10	ENSG00000184022	1	Rare Single Gene Mutation	0	3
OXT	3	oxytocin/neurophysin I prepropeptide	ENSG00000101405	20	Rare Single Gene Mutation, Genetic Association	0	5
PAFAH1B2	3	platelet activating factor acetylhydrolase 1b catalytic subunit 2	ENSG00000168092	11	Rare Single Gene Mutation	0	3
PAPOLG	3	poly(A) polymerase gamma	ENSG00000115421	2	Rare Single Gene Mutation	0	4
PBX1	3	PBX homeobox 1	ENSG00000185630	1	Rare Single Gene Mutation	0	4
PCDH10	3	protocadherin 10	ENSG00000138650	4	Rare Single Gene Mutation	0	8
PCDH11X	3	protocadherin 11 X-linked	ENSG00000102290	X	Rare Single Gene Mutation	0	2
PCDH15	3	protocadherin related 15	ENSG00000150275	10	Rare Single Gene Mutation, Syndromic, Genetic Association	0	5
PATJ	3	PATJ, crumbs cell polarity complex component	ENSG00000132849	1	Rare Single Gene Mutation	0	3
PCDH9	3	protocadherin 9	ENSG00000184226	13	Rare Single Gene Mutation, Genetic Association	0	7
PCDHA1	3	Protocadherin alpha 1	ENSG00000204970	5	Rare Single Gene Mutation, Genetic Association	0	3
PCDHA10	3	Protocadherin alpha 10	ENSG00000250120	5	Rare Single Gene Mutation, Genetic Association	0	4
PCDHA11	3	Protocadherin alpha 11	ENSG00000249158	5	Rare Single Gene Mutation, Genetic Association	0	5
PCDHA12	3	Protocadherin alpha 12	ENSG00000251664	5	Rare Single Gene Mutation, Genetic Association	0	3
PCDHA13	3	Protocadherin alpha 13	ENSG00000239389	5	Rare Single Gene Mutation, Genetic Association	0	4
PCDHA2	3	Protocadherin alpha 2	ENSG00000204969	5	Rare Single Gene Mutation, Genetic Association	0	5
PCDHA3	3	Protocadherin alpha 3	ENSG00000255408	5	Rare Single Gene Mutation, Genetic Association	0	3
PCDHA4	3	Protocadherin alpha 4	ENSG00000204967	5	Rare Single Gene Mutation, Genetic Association	0	4
PCDHA5	3	Protocadherin alpha 5	ENSG00000204965	5	Rare Single Gene Mutation, Genetic Association	0	5
PCDHA6	3	Protocadherin alpha 6	ENSG00000081842	5	Rare Single Gene Mutation, Genetic Association	0	3
PCDHA7	3	Protocadherin alpha 7	ENSG00000204963	5	Rare Single Gene Mutation, Genetic Association	0	5
PCDHA8	3	Protocadherin alpha 8	ENSG00000204962	5	Rare Single Gene Mutation, Genetic Association	0	4
PCDHA9	3	Protocadherin alpha 9	ENSG00000204961	5	Rare Single Gene Mutation, Genetic Association	0	4
PCDHAC1	3	Protocadherin alpha subfamily C, 1	ENSG00000248383	5	Rare Single Gene Mutation, Genetic Association	0	3
PCM1	3	pericentriolar material 1	ENSG00000078674	8	Rare Single Gene Mutation	0	3
PDCD1	3	programmed cell death 1	ENSG00000188389	2	Rare Single Gene Mutation	0	3
PDE1C	3	phosphodiesterase 1C	ENSG00000154678	7	Rare Single Gene Mutation, Genetic Association	0	3
PDK2	3	pyruvate dehydrogenase kinase 2	ENSG00000005882	17	Rare Single Gene Mutation	0	4
PER1	3	period homolog 1 (Drosophila)	ENSG00000179094	17	Rare Single Gene Mutation, Genetic Association	0	7
PEX7	3	peroxisomal biogenesis factor 7	ENSG00000112357	6	Rare Single Gene Mutation, Genetic Association	0	3
PITX1	3	paired-like homeodomain 1	ENSG00000069011	5	Rare Single Gene Mutation, Genetic Association	0	6
PLAUR	3	Plasminogen activator, urokinase receptor	ENSG00000011422	19	Rare Single Gene Mutation, Genetic Association	0	2
PLCD4	3	phospholipase C delta 4	ENSG00000115556	2	Rare Single Gene Mutation	0	3
PLN	3	phospholamban	ENSG00000198523	6	Rare Single Gene Mutation	0	4
PLXNA3	3	plexin A3	ENSG00000130827	X	Rare Single Gene Mutation	0	3
OR2M4	3	Olfactory receptor, family 2, subfamily M, member 4	ENSG00000171180	1	Genetic Association	0	1
OTX1	3	orthodenticle homeobox 1	ENSG00000115507	2	Genetic Association	0	3
PCDHAC2	3	Protocadherin alpha subfamily C, 2	ENSG00000243232	5	Genetic Association	0	3
PIK3CG	3	phosphoinositide-3-kinase, catalytic, gamma polypeptide	ENSG00000105851	7	Genetic Association	0	4
PNPLA7	3	patatin like phospholipase domain containing 7	ENSG00000130653	9	Rare Single Gene Mutation	0	3
POLA2	3	DNA polymerase alpha 2, accessory subunit	ENSG00000014138	11	Rare Single Gene Mutation	0	2
POMT1	3	protein O-mannosyltransferase 1	ENSG00000130714	9	Rare Single Gene Mutation	0	2
POT1	3	Protection of telomeres 1 homolog (S. pombe)	ENSG00000102977	7	Rare Single Gene Mutation	0	1
PPFIA1	3	PTPRF interacting protein alpha 1	ENSG00000131626	11	Rare Single Gene Mutation	0	3
PPM1D	3	protein phosphatase, Mg2+/Mn2+ dependent 1D	ENSG00000170836	17	Rare Single Gene Mutation, Syndromic	1	6
PPP1R1B	3	Protein phosphatase 1, regulatory (inhibitor) subunit 1B	ENSG00000131771	17	Genetic Association	0	1
PPP2R1B	3	protein phosphatase 2 regulatory subunit A, beta	ENSG00000137713	11	Rare Single Gene Mutation	0	7
PRKAR1B	3	protein kinase cAMP-dependent type I regulatory subunit beta	ENSG00000188191	7	Rare Single Gene Mutation	0	4
PRKCA	3	protein kinase C alpha	ENSG00000154229	17	Rare Single Gene Mutation	0	4
PRKDC	3	protein kinase, DNA-activated, catalytic polypeptide	ENSG00000253729	8	Rare Single Gene Mutation, Syndromic, Functional	0	6
PRPF39	3	pre-mRNA processing factor 39	ENSG00000185246	14	Rare Single Gene Mutation	0	3
PRUNE2	3	prune homolog 2	ENSG00000106772	9	Rare Single Gene Mutation, Syndromic	0	9
PSD3	3	pleckstrin and Sec7 domain containing 3	ENSG00000156011	8	Rare Single Gene Mutation, Genetic Association	0	5
PTBP2	3	polypyrimidine tract binding protein 2	ENSG00000117569	1	Rare Single Gene Mutation, Genetic Association	0	4
PTGS2	3	prostaglandin-endoperoxide synthase 2	ENSG00000073756	1	Rare Single Gene Mutation, Genetic Association, Functional	0	7
PTPRB	3	protein tyrosine phosphatase, receptor type B	ENSG00000127329	12	Rare Single Gene Mutation, Genetic Association	0	3
PTPRC	3	protein tyrosine phosphatase, receptor type, C	ENSG00000081237	1	Rare Single Gene Mutation, Genetic Association	0	9
PTPRT	3	protein tyrosine phosphatase, receptor type, T	ENSG00000196090	20	Rare Single Gene Mutation, Functional	0	9
PXDN	3	peroxidasin	ENSG00000130508	2	Rare Single Gene Mutation	0	5
RAB11FIP5	3	RAB11 family interacting protein 5	ENSG00000135631	2	Rare Single Gene Mutation	0	5
RAB39B	3	RAB39B, member RAS oncogene family	ENSG00000155961	X	Rare Single Gene Mutation, Functional	0	13
RAD21L1	3	RAD21 cohesin complex component like 1	ENSG00000244588	20	Rare Single Gene Mutation	0	2
RAPGEF4	3	Rap guanine nucleotide exchange factor (GEF) 4	ENSG00000091428	2	Rare Single Gene Mutation	0	17
RASSF5	3	Ras association domain family member 5	ENSG00000266094	1	Rare Single Gene Mutation, Genetic Association	0	3
REEP3	3	receptor accessory protein 3	ENSG00000165476	10	Rare Single Gene Mutation	0	3
RGS7	3	regulator of G-protein signaling 7	ENSG00000182901	1	Rare Single Gene Mutation	0	6
RIMS3	3	regulating synaptic membrane exocytosis 3	ENSG00000117016	1	Rare Single Gene Mutation	0	4
RNF135	3	Ring finger protein 135	ENSG00000181481	17	Rare Single Gene Mutation, Syndromic, Genetic Association	1	4
RNF25	3	ring finger protein 25	ENSG00000163481	2	Rare Single Gene Mutation	0	2
RNF38	3	ring finger protein 38	ENSG00000137075	9	Rare Single Gene Mutation	0	2
RPL10	3	ribosomal protein L10	ENSG00000147403	X	Rare Single Gene Mutation, Syndromic	0	13
RP11-1407O15.2	3		ENSG00000182591	17	Rare Single Gene Mutation	0	1
RPS6KA2	3	ribosomal protein S6 kinase, 90kDa, polypeptide 2	ENSG00000071242	6	Rare Single Gene Mutation	0	4
RPS6KA3	3	Ribosomal protein S6 kinase, 90kDa, polypeptide 3	ENSG00000177189	X	Rare Single Gene Mutation, Syndromic	1	9
SAMD11	3	sterile alpha motif domain containing 11	ENSG00000187634	1	Rare Single Gene Mutation	0	2
SASH1	3	SAM and SH3 domain containing 1	ENSG00000111961	6	Rare Single Gene Mutation	0	2
SATB2	3	SATB homeobox 2	ENSG00000119042	2	Rare Single Gene Mutation, Syndromic, Genetic Association	1	28
SCFD2	3	sec1 family domain containing 2	ENSG00000184178	4	Rare Single Gene Mutation	0	2
SCN4A	3	Sodium channel, voltage gated, type IV alpha subunit	ENSG00000007314	17	Rare Single Gene Mutation	0	4
SCP2	3	sterol carrier protein 2	ENSG00000116171	1	Rare Single Gene Mutation	0	2
SDC2	3	syndecan 2 (heparan sulfate proteoglycan 1, cell surface-associated, fibroglycan )	ENSG00000169439	8	Rare Single Gene Mutation, Genetic Association	0	4
SETD1B	3	SET domain containing 1B	ENSG00000139718	12	Rare Single Gene Mutation, Syndromic	1	9
SETDB1	3	SET domain, bifurcated 1	ENSG00000143379	1	Rare Single Gene Mutation	0	3
SETDB2	3	SET domain, bifurcated 2	ENSG00000136169	13	Rare Single Gene Mutation, Syndromic	0	2
SEZ6L2	3	SEZ6L2 seizure related 6 homolog (mouse)-like 2	ENSG00000174938	16	Rare Single Gene Mutation, Genetic Association	0	6
SF3B1	3	splicing factor 3b subunit 1	ENSG00000115524	2	Rare Single Gene Mutation	0	4
SGSM3	3	Small G protein signaling modulator 3	ENSG00000100359	22	Rare Single Gene Mutation	0	5
SH3RF3	3	SH3 domain containing ring finger 3	ENSG00000172985	2	Rare Single Gene Mutation	0	2
RHOXF1	3	Rhox homeobox family, member 1	ENSG00000101883	X	Genetic Association	0	3
RIT2	3	Ras-like without CAAX 2	ENSG00000152214	18	Genetic Association	0	3
SERPINE1	3	serpin family E member 1	ENSG00000106366	7	Genetic Association	0	2
SLC1A1	3	solute carrier family 1 (neuronal/epithelial high affinity glutamate transporter, system Xag), member 1	ENSG00000106688	9	Rare Single Gene Mutation, Genetic Association	0	12
SLC22A15	3	Solute carrier family 22, member 15	ENSG00000163393	1	Genetic Association	0	1
SLC22A9	3	solute carrier family 22 member 9	ENSG00000149742	11	Rare Single Gene Mutation	0	4
SLC24A2	3	solute carrier family 24 member 2	ENSG00000155886	9	Rare Single Gene Mutation	0	3
SLC25A12	3	solute carrier family 25 (mitochondrial carrier, Aralar), member 12	ENSG00000115840	2	Rare Single Gene Mutation, Genetic Association, Functional	0	21
SLC25A27	3	solute carrier family 25 member 27	ENSG00000153291	6	Genetic Association	0	1
SLC25A39	3	solute carrier family 25 member 39	ENSG00000013306	17	Rare Single Gene Mutation	0	3
SLC27A4	3	Solute carrier family 27 (fatty acid transporter), member 4	ENSG00000167114	9	Rare Single Gene Mutation	0	1
SLC29A4	3	solute carrier family 29 member 4	ENSG00000164638	7	Rare Single Gene Mutation	0	1
SLC4A10	3	solute carrier family 4, sodium bicarbonate transporter-like, member 10	ENSG00000144290	2	Rare Single Gene Mutation, Genetic Association	0	6
SLC6A4	3	solute carrier family 6 (neurotransmitter transporter, serotonin), member 4	ENSG00000108576	17	Rare Single Gene Mutation, Genetic Association	0	26
SLC6A8	3	solute carrier family 6 (neurotransmitter transporter, creatine), member 8	ENSG00000130821	X	Rare Single Gene Mutation, Syndromic	0	14
SLC7A7	3	solute carrier family 7 member 7	ENSG00000155465	14	Rare Single Gene Mutation	0	3
SLC9A9	3	solute carrier family 9 (sodium/hydrogen exchanger), member 9	ENSG00000181804	3	Rare Single Gene Mutation, Genetic Association, Functional	0	12
SLCO1B3	3	Solute carrier organic anion transporter family, member 1B3	ENSG00000111700	12	Rare Single Gene Mutation	0	4
SMC3	3	structural maintenance of chromosomes 3	ENSG00000108055	10	Rare Single Gene Mutation, Syndromic	1	9
SMG6	3	SMG6, nonsense mediated mRNA decay factor	ENSG00000070366	17	Rare Single Gene Mutation	0	2
SMURF1	3	SMAD specific E3 ubiquitin protein ligase 1	ENSG00000198742	7	Rare Single Gene Mutation	0	2
SNAP25	3	Synaptosomal-associated protein, 25kDa	ENSG00000132639	20	Rare Single Gene Mutation, Genetic Association	0	6
SND1	3	staphylococcal nuclease and tudor domain containing 1	ENSG00000197157	7	Rare Single Gene Mutation, Genetic Association	0	8
SNTG2	3	syntrophin gamma 2	ENSG00000172554	2	Rare Single Gene Mutation	0	6
SOD1	3	superoxide dismutase 1	ENSG00000142168	21	Genetic Association, Functional	0	2
SPP2	3	secreted phosphoprotein 2	ENSG00000072080	2	Rare Single Gene Mutation	0	4
SRGAP3	3	SLIT-ROBO Rho GTPase activating protein 3	ENSG00000196220	3	Rare Single Gene Mutation	0	5
SSPO	3	SCO-spondin	ENSG00000197558	7	Rare Single Gene Mutation	0	4
SSRP1	3	structure specific recognition protein 1	ENSG00000149136	11	Rare Single Gene Mutation	0	2
ST7	3	suppression of tumorigenicity 7	ENSG00000007341	7	Rare Single Gene Mutation	0	4
STK39	3	serine threonine kinase 39 (STE20/SPS1 homolog, yeast)	ENSG00000198648	2	Genetic Association	0	5
STX1A	3	Syntaxin 1A (brain)	ENSG00000106089	7	Rare Single Gene Mutation, Genetic Association	0	6
STYK1	3	Serine/threonine/tyrosine kinase 1	ENSG00000060140	12	Rare Single Gene Mutation, Genetic Association	0	2
SYAP1	3	Synapse associated protein 1	ENSG00000169895	X	Rare Single Gene Mutation	0	2
SYN1	3	Synapsin 1	ENSG00000008056	X	Rare Single Gene Mutation, Functional	0	21
SYN2	3	Synapsin II	ENSG00000157152	3	Rare Single Gene Mutation, Genetic Association, Functional	0	6
SYNCRIP	3	synaptotagmin binding cytoplasmic RNA interacting protein	ENSG00000135316	6	Rare Single Gene Mutation	0	6
SYNE1	3	spectrin repeat containing, nuclear envelope 1	ENSG00000131018	6	Rare Single Gene Mutation, Genetic Association	1	16
SYNJ1	3	synaptojanin 1	ENSG00000159082	21	Rare Single Gene Mutation	0	1
SYT17	3	synaptotagmin XVII	ENSG00000103528	16	Genetic Association	0	2
TAF1C	3	TATA-box binding protein associated factor, RNA polymerase I subunit C	ENSG00000103168	16	Rare Single Gene Mutation, Genetic Association	0	2
TBC1D5	3	TBC1 domain family, member 5	ENSG00000131374	3	Rare Single Gene Mutation, Genetic Association	0	8
TECTA	3	tectorin alpha	ENSG00000109927	11	Rare Single Gene Mutation	0	7
THBS1	3	Thrombospondin 1	ENSG00000137801	15	Rare Single Gene Mutation, Genetic Association	0	4
THRA	3	thyroid hormone receptor alpha	ENSG00000126351	17	Rare Single Gene Mutation, Functional	0	5
TERB2	3	telomere repeat binding bouquet formation protein 2	ENSG00000167014	15	Rare Single Gene Mutation	0	1
TM4SF19	3	transmembrane 4 L six family member 19	ENSG00000145107	3	Rare Single Gene Mutation	0	3
TMEM39B	3	transmembrane protein 39B	ENSG00000121775	1	Rare Single Gene Mutation	0	4
TOP3B	3	Topoisomerase (DNA) III beta	ENSG00000100038	22	Rare Single Gene Mutation, Genetic Association, Functional	0	6
TRRAP	3	transformation/transcription domain associated protein	ENSG00000196367	7	Rare Single Gene Mutation, Syndromic	1	9
TSPAN17	3	tetraspanin 17	ENSG00000048140	5	Rare Single Gene Mutation	0	3
TSPAN4	3	tetraspanin 4	ENSG00000214063	11	Rare Single Gene Mutation	0	4
TSPAN7	3	tetraspanin 7	ENSG00000156298	X	Rare Single Gene Mutation	0	7
TBL1X	3	transducin (beta)-like 1X-linked	ENSG00000101849	X	Genetic Association	0	1
TDO2	3	tryptophan 2,3-dioxygenase	ENSG00000151790	4	Genetic Association	0	4
TPO	3	Thyroid peroxidase	ENSG00000115705	2	Genetic Association	0	1
TRIM32	3	tripartite motif containing 32	ENSG00000119401	9	Rare Single Gene Mutation, Functional	0	3
TRIM33	3	Tripartite motif containing 33	ENSG00000197323	1	Genetic Association	0	1
TTC25	3	tetratricopeptide repeat domain 25	ENSG00000204815	17	Genetic Association	0	1
TTN	3	titin	ENSG00000155657	2	Rare Single Gene Mutation, Syndromic	1	22
TUBGCP5	3	tubulin, gamma complex associated protein 5	ENSG00000275835	15	Rare Single Gene Mutation	0	4
UBE2H	3	ubiquitin-conjugating enzyme E2H (UBC8 homolog, yeast)	ENSG00000186591	7	Genetic Association	0	2
TSPOAP1	3	TSPO associated protein 1	ENSG00000005379	17	Rare Single Gene Mutation	0	5
UIMC1	3	ubiquitin interaction motif containing 1	ENSG00000087206	5	Rare Single Gene Mutation	0	3
UNC13A	3	unc-13 homolog A	ENSG00000130477	19	Rare Single Gene Mutation, Syndromic	1	6
UNC80	3	unc-80 homolog, NALCN activator	ENSG00000144406	2	Rare Single Gene Mutation	0	5
UPF2	3	UPF2, regulator of nonsense mediated mRNA decay	ENSG00000151461	10	Rare Single Gene Mutation, Functional	0	8
USH2A	3	usherin	ENSG00000042781	1	Rare Single Gene Mutation	0	6
USP9Y	3	ubiquitin specific peptidase 9, Y-linked	ENSG00000114374	Y	Rare Single Gene Mutation, Genetic Association	0	2
VASH1	3	vasohibin 1	ENSG00000071246	14	Genetic Association	0	4
VDR	3	vitamin D receptor	ENSG00000111424	12	Genetic Association, Functional	0	10
VSIG4	3	V-set and immunoglobulin domain containing 4	ENSG00000155659	X	Rare Single Gene Mutation	0	2
WNK3	3	WNK lysine deficient protein kinase 3	ENSG00000196632	X	Rare Single Gene Mutation	0	6
WNT1	3	Wingless-type MMTV integration site family, member 1	ENSG00000125084	12	Genetic Association	0	3
XPO1	3	exportin 1	ENSG00000082898	2	Rare Single Gene Mutation, Genetic Association	0	7
YEATS2	3	YEATS domain containing 2	ENSG00000163872	3	Rare Single Gene Mutation, Genetic Association	0	2
YTHDC2	3	YTH domain containing 2	ENSG00000047188	5	Rare Single Gene Mutation, Genetic Association	0	5
YWHAE	3	tyrosine 3-monooxygenase/tryptophan 5-monooxygenase activation protein epsilon	ENSG00000108953	17	Rare Single Gene Mutation	0	5
ZBTB16	3	Zinc finger and BTB domain containing 16	ENSG00000109906	11	Genetic Association	0	1
ZC3H11A	3	zinc finger CCCH-type containing 11A	ENSG00000058673	1	Rare Single Gene Mutation	0	3
ZFYVE26	3	zinc finger FYVE-type containing 26	ENSG00000072121	14	Rare Single Gene Mutation	0	4
ZNF18	3	zinc finger protein 18	ENSG00000154957	17	Rare Single Gene Mutation	0	1
ZNF385B	3	Zinc finger protein 385B	ENSG00000144331	2	Genetic Association	0	2
ZNF517	3	Zinc finger protein 517	ENSG00000197363	8	Rare Single Gene Mutation	0	3
YWHAG	3	tyrosine 3-monooxygenase/tryptophan 5-monooxygenase activation protein gamma	ENSG00000170027	7	Rare Single Gene Mutation, Syndromic	1	6
ZNF548	3	zinc finger protein 548	ENSG00000188785	19	Rare Single Gene Mutation	0	3
ZNF559	3	Zinc finger protein 559	ENSG00000188321	19	Rare Single Gene Mutation	0	6
ZNF626	3	zinc finger protein 626	ENSG00000188171	19	Rare Single Gene Mutation	0	2
ZNF713	3	Zinc finger protein 713	ENSG00000178665	7	Rare Single Gene Mutation	0	2
ZNF774	3	Zinc finger protein 774	ENSG00000196391	15	Rare Single Gene Mutation	0	3
ZNF827	3	Zinc finger protein 827	ENSG00000151612	4	Genetic Association	0	1
ZWILCH	3	zwilchkinetochore protein	ENSG00000174442	15	Rare Single Gene Mutation	0	4
ACTB		actin beta	ENSG00000075624	7	Rare Single Gene Mutation, Syndromic	1	3
ACTL6B		actin like 6B	ENSG00000077080	7	Rare Single Gene Mutation, Syndromic	1	8
ACY1		aminoacylase 1	ENSG00000243989	3	Rare Single Gene Mutation, Syndromic	1	9
AHI1		Abelson helper integration site 1	ENSG00000135541	6	Rare Single Gene Mutation, Syndromic, Genetic Association	1	19
ALDH1A3		aldehyde dehydrogenase 1 family member A3	ENSG00000184254	15	Rare Single Gene Mutation, Syndromic	1	5
AP1S2		adaptor related protein complex 1 sigma 2 subunit	ENSG00000182287	X	Rare Single Gene Mutation, Syndromic	1	5
ALG6		ALG6, alpha-1,3-glucosyltransferase	ENSG00000088035	1	Syndromic	1	1
BCORL1		BCL6 corepressor like 1	ENSG00000085185	X	Rare Single Gene Mutation, Syndromic	1	4
BRWD3		bromodomain and WD repeat domain containing 3	ENSG00000165288	X	Syndromic	1	3
C12ORF57		Chromosome 12 open reading frame 57	ENSG00000111678	12	Rare Single Gene Mutation, Syndromic	1	11
CACNA1A		Calcium channel, voltage-dependent, P/Q type, alpha 1A subunit	ENSG00000141837	19	Rare Single Gene Mutation, Genetic Association	1	16
CAMK2B		calcium/calmodulin dependent protein kinase II beta	ENSG00000058404	7	Rare Single Gene Mutation, Syndromic	1	5
CCNK		cyclin K	ENSG00000090061	14	Rare Single Gene Mutation, Syndromic	1	3
CDK13		cyclin dependent kinase 13	ENSG00000065883	7	Rare Single Gene Mutation, Syndromic	1	9
CDK8		cyclin dependent kinase 8	ENSG00000132964	13	Syndromic	1	1
CHKB		Choline kinase beta	ENSG00000100288	22	Rare Single Gene Mutation, Syndromic	1	4
CTNNA2		catenin alpha 2	ENSG00000066032	2	Syndromic	1	1
CYP27A1		cytochrome P450 family 27 subfamily A member 1	ENSG00000135929	2	Rare Single Gene Mutation, Syndromic	1	3
DEPDC5		DEP domain containing 5	ENSG00000100150	22	Rare Single Gene Mutation, Syndromic	1	13
DHX30		DExH-box helicase 30	ENSG00000132153	3	Rare Single Gene Mutation, Syndromic	1	2
DMD		dystrophin (muscular dystrophy, Duchenne and Becker types)	ENSG00000198947	X	Rare Single Gene Mutation, Syndromic, Genetic Association	1	37
DOLK		dolichol kinase	ENSG00000175283	9	Syndromic	1	2
EEF1A2		Eukaryotic translation elongation factor 1 alpha 2	ENSG00000101210	20	Rare Single Gene Mutation, Syndromic	1	9
FRMPD4		FERM and PDZ domain containing 4	ENSG00000169933	X	Rare Single Gene Mutation, Syndromic	1	6
GABRA3		Gamma-aminobutyric acid (GABA) A receptor, alpha 3	ENSG00000011677	X	Rare Single Gene Mutation	1	3
GATM		Glycine amidinotransferase (L-arginine:glycine amidinotransferase)	ENSG00000171766	15	Syndromic	1	2
HCFC1		host cell factor C1	ENSG00000172534	X	Rare Single Gene Mutation, Syndromic	1	9
HCN1		Hyperpolarization activated cyclic nucleotide-gated potassium channel 1	ENSG00000164588	5	Rare Single Gene Mutation, Genetic Association	1	8
HDAC8		histone deacetylase 8	ENSG00000147099	X	Syndromic	1	6
HEPACAM		hepatic and glial cell adhesion molecule	ENSG00000165478	11	Rare Single Gene Mutation, Syndromic	1	10
HERC2		HECT and RLD domain containing E3 ubiquitin protein ligase 2	ENSG00000128731	15	Rare Single Gene Mutation	1	8
HOXA1		homeobox A1	ENSG00000105991	7	Rare Single Gene Mutation, Syndromic, Genetic Association	1	15
HUWE1		HECT, UBA and WWE domain containing 1, E3 ubiquitin protein ligase	ENSG00000086758	X	Rare Single Gene Mutation, Syndromic	1	16
INTS1		integrator complex subunit 1	ENSG00000164880	7	Rare Single Gene Mutation, Syndromic	1	4
KPTN		kaptin, actin binding protein	ENSG00000118162	19	Rare Single Gene Mutation, Syndromic	1	4
LNPK		lunapark, ER junction formation factor	ENSG00000144320	2	Syndromic	1	1
NFIX		nuclear factor I/X (CCAAT-binding transcription factor)	ENSG00000008441	19	Rare Single Gene Mutation, Syndromic	1	10
NTNG2		netrin G2	ENSG00000196358	9	Syndromic	1	3
NTRK2		neurotrophic receptor tyrosine kinase 2	ENSG00000148053	9	Syndromic	1	3
OCRL		oculocerebrorenal syndrome of Lowe	ENSG00000122126	X	Rare Single Gene Mutation, Syndromic	1	7
PACS2		phosphofurin acidic cluster sorting protein 2	ENSG00000179364	14	Rare Single Gene Mutation, Syndromic	1	5
PAK1		p21 (RAC1) activated kinase 1	ENSG00000149269	11	Rare Single Gene Mutation, Syndromic	1	4
PAX6		Paired box 6	ENSG00000007372	11	Rare Single Gene Mutation, Syndromic, Functional	1	7
PCCA		propionyl-CoA carboxylase alpha subunit	ENSG00000175198	13	Rare Single Gene Mutation, Syndromic	1	10
PCCB		propionyl-CoA carboxylase beta subunit	ENSG00000114054	3	Rare Single Gene Mutation, Syndromic	1	9
PHF8		PHD finger protein 8	ENSG00000172943	X	Rare Single Gene Mutation, Syndromic	1	9
PIK3R2		phosphoinositide-3-kinase regulatory subunit 2	ENSG00000105647	19	Rare Single Gene Mutation, Syndromic	1	4
POU3F3		POU class 3 homeobox 3	ENSG00000198914	2	Syndromic	1	1
PPP2CA		protein phosphatase 2 catalytic subunit alpha	ENSG00000113575	5	Syndromic	1	1
PRKD1		Protein kinase D1	ENSG00000184304	14	Rare Single Gene Mutation, Syndromic	1	4
RAC1		Rac family small GTPase 1	ENSG00000136238	7	Syndromic, Functional	1	5
RAD21		RAD21cohesin complex component	ENSG00000164754	8	Syndromic	1	3
RALA		RAS like proto-oncogene A	ENSG00000006451	7	Syndromic	1	2
RHEB		Ras homolog, mTORC1 binding	ENSG00000106615	7	Syndromic	1	1
RLIM		Ring finger protein, LIM domain interacting	ENSG00000131263	X	Rare Single Gene Mutation, Syndromic	1	4
RORA		RAR-related orphan receptor A	ENSG00000069667	15	Rare Single Gene Mutation, Syndromic, Genetic Association, Functional	1	18
SGSH		N-sulfoglucosamine sulfohydrolase	ENSG00000181523	17	Rare Single Gene Mutation, Syndromic	1	5
SIK1		Salt-inducible kinase 1	ENSG00000142178	21	Rare Single Gene Mutation, Syndromic	1	5
SLC1A2		Solute carrier family 1 (glial high affinity glutamate transporter), member 2	ENSG00000110436	11	Rare Single Gene Mutation, Genetic Association, Functional	1	6
SLC45A1		solute carrier family 45 member 1	ENSG00000162426	1	Rare Single Gene Mutation, Syndromic	1	2
SMARCA2		SWI/SNF related, matrix associated, actin dependent regulator of chromatin, subfamily a, member 2	ENSG00000080503	9	Rare Single Gene Mutation, Syndromic, Genetic Association	1	16
SMC1A		structural maintenance of chromosomes 1A	ENSG00000072501	X	Rare Single Gene Mutation, Syndromic	1	6
SNX14		Sorting nexin 14	ENSG00000135317	6	Rare Single Gene Mutation, Syndromic	1	6
STAG1		stromal antigen 1	ENSG00000118007	3	Rare Single Gene Mutation, Syndromic	1	3
SYT1		synaptotagmin 1	ENSG00000067715	12	Rare Single Gene Mutation, Syndromic	1	2
TAF1		TATA-box binding protein associated factor 1	ENSG00000147133	X	Rare Single Gene Mutation, Syndromic	1	5
TBC1D23		TBC1 domain family member 23	ENSG00000036054	3	Syndromic	1	2
TBX1		T-box 1	ENSG00000184058	22	Syndromic, Functional	1	5
TM4SF20		Transmembrane 4 L six family member 20	ENSG00000168955	2	Rare Single Gene Mutation	1	1
TRAPPC6B		trafficking protein particle complex 6B	ENSG00000182400	14	Rare Single Gene Mutation, Syndromic	1	4
TET3		tet methylcytosine dioxygenase 3	ENSG00000187605	2	Rare Single Gene Mutation, Syndromic	1	2
TTI2		TELO2 interacting protein 2	ENSG00000129696	8	Rare Single Gene Mutation	1	2
USP9X		ubiquitin specific peptidase 9 X-linked	ENSG00000124486	X	Rare Single Gene Mutation, Syndromic, Functional	1	7
VAMP2		vesicle associated membrane protein 2	ENSG00000220205	17	Rare Single Gene Mutation, Syndromic	1	2
WASF1		WAS protein family member 1	ENSG00000112290	6	Syndromic	1	1
WDR26		WD repeat domain 26	ENSG00000162923	1	Rare Single Gene Mutation, Syndromic	1	5
XPC		xeroderma pigmentosum, complementation group C	ENSG00000154767	3	Rare Single Gene Mutation, Syndromic	1	11
YY1		YY1transcription factor	ENSG00000100811	14	Rare Single Gene Mutation, Syndromic, Functional	1	5
ZSWIM6		zinc finger SWIM-type containing 6	ENSG00000130449	5	Syndromic, Genetic Association	1	2

## Sheet: Table4d.PPInetwork.stats
PPI Network analysis	SZDB.DEGs-PPI network	SZDB+SFARI.DEGs-PPI network	SFARI.DEGs-PPI network	neither SZ/nor AS.DEGs-PPI network
Avg. number of neighbors	4.119	3.754	2.14	5.166
Clustering coefficient	0.109	0.306	0.08	0.141
Network density	0.01	0.027	0.017	0.007
Connected components	30	10	12	204
Network centralization	0.115	0.387	0.287	0.102
Shortest paths	147092(83%)	13632 (72%)	10562 (64%)	301962 (52%)
Characteristic path length	3.921	2.686	3.501	3.592
Number of nodes	421	138	128	758
Network density	0.01	0.027	0.017	0.007
Network heterogeneity	1.445	2.086	2.142	1.737
Isolated nodes	23/421(5.5%)	4/138(2.9%)	4/128(3.1%)	199/758(26.3%)
